# Supplementary material for: Palladium‐Catalyzed Atroposelective Suzuki–Miyaura Coupling to Construct Axially Chiral Tetra‐Substituted α‐Boryl Styrenes
Source: Adv Sci (Weinh). 2024 Apr 11;11(24):2309706. doi: 10.1002/advs.202309706 (PMC11199998; doi:10.1002/advs.202309706)
Supplement: Supplementary file 2 — Supporting Information [file ADVS-11-2309706-s001.cif]

data_cu_2023588_0m
_audit_creation_date               2023-04-12
_audit_creation_method
;
Olex2 1.5
(compiled 2023.03.06 svn.rbb2c1857 for OlexSys, GUI svn.r6748)
;
_shelx_SHELXL_version_number       '2019/2'
_audit_contact_author_address      ?
_audit_contact_author_email        ?
_audit_contact_author_name         ''
_audit_contact_author_phone        ?
_publ_contact_author_id_orcid      ?
_publ_section_references
;
Dolomanov, O.V., Bourhis, L.J., Gildea, R.J, Howard, J.A.K. & Puschmann, H.
 (2009), J. Appl. Cryst. 42, 339-341.

Sheldrick, G.M. (2015). Acta Cryst. A71, 3-8.

Sheldrick, G.M. (2015). Acta Cryst. C71, 3-8.
;
_chemical_name_common              ?
_chemical_name_systematic          ?
_chemical_formula_moiety           'C34 H37 B O3'
_chemical_formula_sum              'C34 H37 B O3'
_chemical_formula_weight           504.44
_chemical_absolute_configuration   rmad
_chemical_melting_point            ?
loop_
  _atom_type_symbol
  _atom_type_description
  _atom_type_scat_dispersion_real
  _atom_type_scat_dispersion_imag
  _atom_type_scat_source
 'C' 'C' 0.0181 0.0091 'International Tables Vol C Tables 4.2.6.8 and 6.1.1.4'
 'H' 'H' 0.0000 0.0000 'International Tables Vol C Tables 4.2.6.8 and 6.1.1.4'
 'B' 'B' 0.0090 0.0039 'International Tables Vol C Tables 4.2.6.8 and 6.1.1.4'
 'O' 'O' 0.0492 0.0322 'International Tables Vol C Tables 4.2.6.8 and 6.1.1.4'

_shelx_space_group_comment
;
The symmetry employed for this shelxl refinement is uniquely defined
by the following loop, which should always be used as a source of
symmetry information in preference to the above space-group names.
They are only intended as comments.
;
_space_group_crystal_system        'orthorhombic'
_space_group_IT_number             19
_space_group_name_H-M_alt          'P 21 21 21'
_space_group_name_Hall             'P 2ac 2ab'
loop_
  _space_group_symop_operation_xyz
 'x, y, z'
 '-x+1/2, -y, z+1/2'
 '-x, y+1/2, -z+1/2'
 'x+1/2, -y+1/2, -z'

_cell_length_a                     9.7702(3)
_cell_length_b                     14.5939(5)
_cell_length_c                     20.2249(6)
_cell_angle_alpha                  90
_cell_angle_beta                   90
_cell_angle_gamma                  90
_cell_volume                       2883.77(16)
_cell_formula_units_Z              4
_cell_measurement_reflns_used      9876
_cell_measurement_temperature      170
_cell_measurement_theta_max        74.627
_cell_measurement_theta_min        3.734
_shelx_estimated_absorpt_T_max     0.973
_shelx_estimated_absorpt_T_min     0.921
_exptl_absorpt_coefficient_mu      0.560
_exptl_absorpt_correction_T_max    0.7538
_exptl_absorpt_correction_T_min    0.6773
_exptl_absorpt_correction_type     multi-scan
_exptl_absorpt_process_details
;
SADABS-2016/2 (Bruker,2016/2) was used for absorption correction.
wR2(int) was 0.1253 before and 0.0725 after correction.
The Ratio of minimum to maximum transmission is 0.8985.
The \l/2 correction factor is Not present.
;
_exptl_absorpt_special_details     ?
_exptl_crystal_colour              colourless
_exptl_crystal_colour_primary      colourless
_exptl_crystal_density_diffrn      1.162
_exptl_crystal_density_meas        ?
_exptl_crystal_density_method      ?
_exptl_crystal_description         block
_exptl_crystal_F_000               1080
_exptl_crystal_size_max            0.15
_exptl_crystal_size_mid            0.08
_exptl_crystal_size_min            0.05
_exptl_transmission_factor_max     ?
_exptl_transmission_factor_min     ?
_diffrn_reflns_av_R_equivalents    0.0515
_diffrn_reflns_av_unetI/netI       0.0343
_diffrn_reflns_Laue_measured_fraction_full  0.991
_diffrn_reflns_Laue_measured_fraction_max  0.984
_diffrn_reflns_limit_h_max         12
_diffrn_reflns_limit_h_min         -11
_diffrn_reflns_limit_k_max         16
_diffrn_reflns_limit_k_min         -17
_diffrn_reflns_limit_l_max         25
_diffrn_reflns_limit_l_min         -22
_diffrn_reflns_number              25451
_diffrn_reflns_point_group_measured_fraction_full  0.989
_diffrn_reflns_point_group_measured_fraction_max  0.981
_diffrn_reflns_theta_full          67.679
_diffrn_reflns_theta_max           74.655
_diffrn_reflns_theta_min           3.735
_diffrn_ambient_temperature        170
_diffrn_detector_area_resol_mean   ?
_diffrn_measured_fraction_theta_full  0.991
_diffrn_measured_fraction_theta_max  0.984
_diffrn_measurement_device_type    'D8 VENTURE'
_diffrn_measurement_method         '\f and \w scans'
_diffrn_radiation_type             CuK\a
_diffrn_radiation_wavelength       1.54178
_diffrn_source                     ?
_diffrn_source_current             1.2
_diffrn_source_power               0.06
_diffrn_source_voltage             50.0
_diffrn_standards_number           0
_reflns_Friedel_coverage           0.767
_reflns_Friedel_fraction_full      0.987
_reflns_Friedel_fraction_max       0.977
_reflns_number_gt                  5419
_reflns_number_total               5799
_reflns_special_details
;
 Reflections were merged by SHELXL according to the crystal
 class for the calculation of statistics and refinement.
 
 _reflns_Friedel_fraction is defined as the number of unique
 Friedel pairs measured divided by the number that would be
 possible theoretically, ignoring centric projections and
 systematic absences.
;
_reflns_threshold_expression       'I > 2\s(I)'
_computing_cell_refinement         'SAINT V8.40A (Bruker, 2019)'
_computing_data_collection         ?
_computing_data_reduction          'SAINT V8.40A (Bruker, 2019)'
_computing_molecular_graphics      'Olex2 1.5 (Dolomanov et al., 2009)'
_computing_publication_material    'Olex2 1.5 (Dolomanov et al., 2009)'
_computing_structure_refinement    'SHELXL 2019/2 (Sheldrick, 2015)'
_computing_structure_solution      'SHELXT  (Sheldrick, 2015)'
_refine_diff_density_max           0.406
_refine_diff_density_min           -0.242
_refine_diff_density_rms           0.038
_refine_ls_abs_structure_details
;
 Flack x determined using 2211 quotients [(I+)-(I-)]/[(I+)+(I-)]
 (Parsons, Flack and Wagner, Acta Cryst. B69 (2013) 249-259).
;
_refine_ls_abs_structure_Flack     0.01(10)
_refine_ls_extinction_coef         .
_refine_ls_extinction_method       none
_refine_ls_goodness_of_fit_ref     1.085
_refine_ls_hydrogen_treatment      constr
_refine_ls_matrix_type             full
_refine_ls_number_parameters       444
_refine_ls_number_reflns           5799
_refine_ls_number_restraints       652
_refine_ls_R_factor_all            0.0471
_refine_ls_R_factor_gt             0.0430
_refine_ls_restrained_S_all        1.118
_refine_ls_shift/su_max            0.000
_refine_ls_shift/su_mean           0.000
_refine_ls_structure_factor_coef   Fsqd
_refine_ls_weighting_details      
 'w=1/[\s^2^(Fo^2^)+(0.0547P)^2^+0.5368P] where P=(Fo^2^+2Fc^2^)/3'
_refine_ls_weighting_scheme        calc
_refine_ls_wR_factor_gt            0.1099
_refine_ls_wR_factor_ref           0.1152
_refine_special_details            ?
_olex2_refinement_description
;
1. Fixed Uiso
 At 1.2 times of:
  All C(H) groups, All C(H,H) groups
 At 1.5 times of:
  All C(H,H,H) groups, All C(H,H,H,H,H,H) groups
2. Restrained distances
 C32-C38 \\sim C32-C39 \\sim C33-C41 \\sim C33-C43
 with sigma of 0.02
 C42-C34 \\sim C40-C34 \\sim C35-C37 \\sim C36-C35
 with sigma of 0.02
3. Rigid bond restraints
 All non-hydrogen atoms
 with sigma for 1-2 distances of 0.01 and sigma for 1-3 distances of 0.01
 C5, C4, C6, C7
 with sigma for 1-2 distances of 0.005 and sigma for 1-3 distances of 0.005
 C5, C6
 with sigma for 1-2 distances of 0.005 and sigma for 1-3 distances of 0.005
 C6, C5
 with sigma for 1-2 distances of 0.001 and sigma for 1-3 distances of 0.001
4. Uiso/Uaniso restraints and constraints
All non-hydrogen atoms have similar U: within 2A with sigma of 0.04 and sigma
for terminal atoms of 0.08 within 2A
C4 \\sim C5 \\sim C6 \\sim C7: within 2A with sigma of 0.005 and sigma for
terminal atoms of 0.01 within 2A
C6 \\sim C5: within 2A with sigma of 0.004 and sigma for terminal atoms of
0.008 within 2A
C5 \\sim C6: within 2A with sigma of 0.001 and sigma for terminal atoms of
0.002 within 2A
Uanis(C4) \\sim Ueq, Uanis(C5) \\sim Ueq, Uanis(C6) \\sim Ueq: with sigma of
0.005 and sigma for terminal atoms of 0.01
5. Others
 Fixed Sof: O4(0.65) O3(0.65) C37(0.65) H37A(0.65) H37B(0.65) H37C(0.65)
 C34(0.65) H21D(0.5) H21E(0.5) H21F(0.5) H21A(0.5) H21B(0.5) H21C(0.5)
 C42(0.65) H42A(0.65) H42B(0.65) H42C(0.65) C35(0.65) C40(0.65) H40A(0.65)
 H40B(0.65) H40C(0.65) C19(0.5) H19(0.5) C36(0.65) H36A(0.65) H36B(0.65)
 H36C(0.65) C18(0.5) H18A(0.5) H18B(0.5) H18C(0.5) C16(0.5) H16(0.5) C17(0.5)
 H17A(0.5) H17B(0.5) H17C(0.5) O5(0.35) O2(0.35) C32(0.35) C41(0.35) H41A(0.35)
 H41B(0.35) H41C(0.35) C43(0.35) H43A(0.35) H43B(0.35) H43C(0.35) C33(0.35)
 C39(0.35) H39A(0.35) H39B(0.35) H39C(0.35) C38(0.35) H38A(0.35) H38B(0.35)
 H38C(0.35)
6.a Ternary CH refined with riding coordinates:
 C19(H19), C16(H16)
6.b Secondary CH2 refined with riding coordinates:
 C9(H9A,H9B)
6.c Aromatic/amide H refined with riding coordinates:
 C8(H8), C25(H25), C15(H15), C26(H26), C31(H31), C14(H14), C13(H13), C27(H27),
 C11(H11), C28(H28), C7(H7), C30(H30), C6(H6), C4(H4), C12(H12), C5(H5)
6.d Idealised Me refined as rotating group:
 C37(H37A,H37B,H37C), C21(H21D,H21E,H21F), C21(H21A,H21B,H21C), C42(H42A,H42B,
 H42C), C40(H40A,H40B,H40C), C36(H36A,H36B,H36C), C18(H18A,H18B,H18C), C17(H17A,
 H17B,H17C), C41(H41A,H41B,H41C), C43(H43A,H43B,H43C), C39(H39A,H39B,H39C),
 C38(H38A,H38B,H38C)
;
_atom_sites_solution_hydrogens     geom
_atom_sites_solution_primary       dual
_atom_sites_solution_secondary     ?
loop_
  _atom_site_label
  _atom_site_type_symbol
  _atom_site_fract_x
  _atom_site_fract_y
  _atom_site_fract_z
  _atom_site_U_iso_or_equiv
  _atom_site_adp_type
  _atom_site_occupancy
  _atom_site_site_symmetry_order
  _atom_site_calc_flag
  _atom_site_refinement_flags_posn
  _atom_site_refinement_flags_adp
  _atom_site_refinement_flags_occupancy
  _atom_site_disorder_assembly
  _atom_site_disorder_group
 O1 O 0.2945(2) 0.30908(14) 0.58090(10) 0.0494(5) Uani 1 1 d . U . . .
 O4 O 0.6161(3) 0.57510(18) 0.58587(13) 0.0335(5) Uani 0.65 1 d . U P A 1
 C24 C 0.2244(2) 0.51663(17) 0.67784(11) 0.0336(5) Uani 1 1 d . U . . .
 C1 C 0.3464(2) 0.50258(15) 0.51306(10) 0.0304(5) Uani 1 1 d . U . . .
 C3 C 0.4543(2) 0.53511(18) 0.46605(10) 0.0348(5) Uani 1 1 d . U . . .
 C22 C 0.2507(2) 0.36587(17) 0.63077(12) 0.0366(5) Uani 1 1 d . U . . .
 C23 C 0.2784(2) 0.45825(16) 0.62783(11) 0.0325(5) Uani 1 1 d . U . . .
 C2 C 0.3763(2) 0.49630(14) 0.57761(10) 0.0290(4) Uani 1 1 d . U . . .
 O3 O 0.5521(3) 0.47550(18) 0.66647(12) 0.0363(5) Uani 0.65 1 d . U P A 1
 C8 C 0.4523(3) 0.62469(18) 0.44106(12) 0.0417(6) Uani 1 1 d . U . . .
 H8 H 0.376291 0.663118 0.450475 0.050 Uiso 1 1 calc R U . . .
 C10 C 0.1413(2) 0.54520(17) 0.44110(11) 0.0330(5) Uani 1 1 d . U . . .
 C25 C 0.2466(3) 0.61284(18) 0.67728(12) 0.0391(5) Uani 1 1 d . U . . .
 H25 H 0.297684 0.639647 0.642304 0.047 Uiso 1 1 calc R U . . .
 C15 C 0.1270(2) 0.53294(18) 0.37345(11) 0.0355(5) Uani 1 1 d . U . . .
 H15 H 0.157968 0.477715 0.353591 0.043 Uiso 1 1 calc R U . . .
 C9 C 0.2104(2) 0.47281(18) 0.48356(12) 0.0384(5) Uani 1 1 d . U . . .
 H9A H 0.147750 0.455767 0.520007 0.046 Uiso 1 1 calc R U . . .
 H9B H 0.225698 0.417390 0.456311 0.046 Uiso 1 1 calc R U . . .
 C26 C 0.1953(3) 0.6676(2) 0.72658(14) 0.0480(6) Uani 1 1 d . U . . .
 H26 H 0.211713 0.731722 0.725461 0.058 Uiso 1 1 calc R U . . .
 C31 C 0.1716(3) 0.32861(19) 0.68315(13) 0.0442(6) Uani 1 1 d . U . . .
 H31 H 0.152987 0.264737 0.684169 0.053 Uiso 1 1 calc R U . . .
 C14 C 0.0680(3) 0.6004(2) 0.33449(13) 0.0440(6) Uani 1 1 d . U . . .
 H14 H 0.059580 0.591410 0.288144 0.053 Uiso 1 1 calc R U . . .
 C13 C 0.0217(3) 0.6800(2) 0.36269(16) 0.0511(7) Uani 1 1 d . U . . .
 H13 H -0.018493 0.726330 0.335964 0.061 Uiso 1 1 calc R U . . .
 C29 C 0.1457(2) 0.47936(19) 0.73088(11) 0.0392(5) Uani 1 1 d . U . . .
 C27 C 0.1185(3) 0.6296(2) 0.77886(13) 0.0515(7) Uani 1 1 d . U . . .
 H27 H 0.083564 0.668182 0.812736 0.062 Uiso 1 1 calc R U . . .
 C11 C 0.0931(3) 0.6256(2) 0.46906(14) 0.0482(6) Uani 1 1 d . U . . .
 H11 H 0.100910 0.634729 0.515411 0.058 Uiso 1 1 calc R U . . .
 C28 C 0.0945(3) 0.5383(2) 0.78081(12) 0.0482(7) Uani 1 1 d . U . . .
 H28 H 0.042610 0.513270 0.816189 0.058 Uiso 1 1 calc R U . . .
 B1 B 0.5208(3) 0.51801(17) 0.60715(12) 0.0290(5) Uani 1 1 d . U . . .
 C7 C 0.5588(3) 0.6584(2) 0.40293(14) 0.0552(7) Uani 1 1 d . U . . .
 H7 H 0.555684 0.719347 0.386501 0.066 Uiso 1 1 calc R U . . .
 C30 C 0.1224(3) 0.3836(2) 0.73181(13) 0.0445(6) Uani 1 1 d . U . . .
 H30 H 0.071397 0.357357 0.767062 0.053 Uiso 1 1 calc R U . . .
 C6 C 0.6673(3) 0.6039(3) 0.38922(14) 0.0617(6) Uani 1 1 d . U . . .
 H6 H 0.741489 0.627793 0.364260 0.074 Uiso 1 1 calc R U . . .
 C4 C 0.5635(3) 0.4793(2) 0.44978(12) 0.0522(7) Uani 1 1 d . U . . .
 H4 H 0.565934 0.417588 0.464651 0.063 Uiso 1 1 calc R U . . .
 C12 C 0.0337(3) 0.6927(2) 0.43015(16) 0.0585(8) Uani 1 1 d . U . . .
 H12 H 0.001058 0.747568 0.449881 0.070 Uiso 1 1 calc R U . . .
 C37 C 0.7653(14) 0.4315(9) 0.7150(6) 0.0477(19) Uani 0.65 1 d D U P A 1
 H37A H 0.857497 0.452332 0.726770 0.072 Uiso 0.65 1 calc R U P A 1
 H37B H 0.771547 0.383282 0.681443 0.072 Uiso 0.65 1 calc R U P A 1
 H37C H 0.719523 0.407356 0.754434 0.072 Uiso 0.65 1 calc R U P A 1
 C5 C 0.6720(3) 0.5147(3) 0.41074(14) 0.0619(6) Uani 1 1 d . U . . .
 H5 H 0.747622 0.476807 0.399532 0.074 Uiso 1 1 calc R U . . .
 C34 C 0.7413(4) 0.5538(4) 0.62292(19) 0.0350(8) Uani 0.65 1 d D U P A 1
 C21 C 0.4876(5) 0.2377(3) 0.6372(2) 0.0842(12) Uani 1 1 d . U . . .
 H21D H 0.542600 0.288626 0.620130 0.126 Uiso 0.5 1 calc R U P B 2
 H21E H 0.538982 0.180357 0.632561 0.126 Uiso 0.5 1 calc R U P B 2
 H21F H 0.466681 0.248298 0.683921 0.126 Uiso 0.5 1 calc R U P B 2
 H21A H 0.452575 0.274490 0.673978 0.126 Uiso 0.5 1 calc R U P C 1
 H21B H 0.587877 0.237982 0.637992 0.126 Uiso 0.5 1 calc R U P C 1
 H21C H 0.454431 0.174569 0.641395 0.126 Uiso 0.5 1 calc R U P C 1
 C42 C 0.8215(4) 0.6427(3) 0.6320(2) 0.0433(9) Uani 0.65 1 d D U P A 1
 H42A H 0.857519 0.662864 0.589165 0.065 Uiso 0.65 1 calc R U P A 1
 H42B H 0.897557 0.632309 0.662655 0.065 Uiso 0.65 1 calc R U P A 1
 H42C H 0.760807 0.690041 0.649941 0.065 Uiso 0.65 1 calc R U P A 1
 C35 C 0.6838(4) 0.5114(3) 0.68775(17) 0.0355(8) Uani 0.65 1 d D U P A 1
 C40 C 0.8227(5) 0.4856(4) 0.5817(3) 0.0528(11) Uani 0.65 1 d D U P A 1
 H40A H 0.768982 0.429468 0.575702 0.079 Uiso 0.65 1 calc R U P A 1
 H40B H 0.908579 0.470857 0.604363 0.079 Uiso 0.65 1 calc R U P A 1
 H40C H 0.843026 0.512470 0.538358 0.079 Uiso 0.65 1 calc R U P A 1
 C19 C 0.3620(6) 0.2314(3) 0.6002(3) 0.0403(11) Uani 0.5 1 d . U P D 2
 H19 H 0.296680 0.192332 0.625779 0.048 Uiso 0.5 1 calc R U P D 2
 C36 C 0.6565(5) 0.5821(3) 0.7410(2) 0.0518(11) Uani 0.65 1 d D U P A 1
 H36A H 0.603089 0.632719 0.722337 0.078 Uiso 0.65 1 calc R U P A 1
 H36B H 0.743686 0.605621 0.757914 0.078 Uiso 0.65 1 calc R U P A 1
 H36C H 0.605033 0.553724 0.777211 0.078 Uiso 0.65 1 calc R U P A 1
 C18 C 0.3902(9) 0.1850(5) 0.5352(4) 0.0601(16) Uani 0.5 1 d . U P D 2
 H18A H 0.303634 0.174572 0.511827 0.090 Uiso 0.5 1 calc R U P D 2
 H18B H 0.435582 0.126174 0.543107 0.090 Uiso 0.5 1 calc R U P D 2
 H18C H 0.449566 0.224112 0.508162 0.090 Uiso 0.5 1 calc R U P D 2
 C16 C 0.4378(6) 0.2780(4) 0.5722(3) 0.0525(13) Uani 0.5 1 d . U P D 1
 H16 H 0.492875 0.334893 0.565229 0.063 Uiso 0.5 1 calc R U P D 1
 C17 C 0.4505(11) 0.2241(5) 0.5091(5) 0.076(2) Uani 0.5 1 d . U P D 1
 H17A H 0.394434 0.168633 0.512115 0.115 Uiso 0.5 1 calc R U P D 1
 H17B H 0.546477 0.207052 0.502221 0.115 Uiso 0.5 1 calc R U P D 1
 H17C H 0.419017 0.261657 0.471935 0.115 Uiso 0.5 1 calc R U P D 1
 O5 O 0.5713(5) 0.5996(3) 0.6245(3) 0.0336(9) Uani 0.35 1 d . U P A 2
 O2 O 0.6276(6) 0.4517(3) 0.6079(3) 0.0518(14) Uani 0.35 1 d . U P A 2
 C32 C 0.7439(7) 0.4891(5) 0.6441(3) 0.0356(14) Uani 0.35 1 d D U P A 2
 C41 C 0.7816(11) 0.6396(7) 0.5768(6) 0.078(3) Uani 0.35 1 d D U P A 2
 H41A H 0.756311 0.604050 0.537534 0.117 Uiso 0.35 1 calc R U P A 2
 H41B H 0.881445 0.640139 0.581452 0.117 Uiso 0.35 1 calc R U P A 2
 H41C H 0.748176 0.702556 0.572077 0.117 Uiso 0.35 1 calc R U P A 2
 C43 C 0.7559(13) 0.6526(9) 0.6973(7) 0.096(4) Uani 0.35 1 d D U P A 2
 H43A H 0.758546 0.716957 0.683421 0.145 Uiso 0.35 1 calc R U P A 2
 H43B H 0.846790 0.634050 0.712831 0.145 Uiso 0.35 1 calc R U P A 2
 H43C H 0.689350 0.645276 0.733104 0.145 Uiso 0.35 1 calc R U P A 2
 C33 C 0.7152(9) 0.5944(6) 0.6403(5) 0.053(2) Uani 0.35 1 d D U P A 2
 C39 C 0.8746(10) 0.4635(7) 0.6069(5) 0.054(2) Uani 0.35 1 d D U P A 2
 H39A H 0.891069 0.397574 0.611208 0.082 Uiso 0.35 1 calc R U P A 2
 H39B H 0.952141 0.497369 0.625534 0.082 Uiso 0.35 1 calc R U P A 2
 H39C H 0.864348 0.479263 0.560023 0.082 Uiso 0.35 1 calc R U P A 2
 C38 C 0.738(3) 0.451(2) 0.7128(11) 0.068(6) Uani 0.35 1 d D U P A 2
 H38A H 0.648686 0.465431 0.732631 0.102 Uiso 0.35 1 calc R U P A 2
 H38B H 0.810815 0.477635 0.739654 0.102 Uiso 0.35 1 calc R U P A 2
 H38C H 0.749081 0.384070 0.711132 0.102 Uiso 0.35 1 calc R U P A 2

loop_
  _atom_site_aniso_label
  _atom_site_aniso_U_11
  _atom_site_aniso_U_22
  _atom_site_aniso_U_33
  _atom_site_aniso_U_23
  _atom_site_aniso_U_13
  _atom_site_aniso_U_12
 O1 0.0463(11) 0.0543(11) 0.0475(10) 0.0047(9) 0.0035(8) 0.0004(8)
 O4 0.0268(13) 0.0423(14) 0.0315(13) 0.0091(11) -0.0063(10) -0.0076(10)
 C24 0.0251(10) 0.0474(13) 0.0282(10) 0.0076(9) -0.0037(8) -0.0058(9)
 C1 0.0252(10) 0.0378(12) 0.0281(10) 0.0023(8) -0.0015(8) -0.0042(8)
 C3 0.0271(10) 0.0563(14) 0.0212(9) -0.0017(9) -0.0033(8) -0.0066(10)
 C22 0.0306(11) 0.0421(13) 0.0372(12) 0.0073(10) -0.0011(9) -0.0055(9)
 C23 0.0272(10) 0.0436(12) 0.0268(10) 0.0094(9) -0.0041(8) -0.0060(9)
 C2 0.0254(10) 0.0325(11) 0.0292(10) 0.0041(8) 0.0000(8) -0.0050(8)
 O3 0.0292(12) 0.0451(13) 0.0347(12) 0.0114(11) -0.0073(10) -0.0074(10)
 C8 0.0422(13) 0.0519(14) 0.0309(11) 0.0007(10) 0.0022(10) -0.0147(11)
 C10 0.0196(10) 0.0491(13) 0.0304(10) 0.0004(9) -0.0005(8) -0.0069(8)
 C25 0.0342(12) 0.0482(13) 0.0348(12) 0.0017(10) -0.0014(9) -0.0042(10)
 C15 0.0274(10) 0.0486(13) 0.0306(11) -0.0020(10) -0.0018(8) -0.0027(9)
 C9 0.0320(11) 0.0496(14) 0.0335(11) 0.0056(10) -0.0075(9) -0.0112(10)
 C26 0.0443(14) 0.0561(16) 0.0436(14) -0.0055(12) -0.0052(11) 0.0046(12)
 C31 0.0364(13) 0.0463(14) 0.0498(14) 0.0188(12) -0.0006(11) -0.0082(10)
 C14 0.0304(12) 0.0661(16) 0.0356(12) 0.0063(11) -0.0047(10) -0.0048(11)
 C13 0.0335(13) 0.0583(17) 0.0616(17) 0.0129(14) -0.0052(12) 0.0057(11)
 C29 0.0271(11) 0.0611(15) 0.0294(11) 0.0115(11) -0.0025(9) -0.0016(10)
 C27 0.0418(14) 0.078(2) 0.0348(13) -0.0050(12) -0.0021(11) 0.0105(13)
 C11 0.0417(14) 0.0641(17) 0.0387(13) -0.0104(12) 0.0042(11) 0.0005(12)
 C28 0.0320(12) 0.082(2) 0.0303(12) 0.0063(12) 0.0022(9) 0.0056(12)
 B1 0.0295(11) 0.0307(12) 0.0269(11) 0.0006(9) -0.0030(9) -0.0020(9)
 C7 0.0529(16) 0.0756(18) 0.0371(13) 0.0024(13) 0.0036(12) -0.0267(14)
 C30 0.0320(12) 0.0632(16) 0.0383(13) 0.0216(12) 0.0041(10) -0.0065(11)
 C6 0.0417(12) 0.1055(17) 0.0378(11) 0.0004(12) 0.0016(10) -0.0118(12)
 C4 0.0427(13) 0.0822(18) 0.0317(11) 0.0020(12) 0.0006(10) 0.0146(13)
 C12 0.0487(17) 0.0592(17) 0.0676(19) -0.0075(15) 0.0063(14) 0.0137(13)
 C37 0.034(4) 0.061(4) 0.047(3) 0.016(2) -0.010(2) 0.004(3)
 C5 0.0399(11) 0.1062(17) 0.0395(11) -0.0036(12) 0.0012(10) 0.0110(12)
 C34 0.0249(18) 0.049(3) 0.0312(19) 0.0041(18) -0.0049(14) -0.0056(17)
 C21 0.068(2) 0.086(3) 0.099(3) 0.014(2) -0.015(2) 0.017(2)
 C42 0.0330(19) 0.052(2) 0.045(2) 0.0106(18) -0.0111(16) -0.0192(16)
 C35 0.0289(17) 0.047(2) 0.0311(17) 0.0052(16) -0.0055(14) -0.0047(15)
 C40 0.032(2) 0.076(3) 0.050(3) -0.008(2) 0.0049(19) 0.004(2)
 C19 0.048(3) 0.023(2) 0.050(3) -0.0023(19) 0.011(2) -0.0046(19)
 C36 0.053(3) 0.072(3) 0.0300(19) -0.0150(18) 0.0000(17) -0.005(2)
 C18 0.073(4) 0.040(3) 0.068(4) -0.011(3) 0.011(4) 0.000(3)
 C16 0.046(3) 0.038(3) 0.074(4) -0.001(3) -0.002(3) 0.003(2)
 C17 0.086(6) 0.055(4) 0.088(5) -0.024(4) 0.001(5) 0.017(4)
 O5 0.021(2) 0.032(2) 0.048(3) -0.008(2) -0.002(2) -0.0004(16)
 O2 0.040(3) 0.033(2) 0.082(4) -0.012(2) -0.035(3) 0.006(2)
 C32 0.029(3) 0.039(4) 0.038(3) -0.002(3) -0.012(3) 0.000(3)
 C41 0.049(5) 0.064(6) 0.121(8) 0.015(6) 0.016(6) -0.013(4)
 C43 0.065(7) 0.100(8) 0.125(9) -0.065(8) -0.036(7) 0.007(6)
 C33 0.034(4) 0.042(5) 0.084(6) -0.022(4) -0.021(4) 0.005(3)
 C39 0.046(5) 0.059(5) 0.058(5) -0.019(4) -0.006(4) 0.010(4)
 C38 0.063(15) 0.086(15) 0.055(7) 0.008(7) -0.012(7) -0.012(10)

_geom_special_details
;
 All esds (except the esd in the dihedral angle between two l.s. planes)
 are estimated using the full covariance matrix.  The cell esds are taken
 into account individually in the estimation of esds in distances, angles
 and torsion angles; correlations between esds in cell parameters are only
 used when they are defined by crystal symmetry.  An approximate (isotropic)
 treatment of cell esds is used for estimating esds involving l.s. planes.
;
loop_
  _geom_bond_atom_site_label_1
  _geom_bond_atom_site_label_2
  _geom_bond_distance
  _geom_bond_site_symmetry_2
  _geom_bond_publ_flag
 O1 C22 1.374(3) . ?
 O1 C19 1.369(5) . ?
 O1 C16 1.482(6) . ?
 O4 B1 1.322(3) . ?
 O4 C34 1.468(4) . ?
 C24 C23 1.424(3) . ?
 C24 C25 1.421(4) . ?
 C24 C29 1.428(3) . ?
 C1 C3 1.497(3) . ?
 C1 C2 1.341(3) . ?
 C1 C9 1.520(3) . ?
 C3 C8 1.402(4) . ?
 C3 C4 1.382(4) . ?
 C22 C23 1.376(3) . ?
 C22 C31 1.419(3) . ?
 C23 C2 1.502(3) . ?
 C2 B1 1.565(3) . ?
 O3 B1 1.385(3) . ?
 O3 C35 1.455(4) . ?
 C8 H8 0.9500 . ?
 C8 C7 1.385(4) . ?
 C10 C15 1.387(3) . ?
 C10 C9 1.520(3) . ?
 C10 C11 1.384(4) . ?
 C25 H25 0.9500 . ?
 C25 C26 1.372(4) . ?
 C15 H15 0.9500 . ?
 C15 C14 1.386(4) . ?
 C9 H9A 0.9900 . ?
 C9 H9B 0.9900 . ?
 C26 H26 0.9500 . ?
 C26 C27 1.410(4) . ?
 C31 H31 0.9500 . ?
 C31 C30 1.358(4) . ?
 C14 H14 0.9500 . ?
 C14 C13 1.372(4) . ?
 C13 H13 0.9500 . ?
 C13 C12 1.382(4) . ?
 C29 C28 1.417(4) . ?
 C29 C30 1.417(4) . ?
 C27 H27 0.9500 . ?
 C27 C28 1.355(5) . ?
 C11 H11 0.9500 . ?
 C11 C12 1.384(4) . ?
 C28 H28 0.9500 . ?
 B1 O5 1.336(5) . ?
 B1 O2 1.424(5) . ?
 C7 H7 0.9500 . ?
 C7 C6 1.354(5) . ?
 C30 H30 0.9500 . ?
 C6 H6 0.9500 . ?
 C6 C5 1.374(5) . ?
 C4 H4 0.9500 . ?
 C4 C5 1.419(4) . ?
 C12 H12 0.9500 . ?
 C37 H37A 0.9800 . ?
 C37 H37B 0.9800 . ?
 C37 H37C 0.9800 . ?
 C37 C35 1.515(9) . ?
 C5 H5 0.9500 . ?
 C34 C42 1.527(6) . ?
 C34 C35 1.555(5) . ?
 C34 C40 1.523(6) . ?
 C21 H21D 0.9800 . ?
 C21 H21E 0.9800 . ?
 C21 H21F 0.9800 . ?
 C21 H21A 0.9800 . ?
 C21 H21B 0.9800 . ?
 C21 H21C 0.9800 . ?
 C21 C19 1.439(7) . ?
 C21 C16 1.520(7) . ?
 C42 H42A 0.9800 . ?
 C42 H42B 0.9800 . ?
 C42 H42C 0.9800 . ?
 C35 C36 1.516(5) . ?
 C40 H40A 0.9800 . ?
 C40 H40B 0.9800 . ?
 C40 H40C 0.9800 . ?
 C19 H19 1.0000 . ?
 C19 C18 1.505(8) . ?
 C36 H36A 0.9800 . ?
 C36 H36B 0.9800 . ?
 C36 H36C 0.9800 . ?
 C18 H18A 0.9800 . ?
 C18 H18B 0.9800 . ?
 C18 H18C 0.9800 . ?
 C16 H16 1.0000 . ?
 C16 C17 1.503(10) . ?
 C17 H17A 0.9800 . ?
 C17 H17B 0.9800 . ?
 C17 H17C 0.9800 . ?
 O5 C33 1.444(10) . ?
 O2 C32 1.457(7) . ?
 C32 C33 1.563(11) . ?
 C32 C39 1.528(11) . ?
 C32 C38 1.501(18) . ?
 C41 H41A 0.9800 . ?
 C41 H41B 0.9800 . ?
 C41 H41C 0.9800 . ?
 C41 C33 1.582(13) . ?
 C43 H43A 0.9800 . ?
 C43 H43B 0.9800 . ?
 C43 H43C 0.9800 . ?
 C43 C33 1.486(12) . ?
 C39 H39A 0.9800 . ?
 C39 H39B 0.9800 . ?
 C39 H39C 0.9800 . ?
 C38 H38A 0.9800 . ?
 C38 H38B 0.9800 . ?
 C38 H38C 0.9800 . ?

loop_
  _geom_angle_atom_site_label_1
  _geom_angle_atom_site_label_2
  _geom_angle_atom_site_label_3
  _geom_angle
  _geom_angle_site_symmetry_1
  _geom_angle_site_symmetry_3
  _geom_angle_publ_flag
 C22 O1 C16 124.5(3) . . ?
 C19 O1 C22 116.1(3) . . ?
 B1 O4 C34 106.7(2) . . ?
 C23 C24 C29 120.4(2) . . ?
 C25 C24 C23 121.9(2) . . ?
 C25 C24 C29 117.7(2) . . ?
 C3 C1 C9 117.19(18) . . ?
 C2 C1 C3 119.11(19) . . ?
 C2 C1 C9 123.58(19) . . ?
 C8 C3 C1 121.0(2) . . ?
 C4 C3 C1 120.5(2) . . ?
 C4 C3 C8 118.3(2) . . ?
 O1 C22 C23 119.8(2) . . ?
 O1 C22 C31 119.1(2) . . ?
 C23 C22 C31 121.0(2) . . ?
 C24 C23 C2 119.7(2) . . ?
 C22 C23 C24 118.8(2) . . ?
 C22 C23 C2 121.1(2) . . ?
 C1 C2 C23 123.02(19) . . ?
 C1 C2 B1 123.68(19) . . ?
 C23 C2 B1 113.02(18) . . ?
 B1 O3 C35 106.9(2) . . ?
 C3 C8 H8 119.3 . . ?
 C7 C8 C3 121.4(3) . . ?
 C7 C8 H8 119.3 . . ?
 C15 C10 C9 120.8(2) . . ?
 C11 C10 C15 118.6(2) . . ?
 C11 C10 C9 120.6(2) . . ?
 C24 C25 H25 119.5 . . ?
 C26 C25 C24 120.9(2) . . ?
 C26 C25 H25 119.5 . . ?
 C10 C15 H15 119.6 . . ?
 C10 C15 C14 120.7(2) . . ?
 C14 C15 H15 119.6 . . ?
 C1 C9 C10 114.3(2) . . ?
 C1 C9 H9A 108.7 . . ?
 C1 C9 H9B 108.7 . . ?
 C10 C9 H9A 108.7 . . ?
 C10 C9 H9B 108.7 . . ?
 H9A C9 H9B 107.6 . . ?
 C25 C26 H26 119.6 . . ?
 C25 C26 C27 120.7(3) . . ?
 C27 C26 H26 119.6 . . ?
 C22 C31 H31 119.7 . . ?
 C30 C31 C22 120.5(2) . . ?
 C30 C31 H31 119.7 . . ?
 C15 C14 H14 119.9 . . ?
 C13 C14 C15 120.2(2) . . ?
 C13 C14 H14 119.9 . . ?
 C14 C13 H13 120.1 . . ?
 C14 C13 C12 119.7(3) . . ?
 C12 C13 H13 120.1 . . ?
 C28 C29 C24 119.6(3) . . ?
 C30 C29 C24 118.2(2) . . ?
 C30 C29 C28 122.2(2) . . ?
 C26 C27 H27 120.0 . . ?
 C28 C27 C26 120.0(3) . . ?
 C28 C27 H27 120.0 . . ?
 C10 C11 H11 119.7 . . ?
 C12 C11 C10 120.7(3) . . ?
 C12 C11 H11 119.7 . . ?
 C29 C28 H28 119.5 . . ?
 C27 C28 C29 121.0(2) . . ?
 C27 C28 H28 119.5 . . ?
 O4 B1 C2 129.7(2) . . ?
 O4 B1 O3 114.1(2) . . ?
 O3 B1 C2 116.1(2) . . ?
 O5 B1 C2 127.9(3) . . ?
 O5 B1 O2 109.4(3) . . ?
 O2 B1 C2 121.9(3) . . ?
 C8 C7 H7 120.2 . . ?
 C6 C7 C8 119.6(3) . . ?
 C6 C7 H7 120.2 . . ?
 C31 C30 C29 121.1(2) . . ?
 C31 C30 H30 119.5 . . ?
 C29 C30 H30 119.5 . . ?
 C7 C6 H6 119.4 . . ?
 C7 C6 C5 121.2(3) . . ?
 C5 C6 H6 119.4 . . ?
 C3 C4 H4 120.2 . . ?
 C3 C4 C5 119.7(3) . . ?
 C5 C4 H4 120.2 . . ?
 C13 C12 C11 120.2(3) . . ?
 C13 C12 H12 119.9 . . ?
 C11 C12 H12 119.9 . . ?
 H37A C37 H37B 109.5 . . ?
 H37A C37 H37C 109.5 . . ?
 H37B C37 H37C 109.5 . . ?
 C35 C37 H37A 109.5 . . ?
 C35 C37 H37B 109.5 . . ?
 C35 C37 H37C 109.5 . . ?
 C6 C5 C4 119.7(3) . . ?
 C6 C5 H5 120.1 . . ?
 C4 C5 H5 120.1 . . ?
 O4 C34 C42 108.0(4) . . ?
 O4 C34 C35 102.4(3) . . ?
 O4 C34 C40 107.1(4) . . ?
 C42 C34 C35 115.0(3) . . ?
 C40 C34 C42 110.7(4) . . ?
 C40 C34 C35 113.0(4) . . ?
 H21D C21 H21E 109.5 . . ?
 H21D C21 H21F 109.5 . . ?
 H21E C21 H21F 109.5 . . ?
 H21A C21 H21B 109.5 . . ?
 H21A C21 H21C 109.5 . . ?
 H21B C21 H21C 109.5 . . ?
 C19 C21 H21D 109.5 . . ?
 C19 C21 H21E 109.5 . . ?
 C19 C21 H21F 109.5 . . ?
 C16 C21 H21A 109.5 . . ?
 C16 C21 H21B 109.5 . . ?
 C16 C21 H21C 109.5 . . ?
 C34 C42 H42A 109.5 . . ?
 C34 C42 H42B 109.5 . . ?
 C34 C42 H42C 109.5 . . ?
 H42A C42 H42B 109.5 . . ?
 H42A C42 H42C 109.5 . . ?
 H42B C42 H42C 109.5 . . ?
 O3 C35 C37 107.2(7) . . ?
 O3 C35 C34 102.3(3) . . ?
 O3 C35 C36 107.4(3) . . ?
 C37 C35 C34 115.0(5) . . ?
 C37 C35 C36 111.0(6) . . ?
 C36 C35 C34 113.1(4) . . ?
 C34 C40 H40A 109.5 . . ?
 C34 C40 H40B 109.5 . . ?
 C34 C40 H40C 109.5 . . ?
 H40A C40 H40B 109.5 . . ?
 H40A C40 H40C 109.5 . . ?
 H40B C40 H40C 109.5 . . ?
 O1 C19 C21 120.4(4) . . ?
 O1 C19 H19 108.2 . . ?
 O1 C19 C18 102.2(5) . . ?
 C21 C19 H19 108.2 . . ?
 C21 C19 C18 109.1(5) . . ?
 C18 C19 H19 108.2 . . ?
 C35 C36 H36A 109.5 . . ?
 C35 C36 H36B 109.5 . . ?
 C35 C36 H36C 109.5 . . ?
 H36A C36 H36B 109.5 . . ?
 H36A C36 H36C 109.5 . . ?
 H36B C36 H36C 109.5 . . ?
 C19 C18 H18A 109.5 . . ?
 C19 C18 H18B 109.5 . . ?
 C19 C18 H18C 109.5 . . ?
 H18A C18 H18B 109.5 . . ?
 H18A C18 H18C 109.5 . . ?
 H18B C18 H18C 109.5 . . ?
 O1 C16 C21 108.5(4) . . ?
 O1 C16 H16 105.7 . . ?
 O1 C16 C17 109.8(6) . . ?
 C21 C16 H16 105.7 . . ?
 C17 C16 C21 120.3(5) . . ?
 C17 C16 H16 105.7 . . ?
 C16 C17 H17A 109.5 . . ?
 C16 C17 H17B 109.5 . . ?
 C16 C17 H17C 109.5 . . ?
 H17A C17 H17B 109.5 . . ?
 H17A C17 H17C 109.5 . . ?
 H17B C17 H17C 109.5 . . ?
 B1 O5 C33 111.8(5) . . ?
 B1 O2 C32 108.8(4) . . ?
 O2 C32 C33 101.8(5) . . ?
 O2 C32 C39 108.2(6) . . ?
 O2 C32 C38 107.0(14) . . ?
 C39 C32 C33 111.4(7) . . ?
 C38 C32 C33 113.9(12) . . ?
 C38 C32 C39 113.5(12) . . ?
 H41A C41 H41B 109.5 . . ?
 H41A C41 H41C 109.5 . . ?
 H41B C41 H41C 109.5 . . ?
 C33 C41 H41A 109.5 . . ?
 C33 C41 H41B 109.5 . . ?
 C33 C41 H41C 109.5 . . ?
 H43A C43 H43B 109.5 . . ?
 H43A C43 H43C 109.5 . . ?
 H43B C43 H43C 109.5 . . ?
 C33 C43 H43A 109.5 . . ?
 C33 C43 H43B 109.5 . . ?
 C33 C43 H43C 109.5 . . ?
 O5 C33 C32 103.7(6) . . ?
 O5 C33 C41 101.4(7) . . ?
 O5 C33 C43 113.7(9) . . ?
 C32 C33 C41 112.1(8) . . ?
 C43 C33 C32 118.4(9) . . ?
 C43 C33 C41 106.3(10) . . ?
 C32 C39 H39A 109.5 . . ?
 C32 C39 H39B 109.5 . . ?
 C32 C39 H39C 109.5 . . ?
 H39A C39 H39B 109.5 . . ?
 H39A C39 H39C 109.5 . . ?
 H39B C39 H39C 109.5 . . ?
 C32 C38 H38A 109.5 . . ?
 C32 C38 H38B 109.5 . . ?
 C32 C38 H38C 109.5 . . ?
 H38A C38 H38B 109.5 . . ?
 H38A C38 H38C 109.5 . . ?
 H38B C38 H38C 109.5 . . ?

loop_
  _geom_torsion_atom_site_label_1
  _geom_torsion_atom_site_label_2
  _geom_torsion_atom_site_label_3
  _geom_torsion_atom_site_label_4
  _geom_torsion
  _geom_torsion_site_symmetry_1
  _geom_torsion_site_symmetry_2
  _geom_torsion_site_symmetry_3
  _geom_torsion_site_symmetry_4
  _geom_torsion_publ_flag
 O1 C22 C23 C24 176.0(2) . . . . ?
 O1 C22 C23 C2 -10.8(3) . . . . ?
 O1 C22 C31 C30 -177.5(2) . . . . ?
 O4 C34 C35 O3 26.0(4) . . . . ?
 O4 C34 C35 C37 141.9(8) . . . . ?
 O4 C34 C35 C36 -89.2(4) . . . . ?
 C24 C23 C2 C1 -114.3(2) . . . . ?
 C24 C23 C2 B1 71.6(3) . . . . ?
 C24 C25 C26 C27 -0.4(4) . . . . ?
 C24 C29 C28 C27 0.4(4) . . . . ?
 C24 C29 C30 C31 -1.0(4) . . . . ?
 C1 C3 C8 C7 173.4(2) . . . . ?
 C1 C3 C4 C5 -173.4(2) . . . . ?
 C1 C2 B1 O4 28.9(4) . . . . ?
 C1 C2 B1 O3 -155.2(2) . . . . ?
 C1 C2 B1 O5 84.3(4) . . . . ?
 C1 C2 B1 O2 -83.9(4) . . . . ?
 C3 C1 C2 C23 -175.6(2) . . . . ?
 C3 C1 C2 B1 -2.2(3) . . . . ?
 C3 C1 C9 C10 -55.9(3) . . . . ?
 C3 C8 C7 C6 0.1(4) . . . . ?
 C3 C4 C5 C6 -0.3(4) . . . . ?
 C22 O1 C19 C21 -60.9(5) . . . . ?
 C22 O1 C19 C18 178.2(4) . . . . ?
 C22 O1 C16 C21 51.9(5) . . . . ?
 C22 O1 C16 C17 -174.7(5) . . . . ?
 C22 C23 C2 C1 72.5(3) . . . . ?
 C22 C23 C2 B1 -101.5(2) . . . . ?
 C22 C31 C30 C29 1.4(4) . . . . ?
 C23 C24 C25 C26 -179.0(2) . . . . ?
 C23 C24 C29 C28 179.0(2) . . . . ?
 C23 C24 C29 C30 -0.5(3) . . . . ?
 C23 C22 C31 C30 -0.4(4) . . . . ?
 C23 C2 B1 O4 -157.1(3) . . . . ?
 C23 C2 B1 O3 18.8(3) . . . . ?
 C23 C2 B1 O5 -101.7(4) . . . . ?
 C23 C2 B1 O2 90.1(4) . . . . ?
 C2 C1 C3 C8 -102.9(3) . . . . ?
 C2 C1 C3 C4 72.7(3) . . . . ?
 C2 C1 C9 C10 127.9(2) . . . . ?
 C2 B1 O5 C33 -171.1(5) . . . . ?
 C2 B1 O2 C32 -174.6(4) . . . . ?
 C8 C3 C4 C5 2.3(4) . . . . ?
 C8 C7 C6 C5 2.0(4) . . . . ?
 C10 C15 C14 C13 -0.6(4) . . . . ?
 C10 C11 C12 C13 0.1(5) . . . . ?
 C25 C24 C23 C22 -178.7(2) . . . . ?
 C25 C24 C23 C2 7.9(3) . . . . ?
 C25 C24 C29 C28 -0.8(3) . . . . ?
 C25 C24 C29 C30 179.7(2) . . . . ?
 C25 C26 C27 C28 -0.1(4) . . . . ?
 C15 C10 C9 C1 112.6(2) . . . . ?
 C15 C10 C11 C12 -0.9(4) . . . . ?
 C15 C14 C13 C12 -0.2(4) . . . . ?
 C9 C1 C3 C8 80.8(3) . . . . ?
 C9 C1 C3 C4 -103.6(3) . . . . ?
 C9 C1 C2 C23 0.5(4) . . . . ?
 C9 C1 C2 B1 173.9(2) . . . . ?
 C9 C10 C15 C14 -177.8(2) . . . . ?
 C9 C10 C11 C12 178.1(2) . . . . ?
 C26 C27 C28 C29 0.1(4) . . . . ?
 C31 C22 C23 C24 -1.0(3) . . . . ?
 C31 C22 C23 C2 172.2(2) . . . . ?
 C14 C13 C12 C11 0.5(5) . . . . ?
 C29 C24 C23 C22 1.5(3) . . . . ?
 C29 C24 C23 C2 -171.82(19) . . . . ?
 C29 C24 C25 C26 0.8(3) . . . . ?
 C11 C10 C15 C14 1.1(3) . . . . ?
 C11 C10 C9 C1 -66.3(3) . . . . ?
 C28 C29 C30 C31 179.5(2) . . . . ?
 B1 O4 C34 C42 -147.6(3) . . . . ?
 B1 O4 C34 C35 -25.9(4) . . . . ?
 B1 O4 C34 C40 93.1(4) . . . . ?
 B1 O3 C35 C37 -139.0(5) . . . . ?
 B1 O3 C35 C34 -17.6(4) . . . . ?
 B1 O3 C35 C36 101.7(3) . . . . ?
 B1 O5 C33 C32 -11.3(8) . . . . ?
 B1 O5 C33 C41 105.0(7) . . . . ?
 B1 O5 C33 C43 -141.3(9) . . . . ?
 B1 O2 C32 C33 -20.9(7) . . . . ?
 B1 O2 C32 C39 -138.4(7) . . . . ?
 B1 O2 C32 C38 98.9(12) . . . . ?
 C7 C6 C5 C4 -1.9(5) . . . . ?
 C30 C29 C28 C27 179.9(2) . . . . ?
 C4 C3 C8 C7 -2.3(4) . . . . ?
 C34 O4 B1 C2 -167.7(3) . . . . ?
 C34 O4 B1 O3 16.3(4) . . . . ?
 C42 C34 C35 O3 142.8(3) . . . . ?
 C42 C34 C35 C37 -101.4(8) . . . . ?
 C42 C34 C35 C36 27.5(5) . . . . ?
 C35 O3 B1 O4 1.7(4) . . . . ?
 C35 O3 B1 C2 -174.9(2) . . . . ?
 C40 C34 C35 O3 -88.8(4) . . . . ?
 C40 C34 C35 C37 27.1(8) . . . . ?
 C40 C34 C35 C36 155.9(4) . . . . ?
 C19 O1 C22 C23 130.9(3) . . . . ?
 C19 O1 C22 C31 -52.1(4) . . . . ?
 C16 O1 C22 C23 76.0(4) . . . . ?
 C16 O1 C22 C31 -107.0(4) . . . . ?
 O5 B1 O2 C32 15.3(7) . . . . ?
 O2 B1 O5 C33 -1.7(7) . . . . ?
 O2 C32 C33 O5 19.1(8) . . . . ?
 O2 C32 C33 C41 -89.5(8) . . . . ?
 O2 C32 C33 C43 146.1(10) . . . . ?
 C39 C32 C33 O5 134.3(7) . . . . ?
 C39 C32 C33 C41 25.7(9) . . . . ?
 C39 C32 C33 C43 -98.7(11) . . . . ?
 C38 C32 C33 O5 -95.7(15) . . . . ?
 C38 C32 C33 C41 155.7(14) . . . . ?
 C38 C32 C33 C43 31.3(17) . . . . ?

loop_
  _diffrn_refln_index_h
  _diffrn_refln_index_k
  _diffrn_refln_index_l
  _diffrn_refln_intensity_net
  _diffrn_refln_intensity_u
  _diffrn_refln_scale_group_code
 1 0 0 0.33019 0.21441 1
 -2 0 0 3590.63 130.443 1
 -2 0 0 3309.3 130.947 1
 -3 0 0 2.42086 0.8022 1
 -4 0 0 136.68 9.24151 3
 -5 0 0 -0.7438 1.85076 3
 -5 0 0 3.79632 2.43782 3
 -6 0 0 137.053 9.74371 3
 7 0 0 0.67654 1.90814 4
 7 0 0 -0.5087 1.63531 7
 8 0 0 37.9342 5.28177 7
 8 0 0 42.5583 4.64556 4
 -8 0 0 46.2426 13.0724 6
 9 0 0 2.38174 4.60318 4
 9 0 0 2.4235 1.88712 7
 10 0 0 324.934 17.1643 7
 11 0 0 -0.821 1.26915 7
 0 1 0 0.07314 0.23387 1
 0 1 0 0.65506 0.35971 3
 0 -1 0 0.52416 0.26566 1
 -1 1 0 2610.91 96.8269 3
 -1 -1 0 2571.99 95.9048 1
 -1 -1 0 2422.64 97.0873 3
 1 1 0 2584.53 96.1709 1
 1 -1 0 2589.03 96.7451 3
 -1 1 0 2406.58 97.1394 1
 -2 1 0 7762.93 293.437 3
 -3 1 0 595.066 25.7402 3
 -3 1 0 597.383 25.6715 1
 -3 -1 0 573.063 26.2729 3
 3 -1 0 537.513 25.6573 1
 -4 1 0 446.978 20.4919 1
 -4 1 0 419.288 22.0796 1
 -4 1 0 431.559 21.2053 3
 -4 -1 0 408.706 21.4455 3
 -5 1 0 59.2928 10.5154 3
 -5 1 0 65.5207 5.77693 3
 -5 -1 0 62.1732 6.95551 3
 -6 -1 0 347.664 25.5763 3
 7 1 0 412.049 18.5638 4
 7 1 0 380.203 19.7161 7
 -7 -1 0 352.239 26.4862 6
 7 1 0 390.072 18.576 8
 7 -1 0 356.897 19.6477 7
 8 1 0 58.3121 6.09996 7
 8 1 0 45.6393 5.13716 8
 8 -1 0 53.9294 6.14806 7
 8 1 0 56.4295 5.05667 4
 10 -1 0 56.3246 5.7668 7
 10 1 0 51.2832 5.22006 7
 11 -1 0 52.6676 4.80536 7
 11 1 0 60.0614 4.84262 7
 1 -2 0 1.75245 1.31376 3
 -1 -2 0 5.21838 1.04782 6
 1 2 0 2.33883 0.91584 6
 -1 -2 0 3.16737 1.68597 3
 -1 2 0 3.53328 1.43836 3
 -1 -2 0 2.76506 1.14109 1
 1 2 0 4.56017 1.43117 1
 1 -2 0 2.43604 1.12893 1
 -1 2 0 2.78571 1.54492 1
 1 2 0 1.81566 1.28683 3
 2 -2 0 5356.47 210.408 3
 -2 2 0 5909.21 212.291 1
 2 2 0 5369.32 209.426 1
 -2 2 0 5763.72 210.636 3
 -2 -2 0 5274.65 211.303 3
 -2 -2 0 5645.62 208.787 1
 -2 -2 0 5299.36 208.759 6
 3 -2 0 143.574 10.4327 1
 -3 2 0 150.059 10.3318 1
 -3 -2 0 137.033 9.86102 3
 -3 2 0 147.924 9.28594 3
 -4 2 0 1940.53 86.8228 1
 -4 -2 0 2244.67 87.8211 3
 -4 2 0 2207.24 85.438 3
 -5 2 0 17.8973 3.48405 3
 -5 -2 0 16.602 4.59712 3
 -5 2 0 14.5594 4.16006 1
 -6 -2 0 88.7103 10.4945 6
 -6 -2 0 93.0742 10.3099 3
 7 -2 0 109.109 8.90523 7
 -7 -2 0 90.2992 13.4387 6
 7 2 0 112.39 8.46106 7
 7 2 0 112.204 7.89649 8
 7 2 0 111.534 7.51148 4
 8 2 0 126.529 9.50776 7
 8 -2 0 122.901 9.84185 7
 8 2 0 131.911 8.71555 4
 9 2 0 120.864 9.09171 7
 9 2 0 118.555 7.85048 4
 9 -2 0 123.33 9.63137 7
 10 2 0 191.029 11.4749 7
 10 -2 0 196.658 12.4122 7
 11 2 0 2.46318 1.71499 7
 11 -2 0 0.84789 1.43839 7
 0 3 0 1.151 1.00465 6
 0 3 0 2.14347 1.39221 1
 0 3 0 1.05292 1.58006 3
 0 -3 0 2.97731 1.69335 1
 0 -3 0 0.82829 1.40353 3
 1 3 0 514.751 22.3324 6
 -1 3 0 489.217 24.7482 6
 -1 3 0 499.048 25.397 3
 1 -3 0 555.599 25.7155 3
 -1 -3 0 551.578 24.9962 1
 -1 -3 0 529.016 22.0481 6
 -1 -3 0 516.954 25.3238 3
 -1 3 0 574.948 26.6059 1
 1 3 0 592.298 25.7134 1
 1 3 0 595.568 26.5775 3
 1 -3 0 532.231 26.102 1
 -2 -3 0 1491.21 61.3785 3
 2 -3 0 1533.65 62.7446 1
 2 3 0 1490.95 60.2072 1
 2 -3 0 1455.3 60.5458 3
 -2 -3 0 1343.27 56.5355 6
 -2 3 0 1597.75 62.9236 1
 -2 3 0 1312.1 62.6265 3
 -2 -3 0 1492.77 59.3027 1
 -3 -3 0 36.3705 5.08029 3
 -3 3 0 33.1095 5.58758 1
 3 3 0 38.1907 3.76747 1
 -3 -3 0 28.803 3.3099 6
 -3 3 0 30.2625 4.32977 3
 -3 -3 0 32.6123 3.20797 1
 3 -3 0 32.9457 5.69913 1
 -4 -3 0 364.169 19.105 6
 -4 3 0 332.701 20.8457 1
 -4 -3 0 317.362 19.7729 3
 -4 3 0 303.159 17.1925 3
 -5 3 0 1113.69 55.0862 1
 -5 -3 0 1018.31 50.8303 3
 -5 3 0 1130.25 45.6257 3
 -5 -3 0 1098.93 48.0406 6
 6 3 0 479.61 21.8846 4
 -6 -3 0 502.371 26.5992 6
 -6 -3 0 499.202 29.6796 3
 6 3 0 455.449 22.7434 7
 6 3 0 509.993 29.0045 8
 7 -3 0 317.002 17.9954 7
 7 3 0 337.709 16.2754 4
 7 3 0 322.504 17.2614 7
 7 3 0 317.756 16.8752 8
 8 3 0 265.086 15.4814 7
 8 3 0 286.476 14.7423 4
 8 3 0 288.705 15.3096 8
 8 -3 0 264.571 16.4449 7
 9 3 0 24.5262 3.90092 4
 9 3 0 22.0928 3.99159 8
 9 3 0 29.7505 4.95702 7
 9 -3 0 20.8001 4.5918 7
 10 3 0 3.04617 2.31468 8
 10 3 0 4.37693 1.94407 7
 10 3 0 1.35387 1.58727 4
 10 -3 0 5.23233 2.29035 7
 11 3 0 1.31191 2.76785 7
 11 -3 0 -0.6613 1.49634 7
 0 -4 0 2039.67 85.3456 3
 0 -4 0 2103.45 85.7327 1
 0 4 0 2081.78 82.5119 6
 0 4 0 2172.64 85.6758 3
 0 4 0 2006.32 85.7463 1
 1 -4 0 126.872 9.93977 3
 1 -4 0 99.1233 9.22458 1
 -1 -4 0 111.211 9.27832 3
 -1 -4 0 102.323 8.60928 1
 1 4 0 106.227 6.74206 6
 -1 4 0 118.395 9.04997 3
 -1 4 0 88.1383 8.94796 1
 1 4 0 109.185 9.64902 3
 2 -4 0 230.767 15.245 3
 -2 -4 0 259.443 14.7495 1
 -2 4 0 248.73 17.4224 1
 2 -4 0 283.053 17.5331 1
 2 4 0 222.526 14.8087 1
 -2 -4 0 229.087 16.0061 3
 2 4 0 224.13 16.4066 3
 -2 -4 0 233.392 10.7276 6
 -2 4 0 233.806 14.4624 3
 -3 4 0 140.222 10.6161 3
 -3 -4 0 147.014 12.3798 3
 -3 4 0 146.573 13.0303 1
 -3 -4 0 143.323 7.39876 6
 -3 -4 0 159.898 10.3265 1
 3 -4 0 144.814 13.1139 1
 3 -4 0 153.089 11.3471 3
 3 4 0 158.534 11.0585 1
 -4 -4 0 4.15246 2.44047 3
 -4 4 0 1.90067 2.45924 3
 -4 4 0 6.59535 3.56448 1
 4 -4 0 2.35169 3.20748 1
 -4 -4 0 1.39215 1.41233 6
 -5 4 0 1578.23 70.5113 3
 -5 -4 0 1742.75 67.4179 6
 -5 -4 0 1683.25 75.8114 3
 6 4 0 939.704 41.7176 8
 6 4 0 980.397 52.8978 7
 -6 -4 0 929.945 50.4088 3
 6 4 0 957.491 47.5571 4
 7 4 0 0.86604 1.36164 7
 7 4 0 1.93552 1.69512 4
 7 4 0 0.21629 1.90486 8
 8 4 0 0.66736 1.76792 7
 8 -4 0 1.80992 2.12786 7
 8 4 0 0.47153 1.84111 8
 8 4 0 1.78419 1.82838 4
 9 4 0 14.5487 7.44448 8
 9 4 0 23.0859 5.07181 7
 9 4 0 19.9772 5.18657 4
 9 -4 0 13.569 3.99231 7
 10 4 0 15.778 2.85461 4
 10 4 0 16.7371 3.29586 7
 -10 4 0 20.5291 4.40156 5
 10 4 0 16.052 3.4509 8
 10 -4 0 13.9796 3.25156 7
 11 -4 0 5.52058 1.88796 7
 11 4 0 9.8186 4.11695 7
 11 4 0 7.48304 1.91575 4
 0 -5 0 2.19609 1.82961 1
 0 -5 0 9.14241 3.70233 3
 0 5 0 3.60416 2.40199 3
 -1 -5 0 2232.33 85.4519 1
 1 5 0 1854.82 85.2471 3
 1 5 0 2027.19 85.3785 1
 -1 5 0 2199.71 87.4252 1
 -1 -5 0 2148.4 85.3917 3
 1 5 0 1900.72 79.243 6
 1 -5 0 1960.34 85.7951 1
 1 -5 0 1723.15 86.8607 3
 -1 5 0 1937.82 83.7882 3
 2 -5 0 608.617 33.0754 3
 -2 5 0 674.695 32.6568 3
 -2 5 0 682.365 35.9306 1
 -2 -5 0 573.905 37.7443 1
 -2 -5 0 589.856 32.9498 3
 2 -5 0 712.547 36.2764 1
 2 5 0 663.182 33.8929 1
 -3 5 0 411.282 22.799 3
 -3 -5 0 401.291 22.3903 1
 -3 -5 0 407.967 24.9106 3
 3 -5 0 384.315 23.1333 3
 3 5 0 390.202 23.4241 1
 3 -5 0 366.483 25.8134 1
 -3 5 0 423.588 27.1077 1
 -4 5 0 709.437 35.4135 3
 4 5 0 719.9 33.1548 1
 -4 -5 0 746.049 39.599 3
 5 5 0 280.233 22.4195 4
 -6 -5 0 127.772 16.5086 3
 6 5 0 156.696 9.65189 7
 6 5 0 142.23 9.98961 8
 6 5 0 156.78 9.22547 4
 7 5 0 37.4969 4.79776 7
 7 5 0 45.9593 5.66308 8
 -7 5 0 33.5368 4.64104 5
 7 5 0 44.5945 5.21809 4
 8 5 0 9.475 2.7339 4
 -8 5 0 5.41365 1.7553 5
 8 5 0 3.26716 1.97084 7
 8 5 0 6.06719 2.43678 8
 8 -5 0 3.67275 2.15058 7
 9 5 0 1.49638 1.91094 8
 -9 5 0 3.34574 1.94965 5
 9 5 0 6.55808 2.2304 4
 9 5 0 3.50157 2.31896 7
 9 -5 0 3.28606 1.9764 7
 10 5 0 33.5827 3.76776 4
 10 -5 0 31.5683 4.34038 7
 -10 5 0 26.9869 3.71304 5
 10 5 0 41.5262 6.23057 7
 11 5 0 34.2761 4.84579 7
 11 5 0 33.0151 3.21923 4
 11 -5 0 34.0298 3.52972 7
 0 -6 0 6415.36 247.206 3
 0 6 0 5741.32 247.267 1
 0 -6 0 6598.61 248.367 1
 1 -6 0 296.778 21.3185 1
 -1 -6 0 272.427 19.7704 1
 -1 -6 0 284.912 20.4757 3
 1 6 0 293.512 20.9443 1
 -1 6 0 290.877 21.6496 1
 1 -6 0 298.356 20.6979 3
 2 6 0 430.887 27.2481 1
 -2 -6 0 403.701 25.5059 1
 2 -6 0 393.276 25.9325 3
 -2 -6 0 403.735 26.3007 3
 2 -6 0 481.071 29.802 1
 -2 6 0 453.171 28.995 1
 -2 6 0 397.358 25.6131 3
 3 -6 0 41.6514 7.07389 3
 -3 -6 0 42.4207 7.80635 3
 3 -6 0 43.0158 8.8172 1
 -3 -6 0 42.8912 6.93597 1
 3 6 0 36.821 7.9208 1
 -3 6 0 36.2102 8.77167 1
 -4 -6 0 2.62022 2.85675 3
 -4 6 0 1.54183 4.98348 3
 4 6 0 4.53041 4.69461 1
 5 6 0 18.2377 3.86292 8
 -5 -6 0 13.7602 7.01611 3
 5 6 0 20.2859 3.41136 7
 5 6 0 14.8996 2.87827 4
 6 6 0 480.24 23.1682 8
 -6 6 0 429.726 21.3537 2
 -6 6 0 468.792 20.7032 5
 -6 -6 0 396.147 33.2322 3
 6 6 0 469.693 21.8824 7
 6 6 0 475.671 21.6512 4
 7 6 0 51.2845 5.53392 7
 -7 6 0 45.8023 5.43515 5
 7 6 0 52.7626 6.14039 8
 -7 6 0 46.8618 5.24441 2
 7 6 0 52.8391 5.40245 4
 8 6 0 82.6184 7.0472 4
 8 -6 0 84.1092 8.22478 7
 -8 6 0 81.7104 6.46333 5
 8 6 0 83.4934 7.7111 7
 -8 6 0 83.0954 7.08262 2
 8 6 0 85.6418 7.77499 8
 9 -6 0 4.28597 2.264 7
 9 6 0 6.62868 2.25382 4
 9 6 0 5.26427 2.55039 8
 9 6 0 2.46305 4.27128 7
 -9 6 0 6.28779 2.00816 5
 10 6 0 2.18283 1.58276 8
 10 -6 0 5.31588 2.39577 7
 10 6 0 2.35435 7.80072 7
 10 6 0 5.27659 2.06843 4
 -10 6 0 3.83772 1.64161 5
 11 6 0 76.7313 4.64565 4
 11 -6 0 71.9893 5.31779 7
 11 6 0 82.0964 5.91642 7
 0 -7 0 1.70636 3.38978 1
 0 -7 0 0.65804 2.73986 3
 1 -7 0 1640.53 73.9637 3
 1 7 0 1503.81 74.1643 1
 -1 -7 0 1514.17 72.8534 1
 -1 7 0 1561.92 75.8772 1
 1 -7 0 1486.49 78.3032 1
 -1 -7 0 1564.27 73.1387 3
 2 7 0 6.60898 5.16348 1
 2 -7 0 1.31116 4.57201 1
 -2 -7 0 -0.9687 2.45569 1
 -2 7 0 2.57747 5.19552 1
 -2 -7 0 2.58147 2.44819 3
 3 7 0 40.0186 10.099 1
 3 -7 0 33.5726 7.69039 3
 -3 -7 0 40.2947 9.54926 3
 -3 -7 0 23.9904 5.905 1
 4 7 0 307.159 16.157 8
 -4 -7 0 297.553 25.341 3
 4 7 0 289.406 14.5665 4
 4 7 0 296.652 14.979 7
 5 7 0 178.636 10.4277 7
 5 7 0 176.345 9.93122 4
 -5 7 0 152.426 10.6983 5
 -5 -7 0 136.69 18.3292 3
 5 7 0 174.208 11.1304 8
 -5 7 0 122.241 17.8959 2
 -6 7 0 1.25572 1.82372 5
 6 7 0 3.44781 3.1838 7
 -6 -7 0 40.6192 21.5755 3
 6 7 0 5.52708 2.65786 8
 -6 7 0 5.19842 2.33871 2
 6 7 0 1.08785 1.63462 4
 7 7 0 603.766 27.8168 4
 7 7 0 650.035 28.7788 7
 7 7 0 604.388 29.3057 8
 -7 7 0 597.533 27.9281 2
 -7 7 0 588.515 26.736 5
 8 7 0 15.7928 3.67458 8
 8 7 0 15.6163 3.52595 4
 8 7 0 13.4526 5.27405 7
 -8 7 0 14.9688 5.02753 2
 -8 7 0 15.874 3.00091 5
 9 7 0 203.074 12.2457 8
 9 7 0 218.903 14.117 7
 -9 7 0 179.455 16.8381 2
 9 7 0 208.853 11.7243 4
 -9 7 0 230.13 11.5138 5
 9 -7 0 190.47 13.1246 7
 -10 7 0 235.737 11.6445 5
 10 -7 0 212.181 12.4852 7
 10 7 0 259.252 13.4389 7
 10 7 0 241.553 11.9191 4
 10 7 0 236.562 12.0896 8
 11 7 0 -1.27 1.2069 4
 11 7 0 -0.0465 4.22291 7
 -11 7 0 2.79564 2.03323 5
 11 -7 0 0.06824 0.94224 7
 0 -8 0 1433.65 70.4255 3
 0 8 0 1455.44 73.9234 1
 0 -8 0 1285.09 70.8456 1
 1 -8 0 227.921 22.975 1
 -1 8 0 261.847 25.3596 1
 -1 -8 0 253.609 22.5572 1
 -1 -8 0 265.825 22.5175 3
 1 -8 0 223.982 21.041 3
 -2 8 0 27.3863 9.41384 1
 2 -8 0 18.1673 6.62843 3
 2 -8 0 41.4824 10.492 1
 -2 -8 0 17.8885 6.9058 3
 2 8 0 19.9626 8.953 1
 -3 8 0 287.257 13.3556 5
 -3 8 0 261.126 13.8975 2
 -3 -8 0 266.401 24.4876 3
 3 -8 0 285.986 23.6539 3
 3 8 0 283.962 14.0336 7
 -4 8 0 108.388 6.85266 5
 4 8 0 110.804 7.48874 7
 -4 -8 0 116.973 16.0038 3
 4 8 0 114.931 7.29362 4
 -4 8 0 106.441 7.66243 2
 4 8 0 100.304 8.04685 8
 5 8 0 68.0126 6.51354 7
 -5 8 0 68.1039 5.49068 5
 -5 8 0 67.411 6.02075 2
 5 8 0 61.9148 6.60762 8
 -5 -8 0 82.81 15.6006 3
 5 8 0 76.1956 6.04705 4
 -6 8 0 6.24596 3.17884 2
 6 8 0 7.60333 2.52668 4
 6 8 0 3.93403 3.67251 7
 -6 8 0 7.43214 2.35831 5
 6 8 0 7.01328 2.94236 8
 7 8 0 2.19735 2.12711 4
 7 8 0 2.37529 2.03514 8
 -7 8 0 4.54753 2.01788 5
 7 8 0 4.20058 5.46505 7
 -7 8 0 0.51343 1.93651 2
 -8 8 0 15.5882 3.14105 5
 8 8 0 8.42304 5.64868 7
 8 8 0 17.7189 3.96049 8
 8 8 0 15.8203 3.28979 4
 -8 8 0 10.7213 2.88856 2
 -9 8 0 199.826 11.0323 2
 9 -8 0 170.31 11.958 7
 9 8 0 189.045 11.4963 8
 -9 8 0 198.205 10.5781 5
 9 8 0 190.931 12.821 7
 9 8 0 200.025 11.0183 4
 10 8 0 53.598 6.28484 7
 10 8 0 44.3396 4.09709 4
 10 -8 0 46.9445 4.58064 7
 -10 8 0 50.2018 3.98699 5
 10 8 0 48.1865 4.23373 8
 0 -9 0 -6.2789 3.70431 3
 0 9 0 -0.8376 2.0956 7
 -1 9 0 46.8841 4.53034 2
 1 -9 0 30.6192 7.66168 3
 -1 9 0 68.5153 26.1753 1
 1 9 0 45.8224 4.14644 7
 -1 -9 0 40.4136 10.67 3
 1 -9 0 40.7686 3.61459 5
 2 9 0 184.073 10.355 7
 2 -9 0 190.664 20.885 3
 2 -9 0 181.754 9.39872 5
 -2 9 0 189.409 10.5929 2
 -2 -9 0 164.323 19.504 3
 -2 9 0 180.819 9.51667 5
 -3 -9 0 19.2368 7.18143 5
 3 9 0 32.4154 3.90096 4
 3 -9 0 45.8149 11.7403 3
 3 9 0 34.2527 3.80803 7
 -3 -9 0 28.8229 10.5652 3
 -3 9 0 27.0339 3.93771 2
 3 9 0 24.1884 4.10953 8
 -3 9 0 29.6282 3.36694 5
 4 9 0 45.4866 5.34557 8
 -4 -9 0 42.1287 13.2097 3
 4 9 0 41.3215 4.27951 4
 -4 9 0 38.1361 4.2624 5
 -4 -9 0 35.7759 4.35415 5
 -4 9 0 43.6951 4.76386 2
 4 9 0 40.738 4.35837 7
 -5 9 0 50.7036 5.94706 2
 5 9 0 28.8056 8.38915 7
 5 9 0 57.4952 18.3492 8
 5 9 0 34.3243 11.5159 4
 -5 9 0 46.5351 16.1833 5
 6 9 0 383.29 20.4551 8
 -6 9 0 362.698 17.7691 5
 6 9 0 366.066 18.5008 4
 6 9 0 361.058 19.0416 7
 -6 9 0 364.241 18.948 2
 -7 9 0 477.218 23.38 2
 -7 9 0 483.851 22.2549 5
 7 9 0 485.712 23.6578 7
 7 9 0 484.006 24.491 8
 7 9 0 471.351 22.7682 4
 8 9 0 28.5048 5.07248 8
 8 9 0 19.163 5.48461 7
 -8 9 0 31.4865 4.27328 2
 -8 9 0 32.0463 3.82243 5
 8 9 0 27.8878 4.34962 4
 -9 9 0 58.1287 5.38881 2
 9 -9 0 63.1674 6.1247 7
 -9 9 0 65.7525 6.67383 5
 9 9 0 74.679 13.1213 7
 9 9 0 58.7788 5.49425 8
 9 9 0 59.7967 5.2875 4
 10 9 0 4.57587 1.53411 4
 -10 9 0 3.64228 1.28527 5
 10 -9 0 7.98607 1.91529 7
 10 9 0 2.23043 1.25835 8
 10 9 0 1.06105 3.07942 7
 0 10 0 89.2171 6.52896 7
 0 10 0 58.8329 14.3769 2
 0 -10 0 83.3757 5.78463 5
 0 -10 0 87.6817 17.5185 3
 -1 -10 0 -6.0885 9.60569 3
 -1 10 0 0.65371 1.53087 2
 1 -10 0 5.53858 1.65949 5
 1 10 0 -1.4399 2.07333 2
 1 -10 0 4.64944 6.0788 3
 -1 -10 0 3.88628 1.50268 5
 1 10 0 0.57454 1.56966 7
 -1 10 0 1.53994 1.58856 5
 -2 10 0 15.5112 3.38629 2
 2 10 0 17.8929 2.98661 4
 2 -10 0 18.9579 2.7881 5
 -2 -10 0 25.9654 2.92346 5
 -2 -10 0 16.7645 9.6841 3
 2 10 0 20.8042 3.53006 8
 2 10 0 11.7084 2.69477 7
 2 -10 0 15.7692 8.27939 3
 -2 10 0 25.7833 3.0038 5
 3 10 0 72.3665 5.8337 4
 3 10 0 74.3178 6.84474 8
 3 -10 0 73.717 15.6174 3
 -3 10 0 89.9241 7.16642 2
 -3 -10 0 84.5735 5.84251 5
 -3 10 0 86.1071 6.11939 5
 3 10 0 84.4371 6.6627 7
 -4 10 0 4.42972 4.52656 2
 4 10 0 3.90139 3.39679 8
 4 10 0 3.51928 2.36783 7
 4 10 0 2.36189 1.65461 4
 -4 -10 0 1.9318 1.78657 5
 -5 10 0 422.803 21.3712 2
 5 10 0 453.751 20.844 4
 5 10 0 434.066 21.0113 7
 5 10 0 446.926 22.7557 8
 -5 -10 0 403.759 19.227 5
 -5 10 0 405.156 19.8931 5
 6 10 0 18.1872 5.03084 7
 -6 10 0 17.9868 3.25201 5
 -6 -10 0 13.2783 2.77282 5
 6 10 0 18.3733 3.75174 4
 6 10 0 17.1283 4.28735 8
 -6 10 0 18.4123 3.6099 2
 7 10 0 68.222 6.13583 4
 7 10 0 67.3251 8.50196 7
 -7 10 0 76.8361 6.08139 5
 -7 10 0 67.7118 6.47964 2
 7 10 0 65.7885 7.09071 8
 -8 10 0 39.5042 4.60934 2
 -8 10 0 36.3749 4.09891 5
 8 10 0 35.7671 4.34829 4
 8 10 0 41.7164 6.89623 7
 8 10 0 33.1004 4.6508 8
 9 10 0 25.3394 3.58182 4
 -9 10 0 21.6756 3.2746 2
 9 10 0 25.4021 4.98233 7
 9 -10 0 22.1145 3.88316 7
 -9 10 0 23.0428 3.12631 5
 -10 10 0 -0.0681 0.72374 5
 10 -10 0 -0.6562 0.92266 7
 10 10 0 -0.0598 0.95682 8
 0 11 0 -2.2917 3.71861 8
 0 11 0 -3.1878 1.48107 2
 0 11 0 1.11458 1.34985 7
 0 -11 0 0.9041 1.30991 5
 1 11 0 1.91645 2.23889 2
 -1 -11 0 1.57367 1.60268 5
 1 11 0 2.98021 2.26922 8
 -1 11 0 2.36821 2.0953 2
 1 -11 0 3.81991 1.65672 5
 -1 11 0 -0.184 1.6228 5
 1 11 0 5.48798 1.84446 7
 -2 -11 0 8.27651 2.34165 5
 2 11 0 6.73717 2.14439 7
 -2 11 0 7.84746 2.54992 2
 2 11 0 6.63755 2.56151 8
 2 11 0 2.05926 1.89176 4
 -2 11 0 5.14998 1.93908 5
 2 -11 0 9.04475 2.06093 5
 -3 -11 0 27.6665 7.20244 5
 -3 11 0 28.4267 4.70567 2
 3 11 0 30.1964 4.21934 7
 -3 11 0 26.5958 3.58573 5
 3 11 0 24.212 3.65644 4
 3 11 0 30.5895 11.0172 8
 4 11 0 44.9578 4.93703 4
 -4 -11 0 53.5685 4.89906 5
 -4 11 0 51.8179 5.70197 2
 -4 11 0 52.2082 5.1176 5
 4 11 0 51.914 6.44409 8
 4 11 0 51.0715 5.75172 7
 5 11 0 46.6882 7.02905 7
 -5 -11 0 43.424 4.46607 5
 -5 11 0 43.583 5.4953 2
 5 11 0 44.0024 4.9225 4
 5 11 0 38.5164 5.73159 8
 -5 11 0 51.3504 5.00308 5
 -6 -11 0 0.36644 1.70406 5
 6 11 0 0.35506 4.11125 4
 6 11 0 -0.1662 4.95838 7
 -6 11 0 0.64226 2.56293 2
 7 11 0 62.4831 6.41713 8
 7 11 0 72.5467 8.74248 7
 -7 -11 0 55.2124 4.97969 5
 -7 11 0 71.8906 5.81855 5
 -7 11 0 62.5383 6.23323 2
 7 11 0 64.5389 5.71647 4
 8 11 0 0.75834 5.64636 7
 8 11 0 12.2297 2.9937 8
 8 11 0 9.38485 2.24826 4
 -8 -11 0 0.69609 7.80325 5
 -8 11 0 8.40641 2.03422 5
 -8 11 0 7.19427 2.12521 2
 9 11 0 5.6966 1.58043 8
 9 11 0 5.28534 1.75638 4
 9 11 0 10.1898 6.12307 7
 9 -11 0 2.66303 1.46596 7
 -9 11 0 5.39608 1.51298 5
 -9 11 0 4.29071 1.48749 2
 0 12 0 77.3353 13.3444 2
 0 -12 0 65.5262 5.60894 5
 1 -12 0 10.4149 2.42802 5
 -1 -12 0 15.9533 3.21567 5
 1 12 0 16.2854 3.66857 7
 1 12 0 11.5391 3.21222 2
 -1 12 0 16.4667 3.71191 2
 1 12 0 16.0062 3.18018 8
 2 -12 0 0.37766 1.38264 5
 -2 12 0 3.28914 1.53363 5
 2 12 0 0.33751 1.90283 8
 -2 12 0 0.14305 1.48935 2
 2 12 0 -0.0832 1.37283 7
 2 12 0 -4.0766 9.4386 4
 -2 -12 0 1.82431 1.568 5
 -3 12 0 125.463 9.19441 2
 3 12 0 117.849 7.89974 4
 -3 -12 0 119.715 7.91206 5
 3 12 0 128.397 8.88513 7
 -3 12 0 113.146 7.54763 5
 3 12 0 127.246 9.63483 8
 4 12 0 5.80829 1.87901 4
 4 12 0 -0.5633 1.94065 8
 -4 12 0 1.36491 1.73921 5
 -4 12 0 3.3198 2.34598 2
 4 12 0 2.71239 2.17687 7
 -4 -12 0 4.40241 1.76319 5
 5 12 0 14.6397 4.94528 8
 -5 -12 0 10.1212 2.31692 5
 5 12 0 7.91724 3.27495 4
 -5 12 0 12.0773 6.68033 2
 -5 12 0 12.6017 9.43741 5
 -6 12 0 246.748 12.7808 5
 6 12 0 240.999 12.9222 4
 -6 12 0 243.04 14.1117 2
 6 12 0 236.61 14.3324 8
 -6 -12 0 240.735 12.2611 5
 6 12 0 241.562 14.5912 7
 -7 -12 0 62.0234 4.72521 5
 -7 12 0 57.2125 5.07264 5
 -7 12 0 65.9425 5.95758 2
 7 12 0 59.2536 5.16729 4
 7 12 0 58.3249 5.86645 8
 7 12 0 56.251 8.26304 7
 -8 12 0 12.6016 2.1515 5
 -8 12 0 18.7843 2.80642 2
 8 12 0 14.535 2.87132 8
 8 12 0 14.8212 2.55985 4
 -8 -12 0 11.9303 2.05916 5
 8 -12 0 14.8338 3.21294 7
 8 12 0 16.7268 4.6645 7
 9 12 0 8.90817 1.93643 4
 9 -12 0 13.4747 2.01989 7
 9 12 0 8.10181 1.49013 8
 9 12 0 8.1088 2.11046 7
 -9 12 0 17.5292 3.11135 2
 0 -13 0 -0.7852 1.37362 5
 0 13 0 -1.2325 1.7814 2
 -1 -13 0 322.545 15.7115 5
 -1 13 0 305.333 16.345 2
 1 13 0 299.146 16.1161 8
 1 -13 0 317.499 15.2263 5
 -2 -13 0 8.05201 2.24385 5
 -2 13 0 10.1501 2.83899 2
 2 13 0 4.4964 2.22994 7
 2 13 0 9.76872 2.91786 8
 3 13 0 1.39009 1.72106 4
 -3 13 0 6.09882 1.73381 5
 3 13 0 2.60569 1.90894 7
 -3 -13 0 0.95825 1.57157 5
 -3 13 0 3.45088 2.06396 2
 3 13 0 -1.3805 1.84803 8
 4 13 0 0.51604 1.90334 8
 -4 13 0 -0.3248 1.50396 2
 4 13 0 2.73373 3.10139 7
 -4 13 0 0.736 1.4662 5
 -4 -13 0 0.34618 1.4412 5
 4 13 0 -0.5666 1.4494 4
 5 13 0 150.608 10.2663 8
 5 13 0 143.131 8.71908 4
 5 13 0 135.97 10.8962 7
 -5 13 0 139.673 8.41451 5
 -5 -13 0 146.723 8.7692 5
 -5 13 0 149.162 10.189 2
 6 13 0 27.9928 3.74927 4
 6 13 0 32.4662 4.60822 8
 -6 13 0 32.659 4.40726 2
 6 13 0 31.7784 5.83853 7
 -6 -13 0 31.1046 3.59882 5
 -6 13 0 32.4792 3.62271 5
 -7 13 0 0.29258 1.31213 2
 -7 -13 0 2.48794 1.17181 5
 7 13 0 -0.7684 3.61933 7
 7 13 0 -0.8097 1.21613 8
 -7 13 0 -0.0033 1.11423 5
 7 13 0 0.19681 1.43818 4
 8 13 0 0.23238 1.77199 4
 8 13 0 1.75052 1.5003 7
 -8 13 0 1.36665 0.94288 5
 -8 13 0 -1.9185 1.39341 2
 8 -13 0 0.66667 1.38101 7
 8 13 0 -0.4259 0.97135 8
 0 -14 0 138.044 8.72378 5
 1 -14 0 107.748 20.073 5
 -1 14 0 111.738 23.7863 2
 -1 -14 0 103.039 7.99122 5
 1 14 0 97.2346 7.39981 8
 -2 14 0 13.8584 3.00778 2
 2 14 0 12.6127 2.57951 8
 -2 -14 0 12.9269 2.91184 5
 -3 -14 0 57.2588 5.22464 5
 3 14 0 65.5631 5.96387 7
 3 14 0 55.7984 5.62622 8
 -3 14 0 57.7486 5.82873 2
 4 14 0 28.7007 4.34778 7
 -4 -14 0 23.2204 3.45207 5
 4 14 0 31.4926 3.462 4
 -4 14 0 23.5116 2.99251 5
 -4 14 0 23.9314 4.25919 2
 4 14 0 35.5098 4.38717 8
 5 14 0 32.6455 4.1915 8
 -5 -14 0 29.638 3.41925 5
 5 14 0 28.1789 4.58044 7
 -5 14 0 25.5769 3.19101 5
 -5 14 0 18.0779 3.36402 2
 5 14 0 20.302 3.26276 4
 6 14 0 0.84715 1.56167 4
 -6 14 0 -0.3416 1.02667 5
 -6 14 0 1.95106 1.37683 2
 6 14 0 2.93046 2.42457 7
 -7 -14 0 55.6531 3.7176 5
 7 14 0 48.0175 3.96996 7
 7 14 0 47.0148 4.07492 8
 7 14 0 42.0083 4.44466 4
 -7 14 0 51.7875 4.36011 2
 -7 14 0 51.3601 4.05141 5
 0 -15 0 0.65396 1.24757 5
 -1 -15 0 5.60731 1.98764 5
 -1 15 0 3.76906 2.02894 2
 -2 15 0 0.84089 1.58263 2
 -2 -15 0 0.07374 1.28974 5
 2 15 0 -0.4277 3.59419 8
 -3 -15 0 48.9252 4.54303 5
 -3 15 0 40.2037 4.62127 2
 -4 15 0 2.91409 1.60964 2
 -4 -15 0 3.79482 1.64488 5
 4 15 0 5.25196 2.09993 8
 -5 -15 0 2.20949 1.1922 5
 -5 15 0 1.41378 1.33628 2
 5 15 0 2.23931 1.9557 4
 5 15 0 0.07395 1.17535 8
 6 15 0 2.86786 4.25881 4
 -6 -15 0 2.48133 1.21426 5
 6 15 0 2.96209 1.5058 8
 -6 15 0 2.82075 1.40916 2
 -1 -16 0 1.96085 1.25914 5
 -2 16 0 10.6753 2.26445 2
 -2 -16 0 11.5482 2.25719 5
 -3 -16 0 6.56542 1.7411 5
 -3 16 0 6.42156 1.79503 2
 4 16 0 1.71775 1.29126 8
 -4 -16 0 0.47041 1.04986 5
 -4 16 0 1.09194 1.19626 2
 5 16 0 8.00821 1.4798 8
 -5 16 0 3.50548 1.44592 2
 -5 -16 0 4.65263 1.25988 5
 -2 -17 0 1.59895 0.94334 5
 -3 -17 0 4.31224 1.20007 5
 -4 -17 0 3.90295 1.01835 5
 0 0 1 1.5665 0.62369 1
 1 0 1 583.107 22.2788 3
 -1 0 -1 570.5 24.2506 1
 1 0 1 564.853 24.1727 1
 -1 0 -1 562.31 23.3141 6
 1 0 -1 566.969 23.1274 1
 -1 0 -1 581.401 22.3033 3
 -1 0 1 607.387 23.4591 1
 -2 0 -1 1356.21 53.5479 1
 2 0 -1 1399.28 52.2002 1
 -2 0 -1 1397.35 54.5821 1
 -2 0 -1 1285.02 52.4258 3
 -2 0 1 1359.38 52.7512 1
 -3 0 -1 3726.73 160.058 1
 -3 0 -1 4364.76 158.626 1
 -3 0 -1 4273.23 157.099 3
 -4 0 -1 343.09 16.1443 3
 -5 0 1 36.4419 6.89621 3
 -5 0 -1 44.1364 4.41746 3
 -5 0 1 47.6964 6.1186 3
 -5 0 -1 48.4062 5.11682 3
 -6 0 1 -0.2925 3.60223 3
 7 0 1 1.46572 1.66384 4
 7 0 1 4.18293 2.43753 7
 7 0 -1 4.91442 2.47983 8
 7 0 -1 1.91339 2.07098 4
 7 0 -1 0.06456 1.40411 7
 8 0 -1 1.60867 2.26712 7
 -8 0 1 36.8728 13.653 6
 8 0 -1 0.30509 2.18839 4
 9 0 -1 25.8218 4.75318 7
 9 0 1 28.8706 5.19352 7
 10 0 -1 1.24202 1.5333 7
 10 0 1 -0.4952 1.82457 7
 11 0 -1 26.6365 3.22357 7
 11 0 1 23.2391 3.1671 7
 12 0 1 2.77194 2.5116 7
 0 1 1 344.214 16.9912 1
 0 -1 1 397.938 16.1218 6
 0 -1 1 411.235 16.4527 3
 0 -1 -1 412.458 17.121 3
 0 -1 1 334.515 16.6713 1
 0 1 -1 422.902 16.3514 6
 0 -1 -1 340.25 16.7979 1
 0 1 1 432.574 17.1685 3
 -1 -1 -1 4288.01 157.01 1
 -1 1 1 4275.27 157.497 3
 -1 -1 -1 4120.9 154.76 6
 -1 1 -1 4016.78 156.956 6
 1 1 1 4075.12 157.16 1
 -1 -1 1 3937.71 156.244 6
 -2 1 1 2260.89 89.3251 3
 -2 -1 -1 2275.96 87.4928 1
 -2 1 1 2505.26 89.1915 1
 -2 -1 -1 2270.94 87.9338 3
 -2 1 -1 2122.35 88.5238 1
 -2 1 -1 2115.69 89.5423 6
 2 -1 -1 2307.95 88.208 1
 -2 1 -1 2233.36 86.1026 3
 2 1 1 2305.25 87.8602 1
 -3 1 1 737.674 33.5063 1
 -3 -1 -1 796.551 33.2422 3
 -3 1 1 747.278 34.6934 3
 -3 -1 -1 791.968 30.571 1
 -3 1 -1 777.48 35.535 1
 3 -1 -1 775.012 33.1326 1
 -3 1 -1 801.924 33.6759 1
 -3 1 -1 794.469 31.455 3
 -4 -1 -1 94.3179 7.27972 3
 -4 1 1 92.116 6.99948 1
 -4 1 1 94.6916 8.67409 3
 -4 -1 1 88.3174 8.32161 3
 -4 1 -1 96.4161 7.2379 1
 -4 1 -1 96.4385 5.37608 3
 -4 1 -1 91.7865 8.10931 1
 -4 1 -1 102.211 5.95608 3
 -5 1 1 11.2873 4.15791 3
 -5 -1 -1 8.63122 2.88807 3
 -5 -1 1 10.8203 3.6303 3
 -5 1 -1 9.56113 2.10231 1
 -6 1 1 15.7751 4.16034 3
 -6 -1 -1 12.5659 3.80764 3
 -6 -1 1 13.9695 4.59012 3
 7 -1 1 78.0286 7.32195 7
 7 1 -1 76.5688 8.88012 4
 7 1 -1 83.4472 7.29139 7
 7 -1 -1 92.4689 7.65167 7
 7 1 1 96.7897 7.02873 8
 7 1 1 81.9146 6.20402 4
 7 1 1 91.4849 7.5183 7
 -7 -1 1 85.5112 13.9456 6
 8 1 -1 13.1074 3.08132 4
 8 1 -1 11.1216 3.03287 7
 8 -1 1 10.1047 3.32612 7
 8 1 1 14.8995 3.7144 7
 8 1 1 14.2717 3.62452 4
 8 -1 -1 15.9898 3.93789 7
 9 1 -1 136.509 9.73001 7
 9 -1 1 131.126 10.057 7
 9 1 1 130.741 9.85391 7
 9 -1 -1 135.203 9.88639 7
 9 1 1 128.901 8.21428 4
 10 1 -1 45.646 4.99446 7
 10 -1 1 29.8179 4.60732 7
 10 -1 -1 39.2014 4.74219 7
 10 1 1 41.2214 4.81907 7
 11 1 -1 19.5232 3.0117 7
 11 -1 1 21.8157 3.21007 7
 11 -1 -1 21.8996 3.1279 7
 11 1 1 24.6862 3.2263 7
 12 -1 1 1.08712 1.60121 7
 12 1 1 1.99302 2.90931 7
 0 -2 -1 1044.81 44.9857 3
 0 2 1 1185.54 45.7598 1
 0 -2 1 1267.44 45.7989 1
 0 -2 1 1121.19 43.4238 6
 0 -2 -1 1056.21 44.8123 1
 0 2 1 941.733 44.3712 3
 0 2 -1 1090.18 44.7563 1
 0 2 -1 1011.88 44.2034 3
 0 -2 1 1116.73 44.2109 3
 0 2 -1 1082.67 43.6381 6
 -1 -2 -1 1109.87 48.4022 3
 1 2 -1 1321.99 47.9731 1
 -1 2 1 1182.95 49.4905 1
 -1 2 1 1256.7 49.2931 3
 -1 -2 -1 1237.81 48.3844 1
 1 -2 1 1201.87 47.5513 3
 1 -2 1 1062.2 49.1689 1
 1 2 -1 1090.86 47.0048 6
 1 2 1 1211.34 48.7723 3
 1 -2 -1 1334.02 49.5336 1
 -1 2 -1 1219.46 49.2986 1
 1 2 1 1054.79 48.5531 1
 -1 2 -1 1188.74 47.2031 3
 -1 -2 1 1234.41 48.2032 1
 1 -2 -1 1240.65 49.3823 3
 -1 -2 1 1132.57 46.7046 6
 -1 2 -1 1084.65 48.2871 6
 -1 -2 1 1233.12 48.9825 3
 2 2 -1 3053.46 115.537 1
 -2 -2 -1 3122.37 116.526 1
 2 -2 1 3487.51 120.767 1
 -2 -2 -1 2968.16 117.94 3
 2 -2 1 3075.49 116.097 3
 -2 2 1 2871.04 118.469 3
 -2 2 1 3123.96 119.395 1
 -2 -2 1 3082.04 119.064 3
 2 2 1 2945.23 117.673 1
 2 2 1 2928.65 118.524 3
 -2 2 -1 3034.05 118.855 1
 -2 2 -1 3067.2 115.645 3
 -2 -2 1 2702.94 116.318 6
 2 -2 -1 2879.92 118.26 1
 -3 -2 -1 3795.95 138.472 1
 3 -2 1 3247.93 143.639 1
 -3 2 1 3706.46 143.86 1
 -3 -2 -1 3577.19 142.242 3
 -3 2 1 3570.14 143.149 3
 -3 2 -1 4117.01 144.065 1
 -3 2 -1 3865.75 139.097 3
 3 -2 -1 3359.7 142.501 1
 3 2 1 3748.79 139.468 1
 -3 -2 1 3511.06 141.944 6
 -3 -2 1 3608.64 143.718 3
 -4 2 1 162.861 12.3763 3
 -4 -2 -1 173.745 11.9097 3
 -4 2 1 176.597 12.6755 1
 -4 -2 1 173.735 12.9238 3
 4 -2 -1 178.457 12.2482 1
 -4 -2 1 172.015 12.0481 6
 -4 2 -1 175.667 12.3276 1
 -4 2 -1 168.259 14.0072 1
 -5 -2 -1 184.115 13.3963 3
 -5 2 1 180.377 13.3472 1
 -5 2 1 195.203 14.1991 3
 -5 2 -1 168.016 14.1279 1
 -5 -2 1 171.095 13.4599 6
 -5 -2 1 189.504 14.2596 3
 -6 2 1 74.3895 7.07682 3
 -6 -2 -1 68.0327 8.59378 3
 -6 -2 -1 59.4936 8.86403 6
 -6 -2 1 63.944 9.40468 6
 6 2 1 64.9432 5.86618 7
 -6 -2 1 73.883 9.82103 3
 7 2 -1 13.4212 2.85622 8
 7 -2 1 10.8166 2.98899 7
 7 2 -1 7.11365 2.48599 7
 -7 -2 -1 -0.4091 10.8961 6
 7 2 -1 18.5914 3.0097 4
 -7 -2 1 -0.2244 5.25592 6
 7 -2 -1 10.5743 2.97443 7
 7 2 1 13.7875 2.67223 4
 7 2 1 13.7884 3.10412 7
 7 2 1 12.2478 2.8909 8
 8 -2 1 66.4909 6.91786 7
 8 2 -1 74.4122 7.11221 8
 8 2 -1 76.7744 6.11725 4
 8 2 -1 77.6085 7.13061 7
 8 2 1 74.8622 6.19806 4
 8 -2 -1 63.8843 6.8103 7
 8 2 1 87.6111 25.697 8
 8 2 1 81.2833 7.32802 7
 9 -2 1 50.4394 6.57039 7
 9 2 -1 58.903 5.12942 4
 9 2 -1 46.614 5.28202 8
 9 2 -1 56.8486 5.84122 7
 9 2 1 59.1375 6.10819 7
 9 -2 -1 54.9024 6.03044 7
 9 2 1 48.4831 4.98953 4
 10 -2 1 57.7493 6.198 7
 10 2 -1 69.7464 5.98269 7
 10 -2 -1 65.7268 6.2603 7
 10 2 1 63.9994 6.00844 7
 11 2 -1 4.46157 2.11266 7
 11 -2 1 7.28885 2.10141 7
 11 -2 -1 4.43676 1.7933 7
 11 2 1 7.59013 2.02856 7
 12 -2 1 5.95281 1.67799 7
 0 3 1 8550.54 306.469 3
 0 3 -1 8440.77 306.053 3
 0 3 1 7511.75 303.127 6
 0 3 -1 7591.43 311.575 6
 -1 -3 -1 4762.29 165.553 3
 -1 3 1 4669.59 165.386 3
 1 -3 1 4255.84 163.665 3
 -1 3 1 3736.3 165.069 1
 1 -3 1 4282.9 166.043 1
 -1 -3 -1 4404.84 164.219 1
 1 3 -1 4029.37 161.919 6
 1 3 -1 4440.55 164.022 1
 1 3 -1 3837.67 164.98 3
 1 -3 -1 4016.15 164.832 1
 -1 -3 1 4423.83 161.487 6
 -1 3 -1 3775.67 162.732 3
 1 3 1 3921.06 159.618 6
 1 3 1 4244.05 164.913 3
 -1 -3 1 4394.21 164.649 3
 1 -3 -1 4424.88 165.674 3
 -1 3 -1 4596.46 165.861 1
 -1 -3 1 4086.47 164.036 1
 2 3 -1 581.364 25.8423 1
 -2 3 1 561.177 28.7508 1
 2 -3 1 523.458 28.6177 1
 -2 -3 -1 599.838 26.2054 1
 2 -3 1 597.2 26.4132 3
 -2 -3 -1 574.979 27.6474 3
 -2 3 1 576.751 27.6693 3
 -2 -3 1 606.636 28.2188 3
 -2 3 -1 655.543 25.8958 3
 -2 -3 1 576.574 26.1274 1
 -2 3 -1 509.866 27.6896 1
 2 3 1 553.307 28.1257 3
 -2 -3 1 547.938 24.4842 6
 2 -3 -1 569.031 27.6843 3
 2 3 1 576.262 27.631 1
 3 3 -1 793.955 33.0749 1
 -3 -3 -1 863.365 34.0146 1
 3 -3 1 667.345 38.068 1
 -3 3 1 802.412 38.9533 1
 -3 -3 -1 824.38 37.4673 3
 -3 -3 -1 801.259 31.8497 6
 3 3 -1 822.297 33.375 1
 -3 -3 -1 724.549 31.7049 6
 -3 3 1 844.975 37.5281 3
 -3 -3 1 735.36 38.4701 3
 3 -3 -1 844.16 38.5848 1
 -3 3 -1 810.868 33.7838 3
 3 3 1 792.014 35.3163 1
 -3 -3 1 800.416 34.4406 6
 -3 3 -1 905.556 39.2014 1
 -4 3 1 747.172 41.3972 1
 -4 -3 -1 867.203 36.0007 6
 -4 -3 -1 861.507 36.2239 6
 -4 3 1 838.866 40.0551 3
 -4 -3 -1 856.188 40.6808 3
 -4 -3 1 892.771 41.8977 3
 -4 -3 1 866.13 38.2187 6
 -4 3 -1 942.054 42.601 1
 -4 3 -1 849.615 34.8901 3
 -5 -3 -1 60.0862 8.34022 3
 -5 3 1 52.2415 8.20667 3
 -5 -3 -1 59.6568 6.189 6
 -5 3 -1 55.7528 10.4616 1
 -5 -3 1 61.9493 8.59426 3
 -5 -3 1 64.2462 7.20201 6
 6 3 -1 587.723 25.5808 4
 6 3 -1 567.192 26.4675 7
 -6 3 1 626.627 31.6121 3
 -6 -3 -1 576.022 28.7297 6
 -6 -3 -1 591.631 33.1742 3
 6 3 -1 595.636 26.7022 8
 -6 -3 1 580.776 31.1171 6
 6 3 1 562.132 26.6795 7
 -6 -3 1 559.172 33.6949 3
 6 3 1 584.262 25.5502 4
 7 -3 1 77.156 7.35487 7
 7 3 -1 81.4885 6.86268 7
 7 3 -1 85.6391 6.46273 4
 7 3 -1 67.2219 6.40638 8
 7 -3 -1 77.9644 7.20685 7
 7 3 1 78.7523 6.06794 4
 7 3 1 73.1019 6.75767 7
 7 3 1 68.8036 6.63486 8
 8 -3 1 3.8101 2.1902 7
 8 3 -1 12.1184 3.34446 7
 8 3 -1 12.6767 3.01994 4
 8 3 -1 12.4193 2.94033 8
 8 3 1 9.61225 3.21676 7
 8 3 1 9.0725 2.5943 4
 8 -3 -1 7.73396 2.69583 7
 8 3 1 12.2103 2.90432 8
 9 -3 1 16.8944 3.6144 7
 9 3 -1 21.5898 3.44529 8
 9 3 -1 17.8422 2.98395 4
 9 3 -1 21.0161 4.0013 7
 9 -3 -1 22.4128 4.63429 7
 9 3 1 22.5787 4.29501 7
 9 3 1 20.0789 3.24095 4
 9 3 1 15.2995 3.40916 8
 10 -3 1 9.24233 2.84304 7
 10 3 -1 12.0887 2.89487 7
 10 3 -1 10.2934 2.16014 4
 10 3 1 7.7842 2.45865 7
 10 -3 -1 15.5085 3.7196 7
 10 3 1 4.95327 1.82398 4
 11 -3 1 3.7644 1.57699 7
 11 3 -1 4.93679 3.50096 7
 11 -3 -1 2.36621 1.5504 7
 11 3 1 2.705 2.49546 7
 0 4 -1 43.0772 4.84672 6
 0 4 1 49.0187 6.27873 1
 0 4 1 33.4099 4.0241 6
 0 4 1 45.6527 5.82891 3
 0 4 -1 54.9669 6.19596 3
 0 -4 -1 34.9593 5.75748 3
 0 -4 1 47.7766 5.70607 3
 0 -4 -1 45.1507 5.60271 1
 0 -4 1 44.5521 5.78154 1
 0 4 -1 45.7757 5.91747 1
 1 4 -1 1399.89 65.6613 3
 1 -4 1 1445.35 66.1723 1
 -1 -4 -1 1487.44 65.4437 3
 1 4 -1 1614.17 63.8007 6
 -1 -4 -1 1653.13 65.1234 1
 -1 4 1 1700.72 67.7991 1
 -1 4 1 1639.51 65.4847 3
 1 -4 1 1422.15 63.9322 3
 1 -4 -1 1550.32 66.1465 3
 -1 4 -1 1427.96 63.6149 3
 -1 -4 1 1543.82 65.1038 1
 1 4 1 1471.52 65.4117 3
 1 4 1 1454.98 59.5576 6
 -1 -4 1 1526.4 60.9345 6
 -1 -4 1 1558.04 64.8044 3
 1 -4 -1 1732.21 66.8184 1
 -1 4 -1 1443.44 65.5074 1
 -2 4 1 1214.27 48.6349 3
 2 4 -1 1065.98 48.6959 1
 -2 4 1 972.297 49.1089 1
 2 -4 1 1118.37 47.1401 3
 2 -4 1 974.471 49.2583 1
 -2 -4 -1 1082.81 46.7219 1
 -2 -4 1 1018.26 42.7997 6
 2 -4 -1 1057.96 48.1975 3
 -2 4 -1 1071.27 45.7049 3
 2 -4 -1 1002.72 48.4099 1
 2 4 1 1098.56 48.624 1
 2 4 1 1045.39 49.018 3
 -2 -4 1 1052.84 46.7082 1
 -2 -4 1 1076.4 47.9923 3
 3 4 -1 143.72 10.2802 1
 3 -4 1 155.01 10.6937 3
 -3 4 1 128.285 12.876 1
 -3 4 1 158.517 12.1993 3
 -3 -4 -1 155.884 12.5012 3
 -3 -4 -1 164.427 10.489 1
 3 -4 1 170.803 14.4771 1
 -3 4 -1 172.688 13.6936 1
 -3 -4 1 137.827 8.58974 6
 -3 4 -1 145.003 9.90938 3
 -3 -4 1 147.783 12.425 3
 3 4 1 146.35 11.4029 1
 3 -4 -1 157.519 13.469 1
 -3 -4 1 128.329 9.74342 1
 -4 4 1 301.995 28.243 1
 4 -4 1 308.554 23.291 1
 -4 -4 -1 353.55 21.9062 3
 -4 4 1 299.088 19.9857 3
 4 -4 -1 312.603 22.4715 1
 -4 4 -1 348.628 17.639 3
 -4 4 -1 355.582 23.9212 1
 -4 -4 1 353.026 21.9425 3
 -5 -4 -1 30.6956 7.3089 3
 -5 4 1 23.974 5.7927 3
 -5 -4 1 34.455 7.73371 3
 -5 4 -1 54.1521 11.3221 1
 6 4 -1 165.787 13.0627 4
 -6 -4 -1 205.048 17.8822 3
 6 4 -1 170.262 10.4186 7
 6 4 -1 133.007 18.8046 8
 6 4 1 170.739 10.5369 7
 -6 -4 1 171.716 17.176 3
 -6 -4 1 152.197 12.5797 6
 6 4 1 166.444 11.4352 4
 6 4 1 178.354 10.9545 8
 7 4 -1 131.222 8.56513 4
 7 4 -1 141.656 9.55369 8
 7 4 -1 118.332 8.76977 7
 7 4 1 129.886 9.31193 8
 7 4 1 118.662 8.93801 7
 7 4 1 130.987 8.65674 4
 8 -4 1 6.4934 3.05396 7
 8 4 -1 10.1194 2.99306 8
 8 4 -1 4.64908 2.27383 7
 8 4 -1 4.49266 2.10472 4
 8 4 1 0.75022 2.12157 8
 8 4 1 8.91444 2.71383 7
 8 4 1 5.5595 2.29274 4
 8 -4 -1 5.21729 2.38884 7
 9 4 -1 23.9495 9.17461 8
 9 -4 1 10.6623 3.23237 7
 9 4 -1 6.96277 3.83615 7
 9 4 1 5.06942 3.8304 4
 -9 4 -1 9.36297 6.67034 5
 9 4 1 16.2183 4.69061 8
 9 -4 -1 16.8682 5.19084 7
 10 4 -1 18.2915 3.04239 8
 10 4 -1 15.8184 3.6578 7
 10 4 -1 17.2195 2.81573 4
 10 -4 1 16.7658 3.68888 7
 10 4 1 18.8729 3.38662 7
 10 -4 -1 14.1027 2.89679 7
 10 4 1 20.905 3.07462 4
 -10 4 -1 15.8826 3.16735 5
 11 4 -1 75.8507 6.95283 7
 11 -4 1 65.4274 5.24803 7
 11 4 -1 68.9333 4.68014 4
 11 4 1 65.392 6.54432 7
 11 4 1 66.7458 4.27215 4
 11 -4 -1 58.5852 4.78803 7
 0 -5 1 1938.54 80.4846 3
 0 -5 1 2061.33 83.6009 1
 0 5 -1 1791.62 81.3244 3
 0 5 1 1952.95 82.0182 3
 0 -5 -1 1763.97 81.1608 3
 0 -5 -1 1748.51 80.5676 1
 0 5 1 2175.72 84.4349 1
 0 5 -1 1808.82 81.1005 1
 -1 -5 -1 29.7921 6.58303 3
 1 -5 1 39.1342 6.3883 1
 1 -5 1 42.7829 5.91952 3
 -1 -5 -1 35.9283 5.47636 1
 -1 5 1 36.7417 6.29989 1
 -1 5 1 27.5763 5.95656 3
 1 5 -1 35.9187 5.77998 1
 1 5 -1 29.5736 5.38982 6
 -1 -5 1 29.4269 5.39893 3
 1 -5 -1 30.1328 5.35714 1
 -1 5 -1 34.0604 5.75941 3
 1 5 1 28.1263 5.69944 1
 1 -5 -1 33.924 6.29205 3
 1 5 1 36.4557 3.53965 6
 1 5 1 21.9337 4.85241 3
 -1 -5 1 32.4288 7.84301 6
 -2 5 1 290.885 24.1693 3
 2 5 -1 294.799 16.0471 6
 2 -5 1 348.919 20.1158 3
 -2 -5 -1 269.783 19.435 3
 -2 5 1 316.437 22.0931 1
 2 -5 1 275.387 20.8948 1
 -2 -5 -1 305.469 18.7927 1
 2 5 -1 315.044 19.4441 1
 -2 -5 1 300.498 14.7546 6
 -2 5 -1 325.855 18.866 3
 2 5 1 294.151 20.416 1
 -2 5 -1 340.577 21.9588 1
 2 -5 -1 295.422 20.5974 1
 2 -5 -1 298.488 20.174 3
 -2 -5 1 300.437 19.7223 3
 -2 -5 1 320.202 19.6545 1
 -3 -5 -1 92.307 8.77549 1
 -3 5 1 88.2883 11.6142 1
 3 -5 1 83.0403 8.52881 3
 -3 -5 -1 101.046 10.7004 3
 3 -5 1 84.2782 10.9756 1
 -3 5 1 85.6791 9.95556 3
 3 5 -1 89.4185 9.04436 1
 -3 5 -1 80.9022 10.7767 1
 -3 5 -1 89.4519 8.63062 3
 -3 -5 1 82.9438 9.74327 3
 -3 -5 1 91.2275 5.85466 6
 3 -5 -1 75.7794 9.88122 1
 -3 -5 1 92.7552 8.99696 1
 3 5 1 92.1923 10.0336 1
 3 -5 -1 85.9342 9.54674 3
 -4 -5 -1 98.4648 11.8681 3
 4 5 -1 106.313 7.94043 1
 -4 5 1 108.365 11.4032 3
 4 5 -1 104.793 16.3799 1
 -4 -5 -1 100.989 8.43572 1
 -4 5 -1 112.761 9.34312 3
 4 5 1 108.225 9.7699 1
 -4 -5 1 115.413 6.90286 6
 -4 -5 1 101.994 11.7495 3
 5 5 -1 178.55 15.2224 4
 -5 -5 -1 148.513 16.5061 3
 5 5 1 181.565 11.4743 4
 -5 -5 1 181.341 9.96494 6
 -5 -5 1 176.569 17.6098 3
 6 5 -1 216.419 12.0757 4
 -6 -5 -1 237.505 22.4126 3
 6 5 -1 226.041 12.548 7
 6 5 -1 227.626 13.4405 8
 6 5 1 230.333 12.2211 4
 6 5 1 228.138 12.7873 7
 6 5 1 240.378 13.6563 8
 -6 -5 1 188.724 20.1449 3
 7 5 -1 25.8978 4.62394 4
 7 5 -1 29.8054 4.17752 7
 7 5 -1 25.6087 4.90611 8
 -7 5 1 22.1668 3.77869 5
 7 5 1 24.4072 4.51127 4
 -7 5 -1 36.0769 4.11879 5
 7 5 1 25.2506 3.98407 7
 7 5 1 31.3209 5.22024 8
 -7 5 -1 27.0707 4.21273 2
 8 -5 1 100.089 9.41463 7
 8 5 -1 124.316 8.65486 4
 -8 5 1 149.354 8.39345 5
 8 5 -1 119.781 8.83482 7
 8 5 -1 132.176 9.50254 8
 8 -5 -1 125.688 10.1561 7
 8 5 1 122.422 8.68617 4
 8 5 1 124.544 9.11643 7
 -8 5 -1 122.592 8.20037 5
 8 5 1 116.697 9.23304 8
 9 5 -1 40.4097 4.57993 4
 9 5 -1 38.2204 5.38914 7
 9 5 -1 44.2662 4.87926 8
 9 -5 1 36.1541 5.14982 7
 -9 5 1 34.8821 4.35718 5
 9 -5 -1 42.3769 5.3515 7
 9 5 1 36.5052 4.85583 7
 9 5 1 33.3377 4.64007 8
 -9 5 -1 26.6784 4.10935 5
 9 5 1 45.9771 4.78848 4
 10 5 -1 81.402 8.60214 7
 10 5 -1 53.2508 6.69044 8
 10 5 -1 77.8134 5.69146 4
 -10 5 1 67.9627 5.59078 5
 10 -5 1 76.8317 6.77478 7
 -10 5 -1 86.8822 5.70083 5
 10 5 1 75.8377 7.80613 7
 10 -5 -1 73.5932 6.39502 7
 10 5 1 74.6375 5.61303 4
 10 5 1 74.0424 6.33109 8
 -11 5 1 9.91417 3.91655 5
 11 5 -1 7.95341 3.34103 7
 11 5 -1 4.77938 1.8412 4
 11 -5 1 4.78185 1.59704 7
 11 -5 -1 6.60396 2.36909 7
 11 5 1 5.01247 1.50619 4
 11 5 1 4.55236 3.83697 7
 0 6 1 812.244 42.5174 1
 0 -6 -1 682.618 39.5245 3
 0 -6 1 714.82 38.8233 3
 0 -6 -1 803.447 40.6807 1
 0 6 -1 846.663 41.5692 1
 0 -6 1 725.29 40.5592 1
 1 6 -1 589.295 33.1913 1
 -1 6 1 662.773 36.6557 1
 1 -6 1 609.857 35.1926 1
 -1 -6 -1 559.826 33.2279 3
 1 -6 1 607.722 32.8931 3
 -1 -6 -1 693.88 34.1899 1
 -1 6 -1 582.901 32.7759 3
 1 -6 -1 584.944 33.7879 1
 -1 6 -1 566.638 33.8382 1
 -1 -6 1 601.366 32.8448 3
 -1 -6 1 606.632 33.703 1
 1 6 1 522.858 26.3058 6
 1 -6 -1 612.861 34.3141 3
 1 6 1 498.794 32.9892 1
 -2 6 1 660.363 39.7159 1
 2 -6 1 670.116 39.6203 1
 2 6 -1 619.29 30.6823 6
 2 6 -1 757.794 37.7187 1
 -2 -6 -1 699.398 36.141 1
 2 -6 1 631.027 35.63 3
 -2 -6 -1 680.392 37.7352 3
 -2 -6 1 718.794 37.3568 3
 -2 6 -1 635.223 34.9557 3
 2 -6 -1 662.143 38.2887 1
 2 6 1 660.373 38.1625 1
 -2 6 -1 707.331 39.1813 1
 -2 -6 1 668.404 38.2395 1
 2 -6 -1 648.53 37.1039 3
 3 6 -1 1209.34 57.3087 1
 3 -6 1 1324.43 64.5833 1
 -3 -6 -1 1163.54 55.6883 1
 -3 6 1 1235.23 63.4738 1
 3 -6 1 1229.33 56.402 3
 -3 6 -1 1197.37 55.6731 3
 -3 -6 1 1029.85 56.8513 3
 3 6 1 1157.73 58.7914 1
 3 -6 -1 1190.24 57.8725 3
 3 -6 -1 1222.88 61.44 1
 -3 -6 1 1128.74 56.0548 1
 -3 6 -1 1298.48 62.5262 1
 -4 -6 -1 190.307 14.4179 1
 -4 -6 -1 207.965 18.7077 3
 -4 -6 1 180.14 18.1688 3
 4 6 1 225.118 17.492 1
 -4 6 -1 178.205 16.0534 3
 5 6 -1 71.2033 5.91819 7
 5 6 -1 123.067 20.707 4
 5 6 -1 80.3614 8.63844 8
 -5 -6 -1 67.3315 12.2861 3
 5 6 1 77.9122 7.05704 8
 5 6 1 81.3998 8.21766 4
 5 6 1 72.798 6.06569 7
 -5 -6 1 65.5097 11.519 3
 6 6 -1 446.056 20.6664 7
 -6 6 1 421.4 20.3034 2
 6 6 -1 438.736 21.8831 8
 -6 6 1 421.641 19.5389 5
 -6 -6 -1 390.638 33.0628 3
 6 6 -1 427.139 20.3922 4
 6 6 1 420.876 20.6765 7
 -6 6 -1 424.07 19.4903 5
 -6 -6 1 410.016 34.4915 3
 6 6 1 442.704 20.444 4
 -6 6 -1 419.384 20.3579 2
 6 6 1 448.52 21.9823 8
 7 6 -1 52.0289 5.59942 7
 -7 6 1 48.5213 5.18405 5
 7 6 -1 49.9636 6.2498 8
 -7 6 1 42.4598 5.49225 2
 7 6 -1 58.791 5.83775 4
 -7 6 -1 71.8114 10.5498 5
 7 6 1 49.6949 5.44273 4
 -7 6 -1 49.1338 5.50643 2
 7 6 1 47.698 5.49774 7
 7 6 1 52.3145 5.9799 8
 8 -6 1 44.4982 6.11559 7
 8 6 -1 48.6697 5.32222 4
 -8 6 1 57.2545 5.12388 5
 -8 6 1 40.2082 5.11401 2
 8 6 -1 41.2532 5.54203 8
 8 6 -1 46.2502 6.33789 7
 8 6 1 46.6611 5.27899 4
 8 6 1 48.8329 5.85015 7
 8 6 1 49.3266 5.99987 8
 -8 6 -1 52.2953 5.58154 2
 8 -6 -1 39.4386 5.6831 7
 -8 6 -1 51.2697 5.04818 5
 9 6 -1 196.067 11.3929 4
 9 6 -1 189.73 11.8048 8
 9 -6 1 184.343 13.0958 7
 9 6 -1 215.414 13.6416 7
 -9 6 1 212.749 11.1165 5
 9 6 1 201.351 12.0032 8
 9 6 1 201.101 12.908 7
 9 -6 -1 183.508 12.8602 7
 -9 6 -1 204.297 11.2756 5
 9 6 1 189.761 11.2853 4
 10 6 -1 16.2572 3.69641 4
 10 6 -1 21.7136 5.3967 7
 10 6 -1 22.6199 3.21991 8
 10 -6 1 16.1412 3.71114 7
 -10 6 1 15.7216 2.54353 5
 10 6 1 15.4714 2.74099 8
 10 -6 -1 8.74555 3.33998 7
 10 6 1 18.9289 3.1306 4
 -10 6 -1 18.9113 3.02939 5
 10 6 1 17.0432 5.75753 7
 11 6 -1 25.2286 3.97993 7
 11 -6 1 22.4066 2.84947 7
 11 6 -1 17.9526 2.2834 4
 11 6 1 22.3001 2.43362 4
 11 6 1 22.8924 3.95998 7
 11 -6 -1 20.3528 2.52241 7
 0 -7 1 487.927 30.9646 3
 0 -7 -1 521.031 32.408 1
 0 7 -1 474.843 31.8701 1
 0 7 1 496.361 33.8202 1
 0 -7 -1 533.138 32.7674 3
 0 -7 1 502.955 32.614 1
 1 7 -1 549.774 32.8102 1
 -1 7 1 493.227 33.7103 1
 1 -7 1 539.348 31.4141 3
 -1 -7 -1 422.806 29.1681 1
 -1 -7 -1 479.176 31.2308 3
 1 -7 1 502.126 33.3779 1
 -1 7 -1 453.238 31.4212 1
 1 7 1 483.538 33.2815 1
 -1 -7 1 461.099 30.1652 3
 -1 -7 1 438.614 30.2714 1
 1 -7 -1 460.954 31.0065 3
 1 -7 -1 476.052 34.1997 1
 2 -7 1 633.098 36.3622 3
 -2 -7 -1 590.412 35.4457 1
 -2 7 1 619.859 40.5932 1
 2 7 -1 605.98 36.9794 1
 -2 -7 -1 599.38 37.2148 3
 2 -7 1 632.677 40.063 1
 -2 -7 1 570.433 35.9273 1
 -2 7 -1 680.901 40.2382 1
 -2 -7 1 618.287 36.5434 3
 2 -7 -1 560.554 37.4527 1
 2 -7 -1 545.836 35.9101 3
 2 7 1 674.38 40.1832 1
 3 -7 1 703.272 38.3528 3
 -3 -7 -1 635.417 37.387 1
 -3 -7 -1 674.479 40.9133 3
 3 7 -1 679.508 40.0695 1
 3 -7 -1 678.797 39.2294 3
 3 7 1 698.111 42.1956 1
 -3 -7 1 609.065 37.6082 1
 4 7 -1 17.3756 15.2679 1
 4 7 -1 29.5763 3.27916 4
 4 7 -1 33.0001 8.29287 7
 4 7 -1 33.1466 4.17648 8
 -4 -7 -1 24.4985 7.82526 3
 -4 -7 1 24.125 7.007 3
 4 7 1 34.5051 4.1179 7
 4 7 1 38.546 3.63341 4
 5 7 -1 118.572 8.22296 7
 5 7 -1 108.96 8.51038 8
 -5 7 1 88.4461 8.28392 5
 -5 7 1 93.5333 14.3874 2
 -5 -7 -1 117.961 17.0074 3
 5 7 -1 115.221 7.78008 4
 -5 7 -1 111.884 7.18058 5
 -5 -7 1 110.95 15.9847 3
 5 7 1 120.415 8.25421 7
 5 7 1 111.764 8.66812 8
 -5 7 -1 87.8945 10.5177 2
 5 7 1 132.458 7.88025 4
 6 7 -1 336.398 16.8983 4
 -6 7 1 314.608 15.8305 5
 6 7 -1 339.115 18.3989 8
 -6 -7 -1 246.544 29.8123 3
 -6 7 1 327.91 16.8209 2
 6 7 -1 331.889 17.2813 7
 6 7 1 358.936 17.716 7
 -6 7 -1 342.454 16.1814 5
 -6 7 -1 339.527 17.2101 2
 6 7 1 334.835 18.4058 8
 6 7 1 323.509 16.6911 4
 -7 7 1 156.204 9.08707 5
 7 7 -1 133.734 9.42838 4
 7 7 -1 144.169 10.8712 7
 -7 7 1 132.055 9.55777 2
 7 7 -1 135.008 10.5803 8
 7 7 1 142.34 10.6227 8
 -7 7 -1 135.62 9.70086 2
 -7 7 -1 141.523 9.06462 5
 7 7 1 143.045 9.67957 4
 7 7 1 138.593 10.2683 7
 8 7 -1 116.515 8.51213 4
 8 7 -1 125.397 10.6595 7
 8 7 -1 117.584 9.15079 8
 -8 7 1 105.117 14.3638 2
 -8 7 1 110.723 7.79028 5
 8 7 1 120.666 10.9164 7
 -8 7 -1 119.199 15.2384 2
 8 7 1 108.032 8.88904 8
 -8 7 -1 110.8 7.83039 5
 8 7 1 113.513 8.43215 4
 9 7 -1 207.76 11.5204 4
 9 7 -1 203.717 13.6086 7
 9 -7 1 173.679 12.2188 7
 9 7 -1 206.988 12.0684 8
 -9 7 1 161.472 30.99 2
 -9 7 1 199.038 10.7905 5
 9 -7 -1 189.16 12.4673 7
 9 7 1 223.37 14.4601 7
 9 7 1 195.807 11.8878 8
 -9 7 -1 185.857 10.7775 5
 9 7 1 202.109 11.3936 4
 -9 7 -1 211.874 12.6719 2
 10 -7 1 54.3319 5.39044 7
 10 7 -1 57.8333 4.7982 4
 10 7 -1 59.9642 7.13503 7
 -10 7 1 64.4234 4.60259 5
 10 7 -1 53.3061 4.71816 8
 10 -7 -1 45.6174 4.53227 7
 10 7 1 56.7758 8.00029 7
 10 7 1 53.9274 4.50469 4
 -10 7 -1 46.177 4.31227 5
 10 7 1 54.0222 4.65575 8
 11 7 -1 22.2805 2.54858 4
 11 -7 1 27.7883 2.74323 7
 -11 7 1 17.5544 4.84914 5
 11 -7 -1 26.1719 3.01796 7
 11 7 1 25.1405 3.23269 7
 11 7 1 30.4423 2.66161 4
 -11 7 -1 21.4194 2.66891 5
 0 8 1 201.408 22.144 1
 0 -8 -1 235.967 23.7788 3
 0 -8 1 241.573 23.7231 1
 0 -8 -1 247.903 22.9777 1
 0 -8 1 277.133 22.3281 3
 0 8 -1 239.162 23.181 1
 -1 -8 -1 130.606 16.0662 3
 -1 8 1 157.399 20.1757 1
 1 -8 1 163.728 19.5873 1
 -1 -8 -1 158.771 19.3914 1
 1 -8 1 149.431 16.1809 3
 1 8 -1 155.714 19.6493 1
 -1 -8 1 125.216 15.9667 3
 -1 -8 1 178.051 18.8485 1
 1 -8 -1 169.648 19.0298 1
 -1 8 -1 142.076 18.3199 1
 1 -8 -1 142.567 16.6327 3
 1 8 1 137.112 19.1977 1
 2 -8 1 154.35 16.9493 3
 -2 8 1 115.592 19.0216 1
 2 -8 1 154.976 21.5454 1
 -2 -8 -1 184.376 18.7196 3
 -2 -8 1 169.627 17.3063 3
 2 -8 -1 154.05 17.6457 3
 -2 8 -1 158.65 20.7008 1
 2 -8 -1 169.397 19.3131 1
 2 8 1 131.419 29.128 1
 3 8 -1 507.611 25.9041 7
 3 -8 1 601.428 36.8045 3
 -3 8 1 535.437 24.2171 5
 -3 8 1 604.677 25.4605 2
 -3 -8 -1 587.82 39.7795 3
 -3 8 -1 564.618 25.3981 2
 -3 8 -1 558.506 24.4077 5
 3 8 1 582.633 25.3041 7
 -3 -8 1 652.963 40.7295 3
 -4 8 1 61.3448 5.22728 2
 4 8 -1 49.0647 5.37765 8
 -4 8 1 55.6897 4.56686 5
 4 8 -1 59.6807 5.17858 7
 4 8 -1 60.7671 4.96619 4
 -4 -8 -1 41.7409 9.78985 3
 -4 8 -1 45.6387 4.80372 2
 4 8 1 52.7833 5.42819 8
 4 8 1 54.2121 5.16596 7
 -4 -8 1 43.5322 11.4295 3
 4 8 1 49.4599 4.59605 4
 -4 8 -1 54.0797 4.53072 5
 5 8 -1 61.1305 5.67306 4
 -5 -8 -1 57.4222 13.5316 3
 -5 8 1 65.3629 5.24039 5
 5 8 -1 61.1657 6.05983 7
 -5 8 1 58.0218 5.62341 2
 5 8 -1 65.0773 6.81623 8
 -5 8 -1 68.5018 6.06052 2
 -5 8 -1 62.561 5.29676 5
 5 8 1 58.2819 5.57271 4
 -5 -8 1 91.3263 17.0717 3
 5 8 1 68.5033 6.59693 8
 5 8 1 64.5045 6.33747 7
 -6 8 1 111.95 7.61821 5
 6 8 -1 112.828 9.25953 8
 6 8 -1 109.261 8.06837 4
 6 8 -1 110.8 9.31471 7
 -6 8 1 100.345 9.86844 2
 -6 8 -1 107.084 7.49408 5
 6 8 1 105.807 9.44259 7
 -6 8 -1 105.004 10.0945 2
 6 8 1 112.38 8.20352 4
 6 8 1 102.639 9.02246 8
 -7 8 1 8.7838 3.23035 2
 -7 8 1 9.62378 2.32871 5
 7 8 -1 8.01846 3.1008 8
 7 8 -1 11.2677 3.11644 4
 7 8 -1 12.6727 5.59887 7
 7 8 1 11.0733 3.13057 4
 -7 8 -1 9.11816 2.6277 2
 7 8 1 8.34147 3.30949 8
 -7 8 -1 7.32959 2.6487 5
 7 8 1 17.1135 5.99732 7
 8 8 -1 330.121 17.8726 7
 -8 8 1 286.486 15.853 2
 8 8 -1 302.496 17.0299 8
 8 8 -1 287.939 15.7917 4
 -8 8 1 311.924 15.3583 5
 8 8 1 287.245 16.8102 8
 -8 8 -1 294.493 16.1877 2
 -8 8 -1 333.875 15.7286 5
 8 8 1 328.946 18.2378 7
 8 8 1 306.527 16.0353 4
 9 8 -1 28.6965 4.22547 8
 9 -8 1 29.522 4.61832 7
 9 8 -1 32.3158 4.19779 4
 -9 8 1 29.7452 4.01887 2
 9 8 -1 34.1902 5.82953 7
 -9 8 1 34.2135 3.82829 5
 9 -8 -1 27.4824 4.21796 7
 9 8 1 40.541 7.12023 7
 9 8 1 30.2964 3.97521 4
 -9 8 -1 36.2781 4.43254 2
 -9 8 -1 26.1451 3.71888 5
 9 8 1 28.039 4.40243 8
 -10 8 1 124.213 6.73062 5
 10 8 -1 114.37 6.93995 4
 10 -8 1 110.326 7.65712 7
 10 8 -1 118.992 7.87227 7
 10 8 -1 108.743 6.8876 8
 10 8 1 115.342 6.81156 4
 10 8 1 107.945 6.80713 8
 10 8 1 120.479 8.35867 7
 -10 8 -1 115.87 6.70471 5
 10 -8 -1 96.9419 6.75761 7
 0 -9 -1 -6.8797 3.64311 3
 0 -9 -1 0.61386 1.8212 5
 0 -9 1 -1.6245 5.51643 3
 0 9 1 1.66032 1.58283 7
 0 9 -1 2.55143 3.38938 7
 0 -9 1 0.88626 3.30457 5
 -1 -9 -1 119.325 16.5981 3
 -1 9 1 83.5249 6.15326 2
 1 -9 1 84.7768 5.60255 5
 -1 9 1 44.1764 20.1878 1
 1 -9 1 83.3806 13.7634 3
 1 9 -1 89.1781 6.35357 7
 -1 -9 1 90.2645 14.0378 3
 1 -9 -1 84.6761 5.54972 5
 1 9 1 81.0432 6.0687 7
 1 -9 -1 104.879 14.5841 3
 -1 9 -1 86.3009 6.20723 2
 2 -9 1 10.8323 2.16108 5
 2 9 -1 10.1085 2.16185 7
 -2 9 1 12.6964 2.46393 2
 -2 9 1 14.0048 2.49157 5
 -2 -9 -1 11.2358 6.07189 3
 2 -9 1 7.31967 6.99222 3
 2 -9 -1 9.53561 7.04615 3
 -2 9 -1 11.5279 1.98104 5
 -2 -9 1 11.8607 7.04812 3
 2 -9 -1 11.23 1.95814 5
 2 9 1 11.8836 2.51852 7
 -2 9 -1 11.5316 2.55732 2
 -3 9 1 143.059 8.82504 2
 3 9 -1 120.234 13.1696 4
 -3 -9 -1 118.713 7.96934 5
 3 9 -1 140.683 9.56821 8
 -3 9 1 138.725 8.06803 5
 3 -9 1 157.817 17.8555 3
 3 9 -1 141.478 8.68115 7
 -3 9 -1 142.672 8.15926 5
 -3 9 -1 144.308 9.0367 2
 -3 -9 1 144.396 20.912 3
 3 9 1 141.309 8.73193 7
 3 -9 -1 147.755 18.698 3
 3 9 1 133.661 8.54657 4
 4 9 -1 24.9693 3.46402 4
 -4 9 1 22.2537 3.73658 2
 4 9 -1 30.6035 3.81257 7
 -4 -9 -1 32.1928 6.39869 5
 -4 9 1 20.3631 3.27315 5
 4 9 -1 21.0109 4.09421 8
 -4 -9 -1 46.2555 11.9182 3
 4 9 1 26.475 4.93656 8
 4 9 1 23.7943 3.61616 7
 -4 9 -1 28.247 4.09895 2
 -4 -9 1 40.4324 14.5288 3
 4 9 1 26.2967 3.67342 4
 -4 9 -1 24.2524 3.54208 5
 -4 -9 1 23.4764 3.55888 5
 5 9 -1 39.8533 9.61623 8
 5 9 -1 52.0251 8.09152 7
 5 9 -1 30.6462 10.9564 4
 -5 9 1 39.5499 5.60968 2
 -5 9 -1 35.337 8.1379 2
 5 9 1 40.4468 8.13422 8
 5 9 1 44.4343 8.53628 7
 -6 9 1 64.5983 6.4367 2
 6 9 -1 63.5054 7.07868 8
 -6 9 1 58.8365 5.59214 5
 6 9 -1 63.1138 6.07425 4
 6 9 -1 67.7394 7.71126 7
 6 9 1 64.8701 7.79683 7
 6 9 1 66.0869 7.27744 8
 -6 9 -1 65.0732 5.78854 5
 -6 9 -1 65.119 6.43342 2
 6 9 1 65.6525 6.17281 4
 7 9 -1 138.254 9.3222 4
 -7 9 1 136.431 8.68549 5
 7 9 -1 140.091 10.7683 7
 -7 9 1 127.427 9.3369 2
 7 9 -1 138.641 10.6222 8
 7 9 1 131.962 10.3719 8
 -7 9 -1 142.316 9.95777 2
 7 9 1 135.227 11.2705 7
 -7 9 -1 132.639 8.71006 5
 7 9 1 123.46 8.98866 4
 -8 9 1 13.0422 2.94528 2
 8 9 -1 16.616 5.16167 7
 8 9 -1 13.377 3.11977 8
 8 9 -1 13.6897 3.18311 4
 -8 9 1 21.136 3.19252 5
 -8 9 -1 12.3921 2.82456 5
 8 9 1 16.3081 3.55651 8
 8 9 1 15.5933 3.11131 4
 -8 9 -1 21.8333 3.85866 2
 8 9 1 13.6003 5.74367 7
 9 -9 1 74.805 6.82637 7
 -9 9 1 85.5973 9.93566 5
 -9 9 1 77.1256 6.04586 2
 9 9 -1 82.205 6.47387 8
 9 9 -1 91.7814 8.80465 7
 9 9 -1 76.592 5.91349 4
 9 -9 -1 77.3344 10.0084 7
 -9 9 -1 83.0285 6.18231 2
 9 9 1 72.3638 6.30324 8
 9 9 1 95.2286 10.9943 7
 -9 9 -1 71.9841 6.21561 5
 9 9 1 71.922 5.78171 4
 10 9 -1 109.716 6.89658 7
 10 -9 1 103.533 6.88 7
 10 9 -1 104.971 6.37732 8
 10 9 -1 101.44 6.35511 4
 -10 9 1 114.666 6.17301 5
 10 9 1 103.177 7.01387 8
 10 9 1 136.182 10.9417 7
 -10 9 -1 104.242 6.07463 5
 10 9 1 112.502 6.34644 4
 10 -9 -1 103.086 6.73006 7
 0 -10 1 15.2928 2.39416 5
 0 10 1 10.889 2.35983 7
 0 -10 1 19.5545 9.09031 3
 0 -10 -1 12.1553 2.37404 5
 0 10 -1 11.5874 2.35504 7
 0 -10 -1 17.1892 8.34293 3
 1 10 -1 192.8 10.8771 2
 1 10 -1 204.357 11.3347 7
 -1 -10 -1 194.628 10.3105 5
 1 -10 1 189.437 10.2892 5
 -1 10 1 210.23 11.2895 2
 1 -10 1 244.394 25.7944 3
 1 10 -1 187.688 12.1035 8
 -1 -10 1 203.857 10.4791 5
 1 10 1 180.703 10.7127 2
 -1 10 -1 200.716 10.4035 5
 1 -10 -1 192.986 10.243 5
 -1 10 -1 193.004 11.3328 2
 1 10 1 204.694 11.3007 7
 1 -10 -1 216.06 24.93 3
 2 10 -1 59.7211 4.89772 4
 -2 10 1 55.6926 4.60431 5
 2 -10 1 57.4508 4.57807 5
 2 10 -1 56.7563 5.53209 8
 2 10 -1 56.2995 5.14758 7
 -2 -10 -1 57.3162 4.66596 5
 -2 -10 -1 49.635 12.1183 3
 2 -10 1 47.6416 12.8697 3
 -2 10 1 61.6367 5.48161 2
 -2 10 -1 54.5542 5.33375 2
 2 10 1 53.0836 5.11058 7
 -2 -10 1 47.028 13.0026 3
 -2 10 -1 50.865 4.51107 5
 2 -10 -1 56.493 4.45572 5
 -2 -10 1 70.3455 4.97978 5
 2 -10 -1 89.7322 16.9121 3
 2 10 1 70.7094 5.09393 4
 3 10 -1 222.277 11.9553 4
 -3 10 1 237.964 12.9771 2
 -3 -10 -1 209.578 11.2414 5
 -3 10 1 218.412 11.5983 5
 3 10 -1 238.499 12.6451 7
 3 10 -1 222.838 13.4125 8
 3 -10 1 194.663 25.6748 3
 3 10 1 213.53 11.8714 4
 3 10 1 212.254 12.361 7
 3 10 1 238.544 13.7906 8
 -3 -10 1 215.645 11.5168 5
 3 -10 -1 221.917 27.3549 3
 -3 10 -1 220.678 12.8984 2
 -3 10 -1 257.17 12.1718 5
 4 10 -1 268.192 13.9913 4
 -4 -10 -1 229.833 12.7387 5
 -4 10 1 351.072 37.542 2
 4 10 -1 284.317 18.8064 8
 4 10 -1 276.45 15.1687 7
 -4 -10 1 248.666 13.0328 5
 -4 10 -1 245.428 23.8592 5
 4 10 1 322.553 28.1372 8
 4 10 1 256.266 13.8351 4
 -5 10 1 3.79442 1.96518 5
 -5 -10 -1 9.042 2.21767 5
 5 10 -1 5.48748 2.27603 4
 5 10 -1 4.98743 3.17984 7
 5 10 -1 6.19542 2.54377 8
 -5 10 1 9.08519 2.71164 2
 5 10 1 7.66207 3.33689 8
 -5 -10 1 0.60218 1.99895 5
 5 10 1 2.75561 2.61874 7
 -5 10 -1 5.2983 2.30828 5
 5 10 1 12.0164 2.84765 4
 -5 10 -1 6.45839 2.75889 2
 -6 10 1 237.299 13.797 2
 -6 -10 -1 225.549 11.6733 5
 -6 10 1 223.39 12.4647 5
 6 10 -1 227.844 14.5264 8
 6 10 -1 236.296 13.8811 7
 6 10 -1 233.272 13.0995 4
 6 10 1 240.49 14.2978 7
 -6 10 -1 258.892 13.0369 5
 -6 -10 1 200.879 11.6974 5
 6 10 1 223.437 12.9482 4
 -6 10 -1 231.517 13.8716 2
 6 10 1 242.8 14.9867 8
 -7 -10 -1 51.7148 4.7717 5
 7 10 -1 52.4591 5.43471 4
 7 10 -1 47.2673 5.95685 8
 -7 10 1 54.7612 5.05358 5
 7 10 -1 56.4225 7.60985 7
 -7 10 1 48.4766 5.52822 2
 7 10 1 51.9982 6.19457 8
 7 10 1 45.323 5.02622 4
 -7 10 -1 52.6955 5.72274 2
 7 10 1 60.7221 8.07046 7
 -7 10 -1 53.8738 5.19417 5
 -8 10 1 3.64192 1.83091 5
 8 10 -1 3.50081 1.83143 4
 8 10 -1 5.25316 4.77959 7
 8 10 -1 6.54708 2.79476 8
 -8 10 1 5.8908 1.81139 2
 -8 10 -1 7.20023 2.25 5
 8 10 1 -0.0587 4.74089 7
 8 10 1 5.25508 1.95427 4
 -8 10 -1 1.24664 1.80206 2
 8 10 1 4.68854 2.14307 8
 9 -10 1 24.4354 3.3881 7
 -9 10 1 33.6678 3.34492 5
 9 10 -1 25.7797 4.78724 7
 9 10 -1 24.9999 3.51071 8
 9 10 -1 26.7066 3.34818 4
 -9 10 1 26.8301 3.50042 2
 9 10 1 27.9709 3.41077 8
 9 10 1 28.092 3.39552 4
 -9 10 -1 29.1025 3.61468 2
 9 10 1 28.3392 5.13727 7
 -9 10 -1 29.6645 3.24943 5
 9 -10 -1 25.7799 3.64504 7
 -10 10 1 32.9677 2.58719 5
 10 -10 1 24.6548 2.75542 7
 10 10 -1 30.0044 3.1285 4
 10 10 -1 27.3069 2.49941 8
 10 10 1 31.5518 2.85865 4
 10 10 1 25.2651 3.72702 7
 -10 10 -1 34.2163 2.63247 5
 10 10 1 29.0978 2.55661 8
 0 -11 1 -0.8401 1.28991 5
 0 11 -1 3.109 2.02955 2
 0 11 1 1.45969 1.55534 2
 0 11 1 -0.5205 1.23835 7
 0 -11 -1 1.7341 1.34313 5
 1 11 -1 40.7645 4.68702 2
 -1 11 1 37.2721 4.63082 2
 1 11 -1 42.6347 4.66004 8
 -1 -11 -1 35.628 4.08896 5
 1 11 -1 41.5548 4.58859 7
 -1 11 1 36.7705 3.63597 5
 1 -11 1 38.8085 4.01804 5
 1 -11 -1 40.777 4.04797 5
 1 11 1 41.7954 4.48415 7
 -1 -11 1 29.9433 3.93956 5
 1 11 1 40.5058 4.79896 2
 -1 11 -1 35.1174 4.74502 2
 -1 11 -1 34.3924 3.63402 5
 2 11 -1 54.9277 5.24079 4
 -2 -11 -1 64.7284 5.31262 5
 2 11 -1 76.7868 6.3343 7
 2 11 -1 67.5734 6.64605 8
 -2 11 1 74.3491 6.5032 2
 -2 11 1 66.4534 5.2175 5
 2 -11 1 72.9998 5.26307 5
 2 -11 -1 62.2075 4.94695 5
 2 11 1 70.0985 6.63294 8
 -2 11 -1 72.5584 5.43488 5
 -2 11 -1 77.6683 6.57741 2
 -2 -11 1 70.6537 5.56 5
 2 11 1 63.3153 5.9373 7
 2 11 1 55.8129 5.30541 4
 3 11 -1 374.062 18.0622 4
 3 11 -1 372.592 18.6836 7
 3 11 -1 358.948 33.2492 8
 -3 11 1 343.697 17.3764 5
 -3 11 1 379.537 19.0916 2
 -3 11 -1 385.261 19.4231 2
 -3 11 -1 367.369 17.6233 5
 3 11 1 359.835 18.5936 7
 3 11 1 416.097 21.4801 8
 -3 -11 1 501.137 41.2326 5
 3 11 1 367.298 17.9781 4
 -4 11 1 161.129 10.7984 2
 4 11 -1 165.159 10.4852 7
 -4 11 1 171.33 9.78978 5
 4 11 -1 158.379 11.2358 8
 4 11 -1 158.899 9.85834 4
 -4 -11 -1 155.324 9.22685 5
 -4 -11 1 154.116 9.34588 5
 4 11 1 151.256 9.63695 4
 -4 11 -1 170.407 11.2212 2
 -4 11 -1 160.355 9.66715 5
 4 11 1 160.625 10.483 7
 4 11 1 145.521 11.0496 8
 5 11 -1 6.07555 4.10311 7
 -5 11 1 8.00691 2.66266 2
 5 11 -1 9.36278 3.43673 8
 5 11 -1 11.2696 2.85163 4
 -5 11 1 8.42755 2.44928 5
 -5 -11 -1 8.97903 2.43162 5
 5 11 1 8.51781 2.51318 4
 5 11 1 12.5296 3.66273 8
 5 11 1 11.9787 4.18539 7
 -5 -11 1 6.90979 2.03221 5
 -5 11 -1 6.27349 2.75262 2
 -5 11 -1 7.20831 2.27123 5
 6 11 -1 52.1157 7.37827 4
 -6 -11 -1 49.5628 4.66203 5
 -6 11 1 50.7557 7.6295 2
 -6 11 1 32.7672 9.52474 5
 6 11 -1 50.1515 7.96247 7
 6 11 -1 49.6832 14.2659 8
 6 11 1 57.2056 7.30712 4
 -6 -11 1 47.8758 4.46586 5
 -6 11 -1 55.5656 11.223 5
 -6 11 -1 47.4944 10.2178 2
 6 11 1 55.9639 8.80301 7
 6 11 1 35.3093 11.9442 8
 7 11 -1 92.3214 8.01439 8
 -7 11 1 110.166 7.91213 2
 7 11 -1 90.9624 9.43489 7
 7 11 -1 98.5313 7.17531 4
 -7 11 1 100.768 6.96442 5
 -7 -11 -1 89.0956 6.32577 5
 -7 11 -1 89.217 7.58684 2
 -7 11 -1 102.964 7.08378 5
 7 11 1 91.3044 6.95268 4
 7 11 1 93.3279 8.1219 8
 -7 -11 1 96.1059 6.5818 5
 7 11 1 96.2826 9.75173 7
 8 11 -1 4.73687 4.66185 7
 8 11 -1 7.61596 2.4088 4
 -8 11 1 8.79072 2.06141 5
 8 11 -1 5.75149 2.02512 8
 -8 11 1 7.91779 2.37946 2
 8 11 1 8.51504 2.6037 8
 8 11 1 6.33241 5.22361 7
 8 11 1 9.81118 2.36675 4
 -8 11 -1 6.55911 1.97286 2
 -8 11 -1 6.49815 1.94396 5
 9 11 -1 6.0259 3.09021 7
 9 -11 1 7.22813 1.76204 7
 -9 11 1 13.5437 2.08428 5
 -9 11 1 7.43728 1.78637 2
 9 11 -1 7.76113 1.77082 8
 9 11 -1 7.50959 2.08363 4
 9 11 1 10.7575 3.97812 7
 9 11 1 8.21451 1.87178 4
 -9 11 -1 9.24461 1.85733 5
 9 11 1 9.82664 1.86298 8
 -9 11 -1 9.17227 2.02468 2
 9 -11 -1 10.0408 2.11987 7
 0 12 1 71.8715 6.59299 8
 0 12 -1 93.8603 10.8317 2
 0 -12 -1 91.2447 6.60104 5
 0 -12 1 97.6808 6.82846 5
 0 12 1 95.1022 10.1043 2
 1 12 -1 31.9489 4.21858 7
 1 -12 1 27.8262 3.73836 5
 -1 -12 -1 25.8496 3.83574 5
 -1 12 1 33.7467 4.55346 2
 1 12 -1 21.961 3.93174 8
 1 12 1 39.6636 4.3195 2
 1 -12 -1 29.629 3.64894 5
 1 12 1 29.404 4.26005 7
 -1 -12 1 29.6433 3.98406 5
 -1 12 -1 30.986 4.59635 2
 1 12 1 27.3771 7.50168 8
 -2 -12 -1 54.4514 5.00288 5
 2 12 -1 38.7764 5.43663 8
 2 12 -1 51.2657 5.35171 7
 2 -12 1 48.6 4.21808 5
 -2 12 1 46.3912 4.24797 5
 -2 12 1 52.5689 5.59191 2
 2 12 -1 48.505 8.2818 4
 2 -12 -1 43.2317 4.1316 5
 -2 12 -1 54.0485 5.75331 2
 2 12 1 51.2938 5.3988 7
 2 12 1 52.698 15.6924 4
 2 12 1 43.6012 5.26375 8
 -2 12 -1 47.6085 4.26011 5
 -2 -12 1 44.1964 4.83418 5
 -3 -12 -1 29.5163 4.00874 5
 3 12 -1 34.7321 4.33593 4
 3 12 -1 32.1864 4.39604 7
 3 12 -1 43.5608 5.3037 8
 -3 12 1 36.0895 4.90736 2
 -3 12 1 34.639 4.10504 5
 -3 -12 1 37.4933 4.39682 5
 3 12 1 38.5865 5.19067 8
 -3 12 -1 38.6537 5.11782 2
 3 12 1 39.3344 4.76845 7
 3 12 1 42.5242 4.41432 4
 -3 12 -1 35.5797 4.11803 5
 4 12 -1 134.056 9.622 7
 -4 12 1 136.296 8.53603 5
 -4 -12 -1 143.641 8.65413 5
 4 12 -1 133.972 10.1984 8
 4 12 -1 138.747 8.74514 4
 -4 12 1 134.324 9.84497 2
 -4 12 -1 140.295 10.1325 2
 4 12 1 144.826 10.3929 8
 4 12 1 137.22 8.64884 4
 -4 12 -1 129.419 8.4468 5
 4 12 1 138.584 9.65859 7
 -4 -12 1 134.687 8.55828 5
 5 12 -1 123.784 11.128 4
 5 12 -1 108.674 15.6962 7
 -5 -12 -1 128.233 8.09145 5
 -5 12 1 120.632 15.734 2
 -5 12 1 108.825 16.3353 5
 -5 12 -1 115.071 23.2566 2
 5 12 1 106.323 12.4044 8
 -5 -12 1 127.421 7.95832 5
 5 12 1 136.621 9.69838 4
 -5 12 -1 120.183 17.3315 5
 -6 -12 -1 271.226 13.2055 5
 -6 12 1 268.752 13.6473 5
 6 12 -1 266.399 15.2916 7
 6 12 -1 275.374 13.9933 4
 6 12 -1 268.54 15.3528 8
 -6 12 1 264.281 14.8479 2
 -6 -12 1 260.463 13.3024 5
 6 12 1 263.656 15.1143 7
 -6 12 -1 265.712 15.0176 2
 -6 12 -1 267.84 13.6488 5
 6 12 1 252.873 15.1295 8
 -7 12 1 27.3447 3.51962 5
 -7 12 1 30.6199 3.92842 2
 -7 -12 -1 24.7108 3.26684 5
 7 12 -1 26.6175 3.86188 4
 7 12 -1 22.7574 3.9899 8
 7 12 -1 21.7967 5.61687 7
 -7 12 -1 24.3959 3.52484 5
 7 12 1 29.9882 6.45886 7
 -7 -12 1 23.5674 3.19384 5
 7 12 1 29.1303 3.59316 4
 7 12 1 21.3899 3.90106 8
 -7 12 -1 23.9093 3.78095 2
 8 12 -1 2.84946 3.68444 7
 8 12 -1 0.42557 1.69639 4
 8 -12 1 2.64793 1.77438 7
 8 12 -1 2.26349 1.32238 8
 -8 12 1 3.69156 1.39822 5
 -8 -12 -1 4.46615 1.48065 5
 -8 12 1 3.16832 1.32949 2
 8 -12 -1 0.64074 1.31074 7
 8 12 1 -1.1702 4.07078 7
 8 12 1 1.25484 1.76513 8
 -8 12 -1 3.86766 1.60178 2
 -8 -12 1 -0.0221 1.47427 5
 8 12 1 2.27256 1.43112 4
 -8 12 -1 0.30669 1.20989 5
 9 -12 1 10.8909 1.96841 7
 -9 12 1 15.2152 1.72605 5
 9 12 -1 10.6094 2.21975 4
 9 12 -1 18.0766 2.15525 8
 -9 12 1 10.6291 2.35947 2
 9 12 1 11.3824 2.25571 7
 9 12 1 14.5583 2.13784 4
 9 -12 -1 14.7699 2.19841 7
 -9 12 -1 11.8867 2.24263 2
 -9 12 -1 16.2981 1.81719 5
 9 12 1 12.3572 1.89442 8
 0 13 1 -0.5024 1.77566 2
 0 13 -1 -3.8212 1.70093 2
 0 -13 1 -0.9038 1.43331 5
 0 -13 -1 1.19319 1.52857 5
 -1 13 1 49.0934 5.39063 2
 -1 -13 -1 56.302 5.31046 5
 1 -13 1 59.5368 5.16791 5
 1 13 -1 49.236 5.28826 8
 -1 13 -1 55.4269 5.72022 2
 1 13 1 50.7966 5.62262 8
 -1 -13 1 59.9857 5.45093 5
 1 -13 -1 52.8241 4.90368 5
 -2 -13 -1 9.94722 2.44816 5
 2 13 -1 18.3627 3.68991 7
 2 13 -1 13.7916 3.10352 8
 -2 13 1 11.716 2.87815 2
 -2 13 -1 9.2408 7.04157 5
 -2 13 -1 14.9042 3.30382 2
 2 13 1 14.1538 3.59839 8
 2 13 1 8.56689 2.48448 7
 -2 -13 1 12.1875 2.70231 5
 2 -13 -1 14.2701 2.24765 5
 3 13 -1 113.459 7.56387 4
 -3 -13 -1 113.291 7.68546 5
 -3 13 1 112.722 8.68334 2
 -3 13 1 122.883 7.09628 5
 3 13 -1 111.045 8.49845 8
 3 13 -1 113.235 8.30728 7
 3 13 1 119.084 9.00533 8
 -3 13 -1 122.473 9.04185 2
 3 13 1 109.008 7.58834 4
 3 13 1 108.998 8.25617 7
 -3 -13 1 111.266 7.69114 5
 -3 13 -1 109.872 6.83987 5
 4 13 -1 71.7129 7.37106 7
 4 13 -1 80.7359 7.21739 8
 -4 -13 -1 87.6853 6.40541 5
 4 13 -1 79.1701 6.18158 4
 -4 13 1 80.5611 5.91539 5
 -4 13 1 75.4034 7.1311 2
 -4 -13 1 90.9262 6.59056 5
 -4 13 -1 81.4027 7.50029 2
 4 13 1 78.7857 7.60601 7
 4 13 1 86.3491 6.14561 4
 4 13 1 83.3699 7.55221 8
 -4 13 -1 101.571 6.31131 5
 -5 13 1 123.864 7.72402 5
 5 13 -1 127.457 8.0929 4
 -5 13 1 132.71 9.37119 2
 5 13 -1 133.074 9.38874 8
 5 13 -1 119.868 9.90927 7
 -5 -13 -1 136.948 8.05787 5
 -5 -13 1 123.343 7.89863 5
 -5 13 -1 113.403 7.5766 5
 5 13 1 123.369 7.83257 4
 5 13 1 127.688 9.29284 8
 5 13 1 127.441 10.5666 7
 -5 13 -1 131.333 9.42592 2
 -6 13 1 7.3522 2.39494 2
 6 13 -1 8.16266 2.822 8
 -6 -13 -1 8.39239 2.06344 5
 6 13 -1 8.58947 2.37034 4
 6 13 -1 6.26501 4.18011 7
 -6 13 1 8.33039 2.16409 5
 6 13 1 6.73938 4.86172 7
 6 13 1 8.72767 2.37985 4
 -6 13 -1 8.7606 2.01565 5
 6 13 1 6.69253 2.42318 8
 -6 -13 1 5.33836 2.06584 5
 -7 13 1 42.2866 3.75784 5
 7 13 -1 42.5582 4.55055 8
 -7 -13 -1 52.8609 3.94183 5
 7 13 -1 50.4941 5.79207 7
 -7 13 1 53.4568 4.90634 2
 7 13 -1 44.8054 4.41263 4
 7 13 1 51.954 5.08798 8
 -7 13 -1 43.5938 3.80826 5
 7 13 1 45.966 4.16305 4
 -7 -13 1 54.2951 4.06273 5
 -7 13 -1 43.4751 4.63499 2
 7 13 1 46.394 6.99602 7
 8 13 -1 9.57495 2.04756 8
 -8 -13 -1 9.50902 2.67421 5
 8 13 -1 7.17245 1.45096 7
 8 13 -1 9.85316 2.80877 4
 -8 13 1 7.95369 1.37691 5
 8 -13 1 8.75434 1.98933 7
 -8 13 1 14.9818 3.62575 2
 8 13 1 14.8265 3.04638 7
 8 13 1 5.30744 1.41114 8
 -8 13 -1 13.7885 2.6178 2
 8 13 1 9.92185 2.7478 4
 -8 -13 1 5.25206 1.62054 5
 -8 13 -1 7.82695 1.49904 5
 8 -13 -1 10.6091 2.39761 7
 0 -14 1 65.9714 5.7028 5
 0 14 1 70.9413 6.93771 2
 0 -14 -1 63.0411 6.17103 5
 -1 14 1 7.62417 4.49696 2
 1 -14 1 3.23944 8.85628 5
 1 -14 -1 5.85155 4.39589 5
 1 14 1 0.26074 2.12392 8
 -1 -14 1 1.02058 2.01792 5
 -1 14 -1 -1.7972 4.50364 2
 -2 -14 -1 96.3615 6.77693 5
 2 14 -1 82.2383 6.65275 8
 -2 14 1 89.0395 7.20857 2
 2 14 1 75.2934 6.77908 8
 -2 -14 1 89.6271 6.70993 5
 -2 14 -1 84.8605 7.04166 2
 -3 14 1 119.986 8.70565 2
 3 14 -1 113.897 8.19069 7
 3 14 -1 122.206 8.49536 8
 -3 -14 -1 128.714 7.99004 5
 3 14 -1 108.934 8.12732 4
 -3 14 -1 123.808 8.8084 2
 3 14 1 114.601 8.41604 7
 -3 -14 1 123.766 7.99273 5
 3 14 1 120.263 8.65425 8
 4 14 -1 29.4273 4.16231 7
 4 14 -1 29.7353 4.07257 8
 4 14 -1 26.6523 3.49829 4
 -4 14 1 29.4317 4.3297 2
 -4 14 1 25.721 3.03013 5
 -4 -14 -1 25.5932 3.50172 5
 -4 14 -1 27.643 3.02138 5
 4 14 1 27.6003 3.39447 4
 4 14 1 27.5889 4.49519 7
 -4 -14 1 28.4246 3.70615 5
 4 14 1 28.5557 4.64407 8
 -4 14 -1 31.4769 4.52692 2
 5 14 -1 3.54369 2.22937 7
 -5 14 1 1.99504 1.36773 5
 -5 -14 -1 3.46834 1.51165 5
 5 14 -1 4.64636 2.05663 4
 5 14 -1 3.72419 1.95592 8
 -5 14 1 2.10061 1.6859 2
 5 14 1 5.37977 2.91147 7
 -5 -14 1 5.31885 1.59941 5
 5 14 1 2.78207 1.81049 4
 5 14 1 4.53084 2.19017 8
 -5 14 -1 0.40332 1.65888 2
 -5 14 -1 0.47189 1.99484 5
 -6 14 1 1.56161 1.25911 5
 -6 14 1 2.13834 1.58454 2
 6 14 -1 2.63101 1.7882 8
 -6 -14 -1 1.42945 1.25122 5
 6 14 -1 0.77958 1.57797 7
 6 14 -1 2.75251 1.84796 4
 -6 14 -1 3.12747 1.25662 5
 -6 -14 1 2.72206 1.38939 5
 6 14 1 2.90128 1.63777 8
 -6 14 -1 3.56661 1.75407 2
 6 14 1 -0.1761 2.42097 7
 6 14 1 1.27861 1.38816 4
 -7 14 1 16.6798 2.73625 2
 7 14 -1 13.3598 2.79381 4
 -7 -14 -1 16.5749 1.98083 5
 7 14 -1 10.3181 1.84417 8
 -7 14 1 13.1181 2.23225 5
 7 14 1 10.436 2.03622 4
 -7 14 -1 11.1579 1.93346 5
 7 14 1 17.4306 2.32613 8
 -7 14 -1 11.8421 2.30097 2
 7 14 1 12.0778 2.26616 7
 -7 -14 1 10.3485 1.82803 5
 0 -15 -1 2.36737 1.47512 5
 0 -15 1 2.35109 1.4561 5
 -1 -15 -1 4.38875 1.74081 5
 -1 15 1 8.15455 2.17079 2
 -1 15 -1 2.73605 1.94685 2
 -1 -15 1 7.35023 2.20435 5
 -2 15 1 29.8854 3.86413 2
 -2 -15 -1 21.5297 3.34944 5
 -2 -15 1 20.4724 3.30109 5
 -2 15 -1 22.0996 3.68453 2
 2 15 1 20.4175 3.58177 8
 -3 -15 -1 97.574 6.73486 5
 3 15 -1 89.9526 7.02785 8
 -3 15 1 103.253 7.42459 2
 -3 15 -1 98.7289 7.2018 2
 3 15 1 97.5893 8.09741 8
 -3 -15 1 102.204 6.73984 5
 4 15 -1 4.12097 1.63388 8
 -4 15 1 4.73799 2.10763 2
 -4 -15 -1 6.08212 1.83563 5
 -4 15 -1 5.3219 1.79185 2
 4 15 1 7.80966 1.84358 8
 -4 -15 1 4.43454 1.58981 5
 5 15 -1 10.4902 2.01018 4
 5 15 -1 15.586 2.57003 8
 -5 -15 -1 17.9416 2.65168 5
 -5 15 1 12.8825 2.63465 2
 -5 15 -1 13.2401 2.43058 2
 5 15 1 14.1709 2.43541 8
 -5 -15 1 17.7621 2.6179 5
 -6 -15 -1 9.91601 1.7106 5
 -6 15 1 10.6631 1.94943 2
 6 15 -1 9.49797 3.87204 4
 -6 15 -1 9.95616 2.13576 2
 6 15 1 10.8749 1.80495 8
 -6 -15 1 9.05724 1.61691 5
 0 -16 -1 16.1117 2.53628 5
 -1 -16 -1 12.8156 2.29048 5
 -1 -16 1 12.4272 2.19107 5
 -2 -16 -1 35.4685 3.54028 5
 -2 16 1 27.3948 3.33711 2
 -2 -16 1 32.2243 3.45657 5
 -2 16 -1 39.1493 3.61386 2
 -3 -16 -1 6.26487 1.72231 5
 -3 16 1 8.68881 2.04865 2
 3 16 1 6.61011 1.63614 8
 -3 16 -1 4.93304 1.72195 2
 -3 -16 1 3.31404 1.49518 5
 -4 -16 -1 20.3931 2.65512 5
 -4 16 1 18.8361 2.80097 2
 4 16 -1 25.5693 3.09614 8
 -4 -16 1 21.9562 2.78627 5
 4 16 1 17.5508 2.40381 8
 -4 16 -1 19.8852 2.83049 2
 -5 -16 -1 22.0808 2.35963 5
 5 16 -1 13.9626 2.71845 8
 -5 16 1 15.5933 2.34476 2
 -5 16 -1 21.1051 2.9025 2
 -5 -16 1 19.2865 2.24805 5
 5 16 1 15.6399 2.08721 8
 -2 -17 -1 17.8569 2.11147 5
 -3 -17 -1 25.4277 2.52174 5
 -3 -17 1 30.576 2.64556 5
 -4 -17 -1 9.92478 1.59678 5
 -4 -17 1 10.7678 1.73334 5
 0 0 -2 247.814 13.2677 1
 0 0 2 282.151 11.978 6
 0 0 -2 298.518 12.2299 6
 0 0 2 220.646 12.9591 1
 1 0 -2 204.394 10.857 1
 -1 0 -2 234.088 12.1546 1
 1 0 2 201.392 9.73467 6
 1 0 2 208.128 9.19952 3
 -1 0 2 214.05 11.0963 1
 -1 0 -2 178.683 9.62706 6
 -2 0 -2 4704.58 174.109 3
 -2 0 -2 4461.03 178.37 1
 2 0 -2 4471.91 175.498 1
 -2 0 -2 4751.38 176.872 6
 -2 0 2 4708.77 176.532 1
 -3 0 -2 6838.78 261.579 1
 -3 0 -2 6662.17 258.695 3
 -3 0 -2 6997.25 263.532 1
 3 0 -2 6970.83 258.728 1
 -4 0 -2 64.5168 5.12668 1
 -4 0 -2 55.8927 8.27414 1
 6 0 2 50.8904 5.75918 7
 7 0 -2 1.97389 1.73588 7
 7 0 2 -6.2941 3.82235 4
 7 0 -2 -0.085 2.23421 8
 7 0 -2 0.46579 1.86125 4
 7 0 2 3.66713 2.01301 7
 8 0 2 153.881 9.13306 4
 -8 0 2 113.865 21.276 6
 8 0 2 149.423 10.9451 7
 8 0 -2 143.82 10.4452 7
 8 0 -2 161.634 9.75496 8
 10 0 2 11.0227 2.96504 7
 10 0 -2 13.5205 3.03164 7
 11 0 -2 54.5125 4.38933 7
 11 0 2 54.2316 5.06489 7
 12 0 2 45.8149 3.62572 7
 0 1 -2 4953.34 180.804 6
 0 -1 -2 4386.58 182.032 1
 0 1 2 4914.17 181.599 3
 -1 -1 -2 86.4685 6.81757 1
 -1 1 2 77.3821 6.60846 1
 -1 1 2 90.7353 6.75474 3
 -1 -1 -2 94.8654 4.76763 6
 1 1 -2 99.0452 6.40592 6
 1 1 -2 96.133 6.50214 1
 1 -1 2 83.9319 5.83595 6
 -1 -1 -2 90.9584 6.10239 3
 -1 1 -2 93.2692 7.56074 1
 1 -1 -2 98.8351 6.78723 1
 1 1 2 95.324 7.12763 1
 -1 1 -2 94.0191 6.19322 6
 1 1 2 93.2534 4.61871 6
 -1 -1 2 83.7784 5.95545 6
 1 1 2 92.2539 5.91563 3
 2 1 -2 9310.41 345.68 1
 -2 -1 -2 9087.86 345.518 6
 -2 -1 -2 9495.3 348.398 1
 -2 1 2 9409.92 349.344 3
 -2 1 2 8864.86 348.318 1
 2 1 2 9142.83 348.374 1
 -2 1 -2 9127.28 350.289 1
 -2 1 -2 8914.4 348.17 6
 -3 -1 -2 743.84 31.4803 3
 -3 -1 -2 717.333 32.1346 1
 -3 1 2 736.968 34.7954 3
 -3 1 2 736.079 33.2253 1
 -3 -1 -2 717.589 31.8707 6
 -3 1 -2 715.366 35.0856 1
 3 -1 -2 745.172 31.8124 1
 -3 1 -2 781.513 33.3385 1
 -4 -1 -2 1423.45 54.7181 1
 -4 -1 -2 1355.64 56.8145 3
 -4 -1 -2 1416.11 54.3009 1
 -4 1 2 1349.23 57.4648 1
 -4 1 2 1380.06 61.6234 3
 -4 1 -2 1313.55 60.6505 1
 4 -1 -2 1371.42 56.384 1
 -4 1 -2 1549.94 58.8677 1
 -5 -1 -2 473.004 21.713 3
 -5 -1 2 446.761 25.893 3
 -5 1 -2 426.633 23.301 1
 6 -1 2 248.706 14.8708 7
 -6 1 2 298.473 19.1244 3
 6 1 2 255.339 14.6923 7
 -6 -1 2 292.297 19.8777 3
 -6 -1 2 273.995 20.8968 6
 7 -1 2 249.66 12.7326 4
 7 1 -2 236.504 14.0531 7
 7 1 -2 241.357 13.2779 4
 7 -1 2 260.627 15.1971 7
 7 1 -2 268.135 13.7046 8
 7 1 2 263.149 13.7053 8
 7 -1 -2 231.577 14.2694 7
 7 -1 -2 265.758 13.5287 8
 7 1 2 265.938 13.108 4
 -7 -1 2 253.742 22.3795 6
 7 1 2 245.188 14.649 7
 8 -1 2 233.762 14.8739 7
 8 1 -2 239.363 17.4232 8
 -8 1 2 227.747 25.5114 6
 8 1 -2 255.844 14.5251 7
 8 1 -2 246.857 14.3207 4
 8 1 2 193.117 28.4949 4
 8 1 2 244.367 14.8011 7
 8 -1 -2 231.389 14.3635 7
 -8 -1 2 307.597 39.8414 6
 9 1 -2 29.5336 4.46636 7
 9 -1 2 35.11 5.12065 7
 9 1 2 27.8303 3.8414 4
 9 1 2 37.356 5.14251 7
 9 -1 -2 35.4958 4.98937 7
 10 1 -2 -0.2345 1.51376 7
 10 -1 2 -2.2189 1.43682 7
 10 -1 -2 0.3069 1.50953 7
 10 1 2 1.56786 1.77541 4
 10 1 2 0.00214 1.42289 7
 11 1 -2 2.48858 1.45087 7
 11 -1 2 1.9809 1.61843 7
 11 -1 -2 1.99616 1.50926 7
 11 1 2 2.16974 1.73394 7
 12 -1 2 2.05461 1.10198 7
 12 1 2 -0.8128 2.00212 7
 0 2 2 19.7478 3.47669 3
 0 2 -2 16.8561 2.9979 1
 0 2 -2 17.7983 2.79597 6
 0 -2 2 16.5335 2.95352 1
 0 -2 -2 17.4878 3.78437 3
 0 2 2 19.9936 3.6367 1
 0 -2 -2 22.2203 3.45592 1
 0 -2 2 19.7003 3.05518 3
 0 -2 2 14.8046 2.42949 6
 1 -2 2 3044.77 102.454 3
 -1 2 2 2312.11 112.376 3
 -1 -2 -2 2727.71 104.973 1
 1 -2 2 2336.22 105.211 1
 1 -2 2 2618.31 103.55 6
 1 2 -2 2789.33 103.752 1
 -1 -2 -2 2865.53 105.003 3
 1 2 -2 2673.87 103.557 6
 1 -2 -2 2834.93 105.36 1
 -1 -2 2 2566.33 104.553 3
 1 2 2 2650.09 104.094 3
 1 -2 -2 2761.98 105.356 3
 -1 2 -2 2534.97 103.993 6
 -1 2 -2 2549.11 104.993 1
 -1 -2 2 2567.57 102.826 6
 -2 -2 -2 2079.71 77.6066 6
 2 2 -2 2139.31 79.6308 1
 -2 2 2 1916.78 83.1133 3
 2 2 -2 2022.85 80.8373 1
 -2 -2 -2 2070.5 81.8447 1
 -2 -2 -2 2051.58 81.9724 3
 -2 2 2 2021.57 83.7684 1
 2 -2 2 2085.8 78.6237 3
 2 2 2 2047.76 82.9597 1
 -2 2 -2 2029.54 83.0758 1
 2 2 2 2085.5 81.8536 3
 -2 -2 2 1987.29 81.0198 6
 2 -2 -2 2062.22 82.3947 1
 -3 2 2 1334.72 60.762 1
 -3 -2 -2 1391.45 55.8749 6
 -3 -2 -2 1457.59 57.4597 1
 -3 2 2 1343.31 60.8461 3
 -3 -2 -2 1406.49 58.9217 3
 -3 2 -2 1503.72 60.5887 1
 -3 2 -2 1423.26 63.6654 1
 3 2 2 1438.75 58.7663 1
 -3 -2 2 1477.14 59.3458 6
 -3 -2 2 1454.65 61.5215 3
 3 -2 -2 1349.56 59.0085 1
 -4 -2 -2 265.413 15.7279 3
 -4 2 2 259.801 17.7555 3
 -4 2 2 289.234 18.0172 1
 -4 -2 -2 259.955 14.4794 6
 -4 2 -2 258.137 22.9716 1
 -4 2 -2 260.216 19.0403 1
 -4 -2 2 257.114 17.5114 3
 -4 -2 2 258.309 16.3378 6
 -5 -2 -2 9.63393 3.17015 3
 -5 2 2 5.28163 5.30547 3
 -5 -2 2 16.3814 4.74225 3
 -5 -2 2 5.44096 4.23174 6
 -5 2 -2 6.08737 3.98156 1
 -6 -2 -2 471.955 24.6075 3
 -6 -2 2 502.273 29.6675 3
 6 2 2 442.536 22.4123 7
 -6 -2 2 472.754 28.9927 6
 7 2 -2 130.297 8.79556 8
 7 2 -2 134.263 8.28348 4
 7 -2 2 122.635 9.7216 7
 7 2 -2 122.747 8.91385 7
 7 2 2 129.4 8.74959 8
 7 2 2 121.16 9.26433 7
 7 2 2 147.636 8.51676 4
 -7 -2 2 119.423 15.0579 6
 7 -2 -2 129.858 9.54198 7
 8 2 -2 250.913 14.1751 7
 8 2 -2 231.026 12.7836 4
 8 -2 2 223.17 14.8135 7
 8 2 -2 243.629 13.515 8
 8 -2 -2 236.231 14.6715 7
 8 2 2 260.514 14.9041 7
 8 2 2 244.09 13.0619 4
 8 2 2 213.666 37.5889 8
 9 -2 2 19.4045 4.46552 7
 9 2 -2 12.6181 3.17496 7
 9 2 -2 15.8869 2.91547 4
 9 2 -2 12.8502 3.14138 8
 9 2 2 13.4733 2.68711 4
 9 -2 -2 13.6846 3.43246 7
 9 2 2 14.5136 3.37238 7
 10 -2 2 54.8414 6.0909 7
 10 2 -2 56.7711 5.05984 7
 10 2 2 44.6506 4.99183 7
 10 -2 -2 42.1177 4.81905 7
 10 2 2 42.984 4.14374 4
 11 -2 2 -0.1833 1.24207 7
 11 2 -2 3.19896 2.5825 7
 11 -2 -2 2.7453 1.54858 7
 12 -2 2 13.7258 2.0343 7
 12 2 2 11.0728 3.74755 7
 0 3 2 1831.13 75.8266 1
 0 3 -2 1852.6 74.0828 1
 0 3 -2 1734.8 72.4525 6
 0 3 2 1781.21 74.2729 3
 0 -3 2 2070.02 75.9661 1
 0 -3 -2 1588.55 74.0822 3
 0 -3 2 1820.51 72.7918 3
 0 -3 2 1774.2 71.6481 6
 -1 3 2 3650.97 134.941 3
 1 3 -2 3151.89 131.593 6
 1 3 -2 3236.61 132.369 1
 1 -3 2 3365.42 131.515 3
 1 -3 2 3793.25 136.565 1
 -1 3 2 3085.6 134.942 1
 -1 -3 -2 3599.78 134.637 3
 -1 -3 -2 3480.59 133.772 1
 1 -3 2 3340.62 132.344 6
 1 -3 -2 3539.32 134.535 1
 -1 3 -2 3164.69 131.608 3
 -1 -3 2 3326.77 130.926 6
 1 3 2 3399.72 133.631 3
 -1 -3 2 2949.43 132.926 1
 1 -3 -2 3471.02 134.971 3
 -1 -3 2 3797.17 134.165 3
 -1 3 -2 3392.94 134.354 1
 2 3 -2 5150.09 190.754 1
 -2 -3 -2 5013.76 193.462 3
 -2 3 2 5117.15 195.851 1
 2 -3 2 4928.33 190.3 3
 -2 3 2 4968.85 194.325 3
 -2 3 -2 5056.98 189.782 3
 -2 -3 2 5038.2 193.895 3
 2 -3 -2 4353.34 192.726 1
 2 3 2 4942.12 193.275 3
 -2 3 -2 5619.3 195.188 1
 -2 -3 2 4721.17 190.192 6
 2 3 2 4812.69 194.066 1
 2 -3 -2 4849.66 193.89 3
 -3 -3 -2 56.6346 6.54373 3
 3 -3 2 62.0917 7.50538 1
 -3 -3 -2 62.3999 5.65512 1
 3 3 -2 55.9932 4.78669 1
 3 3 -2 57.6964 4.46842 1
 -3 3 2 71.7903 7.80489 3
 -3 3 2 57.0271 7.53711 1
 3 -3 -2 53.2793 6.5762 1
 -3 -3 2 51.1614 6.87157 3
 -3 3 -2 61.0025 7.09949 1
 -3 -3 2 52.3911 5.51591 6
 3 3 2 51.47 6.16269 1
 -4 -3 -2 221.229 10.7022 6
 -4 -3 -2 207.571 10.6371 6
 -4 -3 -2 241.507 10.976 1
 -4 3 2 228.801 16.8468 3
 -4 -3 -2 211.979 15.983 3
 -4 3 2 211.935 16.812 1
 -4 -3 2 215.15 16.2675 3
 -4 3 -2 223.281 16.1471 1
 -4 3 -2 244.801 19.6744 1
 -4 -3 2 232.779 14.4864 6
 -5 3 2 696.756 37.3052 3
 -5 -3 -2 666.184 29.739 6
 -5 -3 -2 661.251 35.1253 3
 -5 -3 2 699.387 37.4338 3
 -5 3 -2 664.738 47.7302 1
 -5 -3 2 709.35 34.5714 6
 6 3 -2 631.31 26.8752 4
 6 3 -2 612.572 30.0326 7
 6 3 -2 619.315 27.8499 8
 -6 -3 -2 625.514 33.7072 3
 -6 -3 2 613.288 36.1457 3
 -6 -3 2 575.631 32.9563 6
 6 3 2 590.178 27.8749 7
 6 3 2 640.258 26.9393 4
 7 3 -2 18.2561 3.32186 4
 7 3 -2 28.7278 4.42271 8
 7 -3 2 28.7499 5.21398 7
 7 3 -2 21.6817 3.65522 7
 7 3 2 19.4692 3.26774 4
 7 3 2 28.5785 4.08401 8
 -7 -3 2 2.02402 11.5702 6
 7 -3 -2 23.283 4.68635 7
 7 3 2 16.4155 3.30991 7
 8 3 -2 55.8275 5.27594 4
 8 -3 2 50.784 6.41334 7
 8 3 -2 52.1683 5.54647 7
 8 3 -2 47.6807 5.25526 8
 8 3 2 51.2351 5.37296 4
 8 3 2 53.6508 5.98904 7
 8 -3 -2 38.7993 5.77813 7
 8 3 2 56.391 5.85306 8
 9 3 -2 82.6833 6.922 7
 9 -3 2 82.7499 7.89639 7
 9 3 -2 86.6324 6.63048 4
 9 3 -2 86.0165 6.99609 8
 9 3 2 87.1107 6.83211 4
 9 3 2 90.0998 7.62908 7
 9 -3 -2 85.7968 7.77702 7
 10 3 -2 3.923 1.9505 8
 10 3 -2 5.88261 2.28014 7
 10 -3 2 8.24449 3.0593 7
 10 3 -2 6.70406 1.98985 4
 10 3 2 7.2914 1.85964 4
 10 -3 -2 1.66009 1.9096 7
 10 3 2 3.69236 2.00415 7
 11 3 -2 7.95329 5.36441 7
 11 3 2 15.6153 4.10828 4
 11 -3 -2 7.06243 1.66422 7
 11 3 2 3.42172 2.48497 7
 12 -3 2 27.75 2.69898 7
 0 -4 -2 3877.07 157.599 3
 0 -4 2 3782.72 153.066 6
 0 4 2 4084.47 156.997 3
 0 4 2 4255.96 159.561 1
 0 -4 2 3636.38 154.408 3
 0 -4 2 4170.01 158.415 1
 0 -4 -2 3770.16 161.405 1
 0 4 -2 4097.51 156.847 3
 1 -4 2 55.0645 5.86438 3
 -1 -4 -2 48.7558 6.68322 3
 -1 4 2 50.8711 6.53731 3
 -1 4 2 56.3831 7.59734 1
 -1 -4 -2 58.7702 6.59825 1
 1 -4 2 53.134 7.14809 1
 1 4 -2 40.6873 5.42029 6
 1 -4 -2 55.7615 7.28658 3
 -1 -4 2 63.0841 8.75573 6
 -1 -4 2 46.9472 6.1747 1
 -1 4 -2 55.4596 6.86481 1
 1 4 2 52.1916 6.609 3
 1 4 2 51.1067 6.86756 1
 1 -4 -2 55.3806 6.66233 1
 -1 -4 2 53.4128 6.26409 3
 -1 4 -2 47.2345 5.62706 3
 2 4 -2 441.292 28.4187 1
 -2 4 2 464.198 26.1455 3
 2 -4 2 532.625 29.1267 1
 2 4 -2 468.602 23.8012 6
 2 -4 2 494.794 24.2924 3
 -2 4 2 540.44 29.2443 1
 -2 -4 -2 488.8 24.9074 1
 -2 -4 -2 494.142 29.3364 3
 2 -4 -2 510.809 29.2592 1
 2 -4 -2 468.188 26.3735 3
 -2 -4 2 480.92 25.3271 1
 -2 4 -2 468.472 26.6144 1
 2 4 2 501.133 26.6878 3
 -2 -4 2 480.059 26.0675 3
 -2 -4 2 442.458 23.8059 6
 -2 4 -2 503.56 23.7902 3
 2 4 2 459.266 26.8208 1
 3 4 -2 745.769 33.2519 1
 -3 -4 -2 758.684 34.1081 1
 3 -4 2 771.568 32.9908 3
 -3 -4 -2 687.216 36.5458 3
 3 -4 2 699.978 39.4116 1
 -3 4 2 718.862 37.0235 3
 3 4 -2 755.251 34.8041 1
 -3 -4 2 740.722 37.2716 3
 -3 4 -2 756.482 38.1195 1
 3 4 2 688.596 37.6959 3
 -3 4 -2 737.46 32.4156 3
 -3 -4 2 701.775 32.3044 6
 3 -4 -2 747.486 37.6666 1
 3 4 2 743.083 36.8325 1
 -4 -4 -2 255.604 18.1723 3
 -4 -4 -2 255.39 13.7326 1
 -4 4 2 247.867 18.4438 3
 4 -4 -2 266.682 19.3906 1
 4 4 2 248.316 15.1186 1
 -4 -4 2 242.525 18.3192 3
 -4 -4 2 230.845 14.5125 6
 -5 -4 -2 65.0677 9.5573 3
 -5 -4 2 74.5536 10.329 3
 -5 4 -2 69.2638 13.7845 1
 -5 -4 2 77.739 8.27199 6
 6 4 -2 418.304 20.1899 7
 6 4 -2 428.476 19.7521 4
 6 4 -2 447.77 21.0687 8
 -6 -4 -2 402.52 27.74 3
 -6 -4 2 402.029 29.4424 3
 6 4 2 408.476 20.4608 7
 6 4 2 445.327 19.861 4
 6 4 2 419.672 21.5025 8
 -6 -4 2 414.144 23.8391 6
 7 4 -2 187.092 11.0012 4
 7 4 -2 172.03 10.9996 7
 7 4 -2 180.219 11.6178 8
 7 4 2 174.173 11.4128 7
 7 4 2 192.369 10.8756 4
 7 4 2 188.839 11.7135 8
 8 4 -2 12.5556 2.91329 4
 8 -4 2 11.5461 3.07525 7
 8 4 -2 18.544 3.67164 7
 8 4 -2 19.3447 3.71005 8
 8 -4 -2 15.283 3.66067 7
 8 4 2 19.326 3.89406 8
 8 4 2 15.6888 3.43771 4
 8 4 2 22.5923 4.48335 7
 9 -4 2 112.036 12.2705 7
 9 4 -2 77.3207 8.84567 4
 9 4 -2 101.265 9.80217 8
 9 4 -2 100.42 7.98956 7
 9 -4 -2 102.119 9.65805 7
 9 4 2 97.8679 7.48011 8
 9 4 2 100.72 13.438 4
 9 4 2 105.665 11.6304 7
 10 4 -2 102.239 8.22378 7
 10 -4 2 92.6916 7.86169 7
 10 4 -2 96.0624 6.87593 8
 10 4 -2 99.3519 6.66648 4
 -10 4 -2 102.851 6.80722 5
 10 -4 -2 94.0318 7.10356 7
 10 4 2 92.546 6.4295 4
 10 4 2 100.382 7.44734 7
 11 4 -2 9.23861 3.37154 7
 11 -4 2 11.3985 2.61471 7
 11 4 -2 13.9723 6.28764 4
 11 4 2 9.10016 1.79975 4
 11 4 2 9.16085 3.76896 7
 11 -4 -2 11.2944 2.37916 7
 0 -5 -2 130.76 11.7667 1
 0 5 2 138.949 12.1989 3
 0 -5 -2 140.773 12.9342 3
 0 5 -2 136.176 19.9318 3
 0 -5 2 120.693 9.41646 6
 0 -5 2 170.329 14.1629 1
 0 5 -2 151.943 12.4148 1
 0 -5 2 135.628 11.2245 3
 0 5 2 151.102 13.8592 1
 -1 -5 -2 90.0884 9.01956 1
 1 5 -2 79.774 8.59757 1
 -1 -5 -2 85.18 9.81217 3
 -1 5 2 72.4008 8.79597 3
 1 -5 2 87.0934 10.1636 1
 1 -5 2 81.3039 8.40517 3
 -1 5 2 81.1654 10.1848 1
 1 5 2 80.57 9.31453 3
 -1 5 -2 76.7758 9.01509 1
 1 -5 -2 71.8964 9.24555 3
 1 5 2 76.5291 5.20144 6
 -1 -5 2 98.138 10.076 1
 -1 5 -2 75.8967 8.44013 3
 -1 -5 2 75.4434 8.44743 3
 -1 -5 2 83.1226 6.72839 6
 1 5 2 71.1377 9.41665 1
 1 -5 -2 86.4013 9.46169 1
 2 -5 2 463.309 25.7239 3
 -2 -5 -2 459.734 27.8342 3
 -2 -5 -2 543.087 27.2344 1
 -2 5 2 484.99 27.8077 3
 -2 5 2 532.582 31.3211 1
 2 5 -2 513.419 26.5932 1
 2 -5 2 491.145 30.2719 1
 2 -5 -2 414.561 27.123 3
 -2 -5 2 487.403 27.39 1
 2 5 2 469.575 28.949 1
 -2 -5 2 463.012 26.9643 3
 2 -5 -2 532.957 29.0985 1
 -2 5 -2 428.551 27.6115 1
 -2 -5 2 468.391 22.4344 6
 -2 5 -2 472.864 25.3748 3
 -3 -5 -2 378.164 24.8445 3
 3 5 -2 407.915 22.4683 1
 3 -5 2 414.463 21.9702 3
 -3 5 2 373.018 24.4228 3
 3 -5 2 406.464 27.9195 1
 -3 -5 -2 383.488 22.1216 1
 -3 5 -2 340.887 24.7228 1
 3 -5 -2 370.994 24.2946 3
 3 5 2 368.636 24.7845 1
 -3 5 -2 412.596 21.5653 3
 -3 -5 2 408.966 19.3915 6
 -3 -5 2 392.528 24.7 3
 3 -5 -2 396.452 25.5777 1
 -4 -5 -2 52.9311 8.92522 3
 -4 -5 -2 53.6994 6.35807 1
 4 5 -2 60.5842 8.47764 1
 -4 -5 2 51.5838 5.68673 6
 4 5 2 50.2794 7.81688 1
 -4 -5 2 55.1455 8.19026 3
 5 5 -2 134.177 8.0997 4
 -5 -5 -2 104.233 13.8761 3
 5 5 -2 132.014 8.87779 8
 5 5 2 132.223 8.0439 4
 -5 -5 2 124.942 14.2064 3
 5 5 2 134.63 8.54639 7
 -5 -5 2 129.793 9.82798 6
 6 5 -2 146.838 9.20028 7
 -6 -5 -2 137.535 16.7835 3
 6 5 -2 153.713 10.1143 8
 6 5 -2 152.594 9.21514 4
 -6 5 -2 127.343 10.8613 2
 6 5 2 146.699 10.2477 8
 6 5 2 146.407 9.58219 7
 -6 -5 2 131.147 16.7701 3
 6 5 2 161.386 9.33392 4
 -6 5 -2 135.662 11.6929 5
 7 5 -2 17.7938 3.48276 7
 7 5 -2 10.5282 12.2297 4
 7 5 -2 13.4854 5.51539 8
 -7 5 2 15.5053 2.75048 5
 7 5 2 13.483 3.28756 8
 7 5 2 6.99464 4.30663 7
 -7 5 -2 12.3572 3.0462 5
 -7 5 -2 15.5383 3.48463 2
 8 5 -2 217.16 12.0718 4
 8 -5 2 182.27 13.3426 7
 8 5 -2 205.974 11.9944 7
 8 5 -2 205.354 12.6172 8
 -8 5 2 199.257 10.8115 5
 8 5 2 192.497 12.1614 7
 -8 5 -2 185.77 10.9505 5
 8 5 2 193.975 11.6099 4
 8 -5 -2 184.731 12.7969 7
 8 5 2 192.852 12.3309 8
 -9 5 2 24.9121 3.74087 5
 9 -5 2 26.7498 5.19113 7
 9 5 -2 28.355 4.61005 8
 9 5 -2 22.526 4.51321 7
 9 5 -2 21.5577 3.56073 4
 9 5 2 30.5874 4.77557 7
 -9 5 -2 29.6809 3.91101 5
 9 -5 -2 30.9165 5.41349 7
 9 5 2 31.2737 4.17395 4
 9 5 2 27.3788 4.43979 8
 10 -5 2 10.8431 2.72877 7
 10 5 -2 10.8732 7.3455 7
 10 5 -2 11.4804 2.53248 4
 -10 5 2 7.68428 2.28917 5
 10 5 -2 10.1979 2.6914 8
 -10 5 -2 13.7096 2.63021 5
 10 -5 -2 10.6852 2.75498 7
 10 5 2 14.1834 2.50598 8
 10 5 2 11.6189 2.4723 4
 10 5 2 13.3503 4.29246 7
 11 5 -2 5.28675 5.80282 8
 11 5 -2 16.6505 2.68678 4
 11 5 -2 19.4121 3.63452 7
 11 -5 2 16.1785 2.66524 7
 11 -5 -2 15.1486 2.21329 7
 11 5 2 15.4477 2.16869 4
 11 5 2 16.9648 4.34543 7
 0 -6 2 367.825 25.8615 1
 0 6 2 391.755 27.306 1
 0 -6 -2 377.625 25.8415 3
 0 -6 -2 394.411 25.1521 1
 0 -6 2 403.887 24.2175 3
 0 6 -2 416.728 25.795 1
 1 -6 2 588.774 37.5759 1
 1 -6 2 701.749 35.7758 3
 1 6 -2 752.994 37.3983 1
 -1 -6 -2 647.182 35.8188 1
 -1 -6 -2 657.084 37.454 3
 1 -6 -2 657.829 37.7192 3
 -1 -6 2 660.299 31.0091 6
 1 -6 -2 757.844 38.6053 1
 -1 -6 2 663.725 37.5014 1
 -1 6 -2 676.179 37.5594 1
 1 6 2 627.194 38.436 1
 -1 -6 2 687.854 35.9437 3
 -1 6 -2 719.156 36.9472 3
 1 6 2 606.857 28.647 6
 -2 -6 -2 14.8263 5.20592 3
 2 6 -2 22.9558 4.83698 1
 2 -6 2 17.2762 5.13342 1
 -2 -6 -2 12.9685 4.03514 1
 -2 6 2 10.5975 4.77454 1
 2 -6 2 12.2697 4.00478 3
 -2 -6 2 14.6027 4.49413 3
 -2 6 -2 18.3305 5.40269 1
 2 6 2 14.187 5.41697 1
 2 -6 -2 6.09015 3.06878 3
 -2 6 -2 19.0479 5.75476 3
 -2 -6 2 16.5691 2.92344 6
 2 -6 -2 9.19413 3.83041 1
 -3 6 2 6.34538 5.39485 1
 -3 -6 -2 2.82261 2.49801 3
 -3 -6 -2 2.25361 2.55727 1
 3 6 -2 10.7269 4.09517 1
 3 -6 2 3.72395 2.86495 3
 -3 6 -2 -3.6742 4.31169 3
 3 -6 -2 5.47441 3.20068 1
 3 -6 -2 1.73967 2.90844 3
 3 6 2 1.95476 4.05255 1
 -3 -6 2 8.06518 4.07139 3
 -3 -6 2 5.37328 1.7666 6
 -3 6 -2 9.16955 4.77498 1
 -4 -6 -2 354.988 22.4078 1
 -4 -6 -2 375.703 27.4895 3
 -4 -6 2 364.286 26.5751 3
 -4 -6 2 398.244 34.5174 6
 4 6 2 371.015 25.6376 1
 -5 -6 -2 17.5825 7.85069 3
 5 6 -2 26.0181 6.62964 4
 5 6 -2 21.761 3.45462 7
 5 6 -2 30.1941 11.1854 8
 5 6 2 19.9765 7.45976 8
 5 6 2 27.0348 5.70712 4
 -5 -6 2 22.8693 7.59366 3
 5 6 2 19.5226 4.44189 7
 -6 6 2 211.818 11.6569 2
 6 6 -2 210.394 11.9814 7
 -6 -6 -2 180.936 23.5373 3
 6 6 -2 222.297 12.0741 4
 6 6 -2 211.558 13.1058 8
 -6 6 2 192.164 11.0186 5
 -6 6 -2 219.351 11.3501 5
 6 6 2 213.419 12.3381 7
 -6 6 -2 200.332 12.089 2
 6 6 2 222.34 11.9885 4
 -6 -6 2 161.834 20.4587 3
 6 6 2 226.119 13.295 8
 -7 6 2 258.525 14.5428 2
 7 6 -2 284.957 16.2991 8
 7 6 -2 293.659 15.2156 4
 7 6 -2 301.659 15.5098 7
 -7 6 2 286.812 19.5059 5
 -7 6 -2 252.67 18.9288 2
 7 6 2 276.203 16.2157 8
 7 6 2 278.307 14.9721 4
 7 6 2 276.212 15.5 7
 8 6 -2 194.746 12.1367 8
 8 6 -2 198.041 12.3505 7
 8 6 -2 181.742 11.0845 4
 -8 6 2 183.797 10.3434 5
 8 -6 2 151.615 12.2528 7
 -8 6 2 176.071 10.9006 2
 8 6 2 186.733 11.2786 4
 8 -6 -2 157.833 11.9313 7
 8 6 2 193.926 11.9459 7
 -8 6 -2 186.846 10.6747 5
 8 6 2 175.701 11.8292 8
 -8 6 -2 180.646 11.371 2
 -9 6 2 91.9783 6.6895 5
 9 6 -2 100.252 10.0302 7
 9 6 -2 101.102 7.31752 4
 9 6 -2 92.2962 7.53876 8
 9 -6 2 81.4423 8.22948 7
 9 6 2 95.8214 7.44443 8
 -9 6 -2 90.011 6.79693 5
 9 6 2 89.0055 7.02686 4
 -9 6 -2 92.0378 14.112 2
 9 6 2 98.0977 8.85308 7
 9 -6 -2 97.0537 8.13437 7
 10 6 -2 11.9673 2.74009 8
 10 -6 2 12.662 3.56102 7
 10 6 -2 5.44507 3.47023 4
 -10 6 2 14.0906 2.44118 5
 10 6 -2 9.53553 4.47362 7
 10 -6 -2 6.75165 2.25343 7
 10 6 2 9.56444 5.17361 7
 10 6 2 13.527 2.38298 8
 10 6 2 11.9617 2.91563 4
 -10 6 -2 10.2159 2.18375 5
 11 6 -2 28.3124 6.00953 8
 11 6 -2 23.8354 3.0475 4
 11 -6 2 30.7487 3.16306 7
 11 -6 -2 24.544 3.51548 7
 11 6 2 27.6377 2.62497 4
 0 7 -2 453.614 29.0882 1
 0 -7 -2 407.383 28.9985 3
 0 -7 2 366.236 25.9077 3
 0 -7 2 369.813 28.288 1
 0 7 2 463.42 31.9939 1
 0 -7 -2 401.315 27.5111 1
 -1 7 2 340.519 26.9084 1
 1 -7 2 292.313 21.2672 3
 1 -7 2 234.318 23.4258 1
 -1 -7 -2 267.097 22.0977 3
 -1 -7 -2 268.288 21.001 1
 1 7 -2 286.288 22.0729 1
 -1 7 -2 300.293 23.1939 1
 -1 -7 2 268.084 20.7047 3
 1 7 2 285.317 24.4291 1
 1 -7 -2 251.289 22.1529 3
 -1 -7 2 266.193 22.8452 1
 1 7 2 271.047 15.069 6
 1 -7 -2 245.949 21.1758 1
 2 -7 2 70.7604 12.1593 1
 -2 -7 -2 81.0721 11.8903 3
 2 -7 2 58.8999 9.6029 3
 2 7 -2 77.874 11.3087 1
 -2 7 2 73.5661 13.0088 1
 -2 -7 -2 70.4688 10.0612 1
 -2 7 -2 64.6508 11.7973 1
 2 -7 -2 78.1861 11.5321 3
 2 -7 -2 49.1943 9.68438 1
 -2 -7 2 59.9823 9.32712 3
 2 7 2 64.6248 12.9045 1
 3 7 -2 224.197 20.2432 1
 -3 -7 -2 239.833 21.5054 3
 3 -7 2 245.418 18.8149 3
 -3 -7 -2 223.461 18.5779 1
 -3 -7 2 223.846 19.9862 3
 3 7 2 232.212 23.2748 1
 3 -7 -2 251.803 21.3386 3
 -3 -7 2 197.209 18.7535 1
 4 7 -2 121.213 17.6046 1
 4 7 -2 111.009 8.39811 8
 4 7 -2 125.769 7.76021 4
 -4 -7 -2 122.454 15.9777 3
 -4 7 -2 114.211 10.141 5
 -4 -7 2 127.736 15.1613 3
 4 7 2 118.313 7.44786 4
 4 7 2 128.612 8.18899 7
 5 7 -2 6.54639 2.53045 8
 -5 7 2 6.58228 2.13723 2
 5 7 -2 7.61705 2.62389 7
 -5 -7 -2 19.7252 7.26622 3
 -5 7 2 6.74656 2.20523 5
 5 7 -2 9.07326 2.57587 4
 5 7 2 10.5461 2.87135 8
 -5 7 -2 10.8995 2.03727 5
 5 7 2 11.8716 3.16743 7
 -5 -7 2 9.10768 5.85243 3
 5 7 2 7.57617 2.01479 4
 -5 7 -2 12.6057 2.70308 2
 -6 7 2 107.566 8.00809 2
 6 7 -2 109.08 8.01479 4
 -6 7 2 108.808 7.41716 5
 -6 -7 -2 119.799 22.6819 3
 6 7 -2 109.466 8.94723 8
 6 7 -2 109.434 8.92486 7
 -6 7 -2 110.16 7.50627 5
 6 7 2 116.611 8.09225 4
 6 7 2 115.492 8.78931 7
 6 7 2 110.074 9.1038 8
 -6 7 -2 116.803 8.57551 2
 7 7 -2 874.689 37.9731 4
 7 7 -2 889.349 39.681 8
 -7 7 2 869.167 36.8816 5
 7 7 -2 916.406 38.4806 7
 -7 7 2 853.406 37.864 2
 7 7 2 956.002 39.1644 7
 -7 7 -2 816.77 36.981 5
 -7 7 -2 845.865 38.4309 2
 7 7 2 884.611 38.0666 4
 7 7 2 897.421 39.8129 8
 8 -7 2 154.453 11.7435 7
 8 7 -2 152.097 10.8946 8
 8 7 -2 185.971 13.5878 7
 -8 7 2 190.687 19.2132 2
 -8 7 2 166.338 13.0447 5
 8 7 -2 154.982 9.94607 4
 8 -7 -2 124.491 10.4033 7
 -8 7 -2 140.732 9.63006 5
 8 7 2 150.237 11.8971 7
 8 7 2 167.253 11.2488 8
 8 7 2 154.68 10.1677 4
 9 7 -2 21.2267 5.55157 7
 9 7 -2 20.1972 3.31403 4
 -9 7 2 24.4873 3.30691 5
 9 -7 2 23.4937 4.74558 7
 9 7 -2 22.6075 4.15798 8
 -9 7 2 15.8127 6.44097 2
 9 7 2 24.2675 6.27791 7
 -9 7 -2 26.1813 3.48385 5
 9 7 2 22.2167 3.96553 8
 -9 7 -2 11.6572 3.64777 2
 9 -7 -2 15.2869 3.45278 7
 9 7 2 20.3674 3.70986 4
 10 -7 2 11.6787 2.85748 7
 10 7 -2 15.3014 3.98216 7
 10 7 -2 9.66816 2.27844 4
 -10 7 2 17.1911 2.59011 5
 10 7 -2 13.4674 2.49554 8
 -10 7 -2 11.5954 2.23488 5
 10 7 2 19.3373 5.6085 7
 10 7 2 14.1019 2.40523 4
 10 -7 -2 11.6359 2.54008 7
 10 7 2 13.2975 2.45019 8
 11 -7 2 17.9068 2.27818 7
 11 7 -2 17.9119 3.34688 4
 -11 7 2 13.3162 1.87829 5
 -11 7 -2 12.5796 2.02997 5
 11 7 2 17.5317 2.12834 4
 11 7 2 21.444 3.19266 7
 0 -8 -2 11.1336 5.30336 3
 0 8 2 15.9859 8.29152 1
 0 8 -2 12.7489 7.08575 1
 0 -8 -2 2.46308 4.48346 1
 0 -8 2 10.2925 4.41416 1
 0 -8 2 10.7073 4.60728 3
 1 -8 2 225.055 19.9316 3
 -1 -8 -2 276.246 23.5995 3
 -1 8 2 266.566 27.6376 1
 -1 -8 -2 235.131 21.5045 1
 1 -8 2 198.952 21.9993 1
 1 8 2 201.47 23.5582 1
 1 -8 -2 224.493 21.6903 1
 1 -8 -2 162.311 26.5612 3
 -1 -8 2 241.781 20.964 3
 -1 -8 2 235.666 22.6579 1
 -1 8 -2 205.258 22.7513 1
 2 -8 2 228.267 24.9708 1
 2 -8 2 207.506 19.768 3
 -2 -8 -2 225.137 22.3575 3
 -2 8 2 261.589 28.8566 1
 2 -8 -2 223.661 22.0521 3
 -2 -8 2 230.122 21.0677 3
 -2 8 -2 185.193 22.434 1
 2 -8 -2 210.915 23.5101 1
 -3 -8 -2 13.9363 5.25237 3
 3 -8 2 12.2498 5.99448 3
 3 8 -2 5.47944 3.48015 7
 -3 8 2 16.046 2.7997 2
 -3 8 2 10.5849 2.06915 5
 3 8 -2 21.1015 5.0869 8
 3 8 2 19.8076 2.73441 7
 3 -8 -2 4.78548 4.65611 3
 -3 8 -2 16.5367 2.93151 2
 -3 8 -2 18.6294 2.65959 5
 -4 -8 -2 10.1473 6.35337 3
 -4 8 2 19.3936 3.13038 2
 4 8 -2 20.2244 3.69583 8
 4 8 -2 15.7072 2.65604 7
 -4 8 2 14.5836 2.51376 5
 4 8 -2 11.3858 2.44039 4
 -4 8 -2 17.4607 2.9978 2
 -4 8 -2 15.8138 2.89726 5
 -4 -8 2 18.9938 7.53618 3
 4 8 2 13.9635 2.74773 7
 4 8 2 12.8809 2.58689 4
 5 8 -2 65.7618 5.91616 4
 -5 8 2 67.4312 5.81329 2
 5 8 -2 71.1921 6.21559 7
 5 8 -2 64.069 6.78608 8
 -5 8 2 61.0159 5.14241 5
 -5 -8 -2 48.7136 15.1969 3
 -5 8 -2 59.4322 5.24282 5
 5 8 2 65.6166 6.67891 7
 5 8 2 68.2463 5.75749 4
 -5 8 -2 66.5545 6.04111 2
 5 8 2 62.9057 6.49924 8
 6 8 -2 105.236 8.84656 8
 6 8 -2 105.822 8.96089 7
 -6 8 2 99.2083 7.05887 5
 -6 8 2 101.03 7.91468 2
 6 8 -2 98.8576 7.68777 4
 -6 8 -2 83.4621 6.83184 5
 6 8 2 95.4723 8.82287 8
 -6 8 -2 98.3357 8.0897 2
 6 8 2 102.679 7.79788 4
 6 8 2 113.163 9.57133 7
 -7 8 2 469.157 22.9871 2
 7 8 -2 487.7 24.5332 8
 7 8 -2 485.019 23.5202 7
 7 8 -2 469.845 22.833 4
 -7 8 2 472.13 21.9769 5
 -7 8 -2 477.094 22.2798 5
 -7 8 -2 489.438 23.6651 2
 7 8 2 471.729 24.4194 8
 7 8 2 500.189 23.2184 4
 7 8 2 490.13 24.1981 7
 8 8 -2 75.034 6.52815 4
 8 8 -2 61.5511 6.77704 8
 -8 8 2 73.5148 5.90035 5
 8 8 -2 73.7097 9.0902 7
 -8 8 2 67.3347 6.33505 2
 8 8 2 68.0899 6.96718 8
 8 8 2 76.0342 10.2235 7
 -8 8 -2 72.9317 6.60769 2
 -8 8 -2 69.3331 5.95211 5
 8 8 2 66.0492 6.16072 4
 -9 8 2 273.28 13.8221 5
 9 8 -2 278.17 14.3917 4
 9 -8 2 266.323 16.0689 7
 9 8 -2 316.784 15.335 7
 -9 8 2 253.817 14.1324 2
 9 8 -2 274.652 15.0007 8
 9 8 2 297.745 15.286 8
 9 8 2 313.8 16.6161 7
 9 -8 -2 263.496 15.0365 7
 -9 8 -2 293.954 15.0043 2
 -9 8 -2 293.502 14.2516 5
 9 8 2 291.102 14.5031 4
 10 -8 2 7.09229 2.33288 7
 -10 8 2 4.74962 1.46073 5
 10 8 -2 5.45405 3.18648 7
 10 8 -2 3.6568 1.59806 8
 10 8 -2 5.70386 2.12531 4
 10 8 2 3.08118 3.72496 7
 10 8 2 4.89492 1.6139 8
 10 8 2 4.22917 1.43549 4
 10 -8 -2 5.87114 1.92692 7
 -10 8 -2 4.12944 1.5833 5
 0 -9 -2 1.24816 3.8559 3
 0 9 2 3.93238 1.86919 7
 0 -9 2 7.01519 1.71624 5
 0 -9 2 4.68237 5.53335 3
 0 9 -2 2.31788 1.79172 7
 -1 -9 -2 185.804 11.3377 5
 -1 9 2 178.193 10.8661 7
 1 -9 2 202.729 10.4992 5
 -1 -9 -2 227.395 23.5122 3
 -1 9 2 208.694 10.9821 2
 1 -9 2 195.934 20.8857 3
 1 9 -2 217.469 11.4538 7
 1 -9 -2 237.734 24.2153 3
 -1 -9 2 222.782 21.9976 3
 -1 9 -2 202.8 11.3139 2
 1 -9 -2 205.258 10.235 5
 1 9 2 210.318 11.2109 7
 2 9 -2 82.007 6.10771 7
 -2 9 2 94.1803 9.17653 2
 -2 9 2 79.5988 6.44657 5
 2 -9 2 70.6865 5.4028 5
 -2 -9 -2 85.0509 16.7864 3
 -2 -9 -2 87.2063 5.87608 5
 2 -9 2 89.1881 14.8306 3
 -2 9 -2 87.8292 5.72595 5
 -2 9 -2 99.8337 9.81477 2
 2 -9 -2 71.5716 5.17618 5
 2 -9 -2 108.845 16.164 3
 2 9 2 73.2457 7.02926 7
 3 9 -2 109.387 8.22789 8
 3 9 -2 125.041 7.80356 7
 3 9 -2 116.132 7.92522 4
 -3 9 2 119.834 7.6956 2
 -3 -9 -2 99.5675 6.71943 5
 -3 9 2 119.953 7.17572 5
 -3 -9 -2 125.113 20.9547 3
 3 -9 2 142.215 17.7014 3
 -3 -9 2 98.5898 7.2708 5
 -3 -9 2 131.514 25.0236 3
 3 -9 -2 122.418 17.4583 3
 3 9 2 120.346 10.2206 4
 -3 9 -2 102.699 6.93937 5
 3 9 2 114.448 7.68899 7
 -3 9 -2 117.09 7.99934 2
 -4 9 2 18.2052 3.40766 2
 4 9 -2 17.3596 3.76777 8
 -4 -9 -2 19.3607 3.1625 5
 -4 9 2 17.498 2.98112 5
 4 9 -2 27.8177 3.62316 4
 4 9 -2 18.1627 3.10273 7
 -4 -9 -2 9.96349 8.77089 3
 4 9 2 24.7702 3.32543 4
 4 9 2 16.2926 3.84982 8
 4 9 2 17.8968 3.44007 7
 -4 9 -2 22.994 4.26121 2
 -4 -9 2 16.0823 4.59673 5
 -4 9 -2 19.2828 3.4815 5
 5 9 -2 74.5106 6.91685 4
 5 9 -2 89.4655 8.29861 8
 -5 -9 -2 75.301 5.67151 5
 5 9 -2 72.0145 15.4119 7
 -5 9 2 87.59 12.2997 5
 -5 9 -2 73.6883 7.86336 5
 5 9 2 73.7213 7.5479 8
 5 9 2 60.3139 7.92606 4
 5 9 2 72.9444 6.86221 7
 -6 9 2 162.579 10.4644 2
 -6 9 2 154.461 9.40826 5
 6 9 -2 158.556 11.4461 8
 6 9 -2 155.237 10.8545 7
 6 9 -2 153.205 10.0459 4
 6 9 2 149.571 11.3002 8
 -6 9 -2 166.095 10.8801 2
 6 9 2 142.131 11.1303 7
 6 9 2 151.701 10.0104 4
 -6 9 -2 152.229 9.6642 5
 7 9 -2 178.374 12.2404 8
 -7 9 2 161.351 10.9177 2
 -7 9 2 176.904 10.315 5
 7 9 -2 173.277 10.9217 4
 7 9 -2 196.776 12.4754 7
 -7 9 -2 174.514 10.5216 5
 7 9 2 184.898 13.0378 7
 7 9 2 180.968 12.3507 8
 -7 9 -2 174.97 11.5361 2
 7 9 2 174.213 10.9712 4
 8 9 -2 72.2697 6.9618 8
 -8 9 2 74.3568 5.76742 5
 8 9 -2 71.5943 8.2945 7
 -8 9 2 71.0569 6.04041 2
 8 9 -2 62.8773 5.97674 4
 8 9 2 79.3203 9.57753 7
 -8 9 -2 64.5719 6.18308 2
 8 9 2 71.1265 6.77706 8
 8 9 2 64.7193 6.02861 4
 -8 9 -2 73.156 5.92797 5
 9 -9 2 29.29 4.34519 7
 -9 9 2 31.8057 3.79342 2
 -9 9 2 41.3724 8.48454 5
 9 9 -2 33.2565 4.04813 4
 9 9 -2 34.974 5.33674 7
 9 9 -2 30.9079 4.09103 8
 9 9 2 42.8127 5.01928 8
 -9 9 -2 36.9489 7.30832 5
 9 9 2 25.7342 5.19045 7
 -9 9 -2 26.6346 4.10644 2
 9 9 2 31.6567 3.7562 4
 9 -9 -2 26.8027 3.97123 7
 10 9 -2 11.2162 2.45709 4
 -10 9 2 13.501 1.98269 5
 10 -9 2 9.88202 2.15777 7
 10 9 -2 12.027 2.25727 8
 10 9 2 11.7288 2.34752 8
 10 -9 -2 14.0442 2.15572 7
 10 9 2 9.71893 1.90001 4
 -10 9 -2 8.71675 1.78843 5
 10 9 2 9.89391 3.66364 7
 0 10 2 55.3921 5.00492 7
 0 -10 2 40.7885 11.9072 3
 0 10 2 55.9297 4.79196 2
 0 10 -2 45.8123 4.5453 7
 0 -10 2 52.2433 4.38044 5
 0 -10 -2 43.069 4.04845 5
 0 10 -2 45.7049 8.79437 2
 1 -10 2 152.742 8.80778 5
 -1 -10 -2 162.612 8.82807 5
 -1 10 2 159.225 8.48877 5
 1 10 -2 159.373 9.73293 7
 1 -10 2 153.864 20.5548 3
 -1 -10 -2 173.811 22.7044 3
 -1 10 2 175.111 9.73762 2
 1 10 -2 157.556 9.51692 2
 -1 -10 2 196.977 25.7543 3
 1 -10 -2 156.325 22.5138 3
 -1 -10 2 161.397 9.04874 5
 1 10 2 161.106 9.15124 2
 1 10 2 168.947 9.88073 7
 1 -10 -2 153.025 8.6273 5
 -1 10 -2 151.003 9.84089 2
 -1 10 -2 140.268 8.55745 5
 -2 10 2 91.613 6.80605 2
 2 -10 2 59.269 12.4972 3
 2 10 -2 85.2152 7.0972 8
 2 -10 2 82.6385 5.78431 5
 -2 -10 -2 102.979 18.7645 3
 -2 10 2 80.1501 5.77286 5
 2 10 -2 85.8006 6.60845 7
 -2 -10 -2 86.1171 5.73372 5
 -2 -10 2 65.8984 13.8745 3
 2 -10 -2 82.1686 5.52331 5
 -2 10 -2 92.7438 7.10778 2
 -2 10 -2 91.2508 6.12035 5
 2 10 2 70.9862 5.93928 4
 -2 -10 2 91.9262 6.09314 5
 2 10 2 98.2641 6.87517 7
 2 -10 -2 93.7363 30.0472 3
 -3 -10 -2 22.4731 3.48015 5
 3 10 -2 24.5731 4.35963 8
 -3 10 2 22.6039 3.34773 5
 3 -10 2 25.673 12.6423 3
 3 10 -2 33.2371 3.64875 4
 3 10 -2 22.9998 3.59068 7
 -3 10 2 24.1698 4.06294 2
 3 10 2 16.9669 3.10187 7
 -3 -10 2 25.7 3.4063 5
 3 10 2 21.0018 3.35351 4
 3 -10 -2 24.422 12.8606 3
 -3 10 -2 24.3497 4.33845 2
 -3 10 -2 26.7683 3.5176 5
 -4 10 2 44.5388 5.88025 5
 -4 10 2 47.9539 8.26274 2
 4 10 -2 42.6969 12.6816 8
 4 10 -2 33.414 6.21825 7
 -4 -10 -2 40.8442 4.36297 5
 4 10 -2 44.4029 5.6814 4
 4 10 2 53.4819 5.89326 7
 -4 10 -2 42.1267 5.20396 5
 4 10 2 46.0005 4.70948 4
 -4 10 -2 43.5606 7.29611 2
 -4 -10 2 41.0428 4.49426 5
 4 10 2 48.383 10.2528 8
 -5 10 2 427.608 21.0735 2
 5 10 -2 428.459 20.4645 4
 -5 -10 -2 419.615 19.2084 5
 -5 10 2 452.196 20.0406 5
 5 10 -2 426.081 22.2461 8
 5 10 -2 451.539 20.9938 7
 -5 10 -2 426.33 21.583 2
 5 10 2 426.069 22.4165 8
 5 10 2 406.091 20.7659 7
 -5 10 -2 421.436 20.0708 5
 5 10 2 425.011 20.4341 4
 -5 -10 2 377.291 19.1729 5
 6 10 -2 284.292 15.4276 7
 -6 10 2 270.638 14.019 5
 -6 -10 -2 254.845 13.153 5
 -6 10 2 268.974 15.0886 2
 6 10 -2 271.596 16.2364 8
 6 10 -2 266.75 14.5418 4
 -6 10 -2 274.689 15.5717 2
 6 10 2 281.58 15.8279 7
 -6 -10 2 254.11 13.37 5
 6 10 2 273.692 14.6228 4
 6 10 2 267.275 16.1502 8
 -6 10 -2 268.528 14.255 5
 -7 10 2 121.347 8.86649 2
 -7 -10 -2 121.297 7.56467 5
 7 10 -2 114.154 9.33194 8
 -7 10 2 126.952 8.19909 5
 7 10 -2 126.488 8.739 4
 7 10 -2 131.707 10.3371 7
 7 10 2 129.163 9.76555 8
 -7 10 -2 124.231 9.13369 2
 7 10 2 124.82 10.6927 7
 7 10 2 133.444 8.78893 4
 -7 10 -2 118.783 8.27776 5
 8 10 -2 6.01992 2.08456 4
 8 10 -2 12.2099 4.81033 7
 -8 10 2 8.9833 2.25333 5
 8 10 -2 5.6839 2.22035 8
 -8 10 2 8.54178 2.10818 2
 8 10 2 9.16976 2.50134 4
 8 10 2 7.11917 4.60391 7
 -8 10 -2 8.75784 2.55427 2
 -8 10 -2 8.88182 2.32205 5
 8 10 2 8.57955 2.52193 8
 9 10 -2 14.9826 2.78912 4
 9 10 -2 16.5129 3.00133 8
 9 -10 2 16.738 3.495 7
 -9 10 2 15.9679 2.53566 2
 9 10 -2 17.8789 4.2062 7
 -9 10 2 22.003 2.81408 5
 9 10 2 25.1728 5.10215 7
 9 10 2 20.2066 2.82001 4
 9 -10 -2 19.7703 3.74021 7
 -9 10 -2 17.9666 2.7976 5
 9 10 2 21.4229 3.45101 8
 -9 10 -2 13.5797 2.58397 2
 10 -10 2 8.75 1.82201 7
 10 10 -2 6.1386 1.43314 8
 10 10 -2 5.62526 2.10489 4
 -10 10 2 10.6284 1.58968 5
 10 10 2 5.1109 1.3142 8
 10 10 2 7.1609 1.53137 4
 10 10 2 9.62358 3.01353 7
 -10 10 -2 9.86974 1.50922 5
 0 11 -2 50.5177 5.41679 2
 0 -11 2 60.7508 5.14535 5
 0 -11 -2 60.1718 4.92975 5
 0 11 2 55.7939 5.5754 7
 0 11 2 53.1768 5.15265 2
 1 11 -2 52.4569 5.28262 2
 -1 -11 -2 48.2554 4.44581 5
 -1 11 2 43.9635 4.88212 2
 -1 11 2 53.2587 3.93526 5
 1 11 -2 42.216 4.86129 7
 1 11 -2 35.2242 5.00008 8
 1 -11 2 39.1927 4.32212 5
 -1 11 -2 42.9838 4.00407 5
 1 -11 -2 42.0574 4.10693 5
 1 11 2 42.3689 4.76528 7
 1 11 2 34.4342 4.74569 2
 -1 -11 2 46.5835 4.57727 5
 -1 11 -2 40.8646 4.99252 2
 -2 -11 -2 10.2632 2.44391 5
 -2 11 2 10.8697 2.87146 2
 2 -11 2 10.0373 2.40704 5
 2 11 -2 11.227 3.22002 8
 2 11 -2 16.9006 2.94128 4
 -2 11 2 19.5576 3.02453 5
 2 11 -2 16.5898 3.56666 7
 -2 11 -2 10.7783 2.8825 2
 2 -11 -2 9.78432 2.19467 5
 2 11 2 8.39766 2.40176 7
 -2 11 -2 13.7979 2.45336 5
 2 11 2 14.5686 2.46523 4
 -2 -11 2 12.7705 2.81063 5
 -3 -11 -2 60.962 6.54414 5
 -3 11 2 59.7496 5.12645 5
 3 11 -2 61.702 11.402 4
 3 11 -2 59.9884 11.6478 8
 -3 11 2 56.9935 5.88369 2
 3 11 -2 59.2387 5.77611 7
 3 11 2 64.723 5.92285 7
 -3 -11 2 50.1502 7.46516 5
 3 11 2 60.8608 6.69177 8
 -3 11 -2 65.1595 6.49002 2
 3 11 2 59.444 5.39379 4
 -3 11 -2 62.133 5.3269 5
 -4 -11 -2 181.895 10.593 5
 4 11 -2 202.919 12.8202 8
 4 11 -2 202.266 11.8561 7
 4 11 -2 185.88 11.1549 4
 -4 11 2 200.621 11.0439 5
 -4 11 2 208.801 12.4246 2
 -4 11 -2 202.669 11.2098 5
 -4 11 -2 194.809 12.5356 2
 4 11 2 192.346 12.9127 8
 4 11 2 195.012 11.2626 4
 4 11 2 194.813 11.8801 7
 -4 -11 2 186.909 10.7821 5
 5 11 -2 84.0322 6.66561 4
 5 11 -2 75.4507 7.34709 8
 -5 11 2 79.0312 7.22958 2
 -5 11 2 86.4946 6.57323 5
 -5 -11 -2 74.311 5.88375 5
 5 11 -2 82.4209 7.94213 7
 5 11 2 84.7446 8.51627 7
 5 11 2 82.7491 8.06715 8
 -5 11 -2 82.7074 6.67179 5
 -5 -11 2 76.749 6.09089 5
 -5 11 -2 84.1995 7.62736 2
 5 11 2 79.1867 6.56935 4
 6 11 -2 60.0588 6.27918 4
 -6 -11 -2 60.6592 5.07667 5
 -6 11 2 61.824 6.37324 2
 6 11 -2 61.7666 7.6659 8
 -6 11 2 60.4487 7.01579 5
 6 11 -2 53.0586 7.80549 7
 6 11 2 62.4478 8.57201 8
 -6 11 -2 63.1289 7.35326 5
 6 11 2 61.7727 9.07669 7
 6 11 2 53.1025 5.36917 4
 -6 -11 2 65.1257 5.33615 5
 -6 11 -2 61.6815 6.85714 2
 -7 11 2 22.1431 3.34754 5
 -7 -11 -2 29.8087 3.27786 5
 7 11 -2 18.3848 3.19751 4
 -7 11 2 24.2751 4.14265 2
 7 11 -2 14.0717 3.65148 8
 7 11 -2 22.319 5.2428 7
 -7 11 -2 11.848 2.77922 5
 7 11 2 17.7306 3.87152 8
 7 11 2 22.4582 3.64403 4
 -7 11 -2 10.9614 2.86814 2
 -7 -11 2 22.2461 4.35128 5
 7 11 2 18.1045 5.47212 7
 8 11 -2 0.88399 4.31371 7
 8 -11 2 3.44987 1.83835 7
 8 11 -2 3.49736 1.98624 4
 -8 -11 -2 8.3104 1.78974 5
 -8 11 2 5.17942 1.80227 2
 8 11 -2 9.00094 2.37464 8
 -8 11 2 4.24472 1.67161 5
 8 11 2 4.27342 1.71846 4
 8 11 2 7.39258 2.48219 8
 -8 11 -2 4.67743 1.73089 5
 8 11 2 6.17045 5.00179 7
 -8 11 -2 8.43709 2.32001 2
 8 -11 -2 5.37198 1.88539 7
 9 11 -2 10.5094 2.03049 8
 9 11 -2 11.9977 2.56084 4
 9 11 -2 3.78797 2.27132 7
 -9 11 2 8.21442 1.75815 2
 9 -11 2 8.11361 2.10243 7
 -9 11 2 8.83801 1.65969 5
 -9 11 -2 13.5627 2.16319 2
 9 11 2 7.18731 3.95762 7
 -9 11 -2 9.79428 1.86774 5
 9 11 2 7.54805 1.7916 8
 9 -11 -2 9.49529 1.9793 7
 9 11 2 10.4635 2.01305 4
 0 -12 -2 37.6922 4.26597 5
 0 -12 2 44.4725 4.62021 5
 0 12 2 42.4848 4.77058 2
 0 12 -2 44.5083 5.43399 2
 1 -12 2 1.79548 1.68758 5
 -1 -12 -2 5.30706 2.18911 5
 1 12 -2 4.64389 2.00783 8
 -1 12 2 5.395 2.25488 2
 1 12 -2 -1.5325 2.64457 2
 1 12 2 4.20555 2.34495 7
 -1 -12 2 5.96064 2.33432 5
 -1 12 -2 8.72438 2.57349 2
 1 -12 -2 4.68183 1.84957 5
 1 12 2 5.47606 3.97038 2
 -2 12 2 4.76223 2.27258 2
 2 -12 2 4.89302 1.75716 5
 -2 -12 -2 9.74511 2.48331 5
 2 12 -2 3.96394 1.91688 4
 2 12 -2 7.27197 2.17708 7
 -2 12 2 6.0524 1.88122 5
 2 12 -2 6.11323 2.56857 8
 2 12 2 5.94427 2.25678 7
 -2 12 -2 8.1993 2.94698 2
 2 12 2 11.0006 3.01703 8
 -2 12 -2 7.66203 2.0124 5
 -2 -12 2 6.8498 2.27748 5
 3 12 -2 240.774 13.2084 4
 -3 12 2 280.166 14.8474 2
 3 12 -2 253.7 14.1848 7
 -3 12 2 263.962 12.9955 5
 3 12 -2 263.597 15.0226 8
 -3 -12 -2 258.431 13.2533 5
 3 12 2 254.727 15.1346 8
 -3 12 -2 228.827 12.6868 5
 -3 12 -2 258.62 14.9039 2
 3 12 2 253.87 14.3302 7
 3 12 2 261.423 13.2106 4
 -3 -12 2 254.94 13.4589 5
 -4 12 2 103.462 8.31479 2
 -4 12 2 101.805 7.12795 5
 4 12 -2 104.027 8.51446 8
 4 12 -2 100.212 7.47083 4
 -4 -12 -2 106.616 7.28349 5
 4 12 -2 104.983 8.5464 7
 4 12 2 95.9892 8.50943 8
 -4 12 -2 106.458 8.70479 2
 -4 -12 2 115.055 7.61811 5
 4 12 2 119.501 7.59509 4
 -4 12 -2 100.179 7.1893 5
 4 12 2 102.513 8.1891 7
 5 12 -2 114.927 10.8732 8
 -5 -12 -2 86.5126 6.4213 5
 5 12 -2 89.1671 7.17102 4
 -5 12 2 100.853 13.5028 2
 -5 12 2 94.4402 13.0362 5
 5 12 -2 92.442 9.39943 7
 -5 12 -2 111.832 19.9737 2
 5 12 2 101.414 11.7626 8
 -5 -12 2 94.4414 6.72086 5
 -5 12 -2 105.853 14.1058 5
 5 12 2 79.6124 6.53505 4
 6 12 -2 15.4498 3.60639 8
 -6 -12 -2 18.5404 2.90294 5
 -6 12 2 10.2517 2.76901 2
 6 12 -2 12.2107 2.73449 4
 -6 12 2 12.3128 2.61116 5
 6 12 -2 19.1261 5.69243 7
 -6 12 -2 23.0033 3.59315 5
 6 12 2 14.608 3.51687 8
 -6 12 -2 12.8028 2.99316 2
 6 12 2 19.0898 3.14271 4
 -6 -12 2 14.1354 2.75492 5
 6 12 2 17.0501 5.64874 7
 7 12 -2 42.6497 6.66817 7
 -7 12 2 39.576 4.04612 5
 -7 12 2 36.2144 4.40039 2
 7 12 -2 34.8178 4.68815 8
 -7 -12 -2 38.1048 3.74665 5
 7 12 -2 37.3316 4.55482 4
 -7 12 -2 44.6637 4.22941 5
 -7 12 -2 42.2908 4.77395 2
 7 12 2 32.538 3.80223 4
 -7 -12 2 42.5886 4.11313 5
 7 12 2 33.278 4.74824 8
 7 12 2 43.7827 6.57758 7
 8 -12 2 74.3756 6.27996 7
 -8 12 2 82.3386 5.87872 2
 8 12 -2 79.718 5.9387 4
 -8 12 2 89.9452 5.55904 5
 8 12 -2 82.337 6.07506 8
 -8 -12 -2 83.1043 5.19207 5
 8 12 -2 78.3342 6.19927 7
 8 12 2 81.2968 6.1794 8
 8 12 2 82.7245 8.10956 7
 -8 -12 2 94.6006 5.3322 5
 8 12 2 80.649 5.51067 4
 8 -12 -2 69.3238 5.75557 7
 -8 12 -2 85.2869 6.11425 2
 -8 12 -2 90.1425 5.56118 5
 9 12 -2 10.5564 2.41294 4
 -9 12 2 10.0283 1.5361 5
 -9 12 2 6.07099 1.58576 2
 9 12 -2 12.0384 1.96658 8
 9 -12 2 9.29522 1.88184 7
 -9 12 -2 14.8498 2.6162 2
 9 12 2 7.51398 1.49726 4
 -9 12 -2 10.882 1.63335 5
 9 12 2 6.12968 2.34457 7
 9 12 2 10.6863 1.77375 8
 0 13 2 66.701 5.88295 2
 0 -13 -2 68.6106 5.62148 5
 0 13 2 46.9809 5.74748 8
 0 13 -2 67.5178 6.07574 2
 0 -13 2 66.4842 5.81319 5
 -1 13 2 72.3551 6.29236 2
 1 -13 2 65.1048 5.47169 5
 -1 -13 -2 68.0673 5.63227 5
 -1 13 -2 68.9427 6.36844 2
 1 13 2 55.8575 5.8439 7
 -1 -13 2 62.7959 5.66592 5
 1 -13 -2 55.9822 4.96752 5
 1 13 2 57.7308 6.14945 8
 2 13 -2 34.3025 4.79399 8
 2 13 -2 38.7617 4.52006 7
 -2 13 2 32.734 4.59225 2
 2 13 -2 42.5747 9.90011 4
 -2 -13 -2 33.5205 4.28978 5
 -2 13 -2 38.1399 5.01392 2
 2 13 2 34.3853 4.59092 7
 2 13 2 35.5563 4.82607 8
 -2 -13 2 38.2459 4.47568 5
 -3 -13 -2 5.34608 1.99741 5
 3 13 -2 4.72854 2.16937 8
 3 13 -2 2.2186 2.28294 4
 -3 13 2 3.8724 2.31007 2
 -3 13 2 2.00427 1.57078 5
 3 13 -2 6.42277 2.73009 7
 3 13 2 3.56721 3.47436 4
 -3 13 -2 4.86404 2.25388 2
 -3 13 -2 5.15926 1.6365 5
 -3 -13 2 2.84725 1.8594 5
 3 13 2 5.3929 2.57765 8
 3 13 2 3.95976 2.19339 7
 4 13 -2 69.2716 6.57038 7
 -4 13 2 73.0152 6.6625 2
 -4 13 2 67.1115 5.28432 5
 -4 -13 -2 71.4104 5.58184 5
 4 13 -2 72.3443 6.73069 8
 4 13 -2 62.7839 5.71677 4
 4 13 2 65.6547 6.94462 7
 4 13 2 61.9125 5.30237 4
 4 13 2 65.1271 6.62738 8
 -4 -13 2 63.6185 5.5256 5
 -4 13 -2 61.4194 5.11153 5
 -4 13 -2 67.0759 6.76894 2
 5 13 -2 46.45 4.91142 4
 -5 13 2 44.0008 5.27692 2
 -5 -13 -2 42.293 4.35694 5
 5 13 -2 48.4586 6.30501 7
 5 13 -2 51.2417 5.35338 8
 -5 13 2 43.9533 4.33072 5
 -5 13 -2 53.9701 5.84478 2
 -5 13 -2 50.5193 4.43307 5
 -5 -13 2 50.7916 4.68177 5
 5 13 2 39.7814 4.22884 4
 5 13 2 33.2538 5.98694 7
 5 13 2 50.7629 5.65376 8
 6 13 -2 32.6115 4.31508 4
 -6 -13 -2 35.3457 3.66282 5
 -6 13 2 36.7822 3.74211 5
 6 13 -2 38.04 5.80213 7
 -6 13 2 33.5482 4.30163 2
 6 13 -2 35.8699 4.43627 8
 6 13 2 40.2719 4.70869 8
 6 13 2 26.7413 5.70222 7
 6 13 2 35.5806 3.81833 4
 -6 13 -2 33.8006 3.74721 5
 -6 13 -2 40.4488 4.8911 2
 -6 -13 2 36.5747 6.3955 5
 7 13 -2 35.7147 4.03173 8
 -7 13 2 36.0475 3.4129 5
 -7 13 2 38.8479 4.19499 2
 7 13 -2 30.4714 3.97517 4
 -7 -13 -2 41.4159 3.46128 5
 7 13 -2 37.6484 4.20171 7
 -7 -13 2 34.3871 3.32846 5
 7 13 2 40.3879 4.40446 8
 -7 13 -2 36.0679 4.20903 2
 7 13 2 33.3018 3.58845 4
 7 13 2 36.6293 5.89082 7
 -7 13 -2 34.6145 3.40468 5
 8 -13 2 13.5477 2.529 7
 8 13 -2 15.2727 4.28067 4
 -8 13 2 19.005 2.33158 5
 8 13 -2 15.4609 2.40511 8
 -8 -13 -2 20.9085 5.24568 5
 -8 13 2 20.3978 3.032 2
 8 13 2 15.2727 2.27487 8
 8 13 2 20.9456 2.65081 4
 -8 13 -2 13.168 2.63248 5
 -8 13 -2 18.739 4.08072 2
 0 14 2 15.1763 3.14863 2
 0 -14 2 23.2667 5.43057 5
 0 -14 -2 19.9463 4.83176 5
 1 -14 2 13.4602 4.12748 5
 -1 -14 -2 23.4458 12.2839 5
 -1 14 2 14.2707 3.39164 2
 1 -14 -2 16.586 2.71577 5
 -1 -14 2 26.9417 14.102 5
 -1 14 -2 16.5272 3.51226 2
 1 14 2 17.2475 3.42426 8
 -2 14 2 11.4739 2.79492 2
 2 14 -2 3.804 2.10149 8
 -2 -14 -2 8.02638 2.23897 5
 2 14 2 4.00581 2.21138 8
 -2 -14 2 7.80477 2.31031 5
 -2 14 -2 6.32707 2.30551 2
 2 14 2 7.3293 2.79689 7
 3 14 -2 133.228 9.04575 8
 3 14 -2 121.204 7.76163 4
 -3 14 2 151.41 9.52182 2
 -3 -14 -2 138.967 8.50346 5
 3 14 2 141.49 9.54847 8
 -3 14 -2 127.628 9.20236 2
 3 14 2 129.46 9.04369 7
 -3 -14 2 141.113 8.6974 5
 4 14 -2 34.0852 4.16412 7
 -4 14 2 35.2285 4.64902 2
 -4 -14 -2 35.9637 3.89961 5
 -4 14 2 31.0087 3.25747 5
 4 14 -2 35.7992 4.33898 8
 4 14 -2 31.8959 4.16766 4
 4 14 2 31.9234 4.44286 8
 -4 -14 2 34.7482 4.0318 5
 -4 14 -2 36.2392 4.78456 2
 4 14 2 38.6593 5.0217 7
 -4 14 -2 38.0156 3.213 5
 4 14 2 29.3178 4.90404 4
 5 14 -2 21.6382 3.1719 7
 -5 14 2 29.1413 4.01938 2
 5 14 -2 28.5794 4.26822 4
 -5 14 2 26.7574 3.89555 5
 5 14 -2 22.6703 3.41764 8
 -5 -14 -2 21.8404 2.99229 5
 5 14 2 17.2538 3.14612 8
 -5 14 -2 28.45 4.09351 2
 -5 -14 2 31.7007 3.48331 5
 5 14 2 28.7913 3.24274 4
 5 14 2 28.0193 4.88429 7
 -5 14 -2 27.5262 7.52724 5
 6 14 -2 4.29679 1.67684 8
 6 14 -2 7.15844 2.72092 4
 -6 14 2 5.7928 1.42995 5
 -6 14 2 6.16384 1.86258 2
 -6 -14 -2 7.43984 1.74066 5
 6 14 2 6.3942 2.12607 8
 -6 -14 2 7.46422 1.83195 5
 6 14 2 11.6769 1.99874 4
 -6 14 -2 9.98354 1.60116 5
 6 14 2 4.73071 2.94901 7
 -6 14 -2 5.57591 2.20426 2
 7 14 -2 12.2304 2.88577 4
 -7 14 2 10.1042 1.63359 5
 -7 14 2 11.56 2.17025 2
 -7 -14 -2 12.9514 1.82775 5
 7 14 -2 9.08906 1.65111 8
 7 14 2 11.6176 2.44477 7
 -7 14 -2 10.6734 1.53552 5
 7 14 2 5.49196 1.48902 8
 7 14 2 7.5582 1.74325 4
 -7 -14 2 9.06492 1.66497 5
 -7 14 -2 11.0758 2.26773 2
 0 -15 -2 68.4853 5.14178 5
 0 -15 2 69.3915 5.40638 5
 -1 15 2 45.8353 4.46337 2
 -1 -15 -2 44.8951 4.38241 5
 -1 15 -2 47.7104 4.48013 2
 -1 -15 2 46.6271 4.53723 5
 -2 15 2 19.4816 3.23089 2
 -2 -15 -2 17.2299 3.01928 5
 -2 15 -2 13.4879 2.83979 2
 2 15 2 13.9102 2.61052 8
 -2 -15 2 15.4918 2.74155 5
 -3 -15 -2 5.90074 1.85409 5
 3 15 -2 1.43475 1.68537 8
 -3 15 2 6.09246 2.09191 2
 -3 15 -2 2.43566 1.80381 2
 -3 -15 2 3.33981 1.59718 5
 3 15 2 4.40969 2.03499 8
 4 15 -2 34.2437 3.7542 8
 -4 15 2 36.587 4.15804 2
 -4 -15 -2 37.6617 3.76556 5
 4 15 2 31.4516 3.87914 8
 -4 -15 2 37.5881 3.91012 5
 -4 15 -2 41.1671 4.57742 2
 -5 15 2 6.05222 2.02532 2
 5 15 -2 5.32728 1.68636 4
 5 15 -2 3.6661 1.38199 8
 -5 -15 -2 8.0889 1.79518 5
 -5 15 -2 4.03592 1.62515 2
 5 15 2 5.2156 2.0568 7
 5 15 2 8.06746 2.08627 8
 -5 -15 2 7.405 1.87688 5
 6 15 -2 2.58247 1.06027 8
 6 15 -2 0.95353 1.74635 4
 -6 15 2 3.35032 1.34176 2
 -6 -15 -2 0.8898 0.8844 5
 -6 -15 2 2.94646 1.16296 5
 -6 15 -2 2.77638 1.42491 2
 6 15 2 3.30566 1.23877 8
 0 -16 -2 9.96515 1.75091 5
 -1 -16 -2 13.3289 2.25312 5
 -1 -16 2 17.414 2.62297 5
 -2 -16 -2 49.3479 4.62354 5
 -2 16 2 41.2219 4.07688 2
 -2 -16 2 49.8562 4.21564 5
 -2 16 -2 54.0982 4.13963 2
 -3 -16 -2 2.50639 1.26783 5
 -3 16 2 -0.6137 0.96403 2
 -3 -16 2 1.39334 1.18589 5
 3 16 2 2.11084 1.67924 8
 -3 16 -2 3.95694 1.61214 2
 -4 16 2 23.9546 2.91831 2
 -4 -16 -2 26.9467 2.88088 5
 -4 -16 2 28.5638 3.05255 5
 -4 16 -2 23.1207 3.0422 2
 4 16 2 25.0636 2.69506 8
 -5 16 2 3.40963 1.26825 2
 -5 -16 -2 4.17032 1.27616 5
 -5 16 -2 4.35856 1.98674 2
 -5 -16 2 5.00015 1.23822 5
 5 16 2 3.10229 1.11148 8
 -2 -17 -2 13.655 1.94765 5
 -3 -17 -2 8.35962 1.49386 5
 -4 -17 -2 10.9308 1.59055 5
 0 0 3 3.71494 1.88064 1
 0 0 3 0.24726 0.82212 6
 0 0 -3 -0.503 0.93691 6
 -1 0 -3 6808.08 278.409 6
 -1 0 -3 7914.61 282.915 1
 -2 0 -3 3858.68 148.811 1
 -2 0 3 3764.81 146.462 1
 2 0 -3 3617.3 145.464 1
 -2 0 -3 3561.03 144.888 6
 2 0 3 3709.57 142.046 3
 2 0 3 4057.73 149.031 1
 -3 0 -3 1943.76 80.899 1
 -3 0 3 1910.52 77.2085 1
 3 0 -3 2008.25 75.7947 1
 -3 0 -3 1862.07 78.6352 1
 -4 0 -3 17.4286 3.1224 1
 -4 0 -3 17.4331 4.52512 1
 -5 0 -3 218.336 13.1974 1
 6 0 3 289.179 16.0813 7
 -6 0 3 310.931 22.3075 3
 7 0 -3 136.339 9.37039 8
 7 0 -3 175.63 10.8721 7
 7 0 3 165.382 11.1901 7
 7 0 3 172.064 9.48289 4
 7 0 -3 160.041 9.18172 4
 -7 0 3 165.874 19.5969 6
 -8 0 3 375.762 32.4185 6
 8 0 -3 370.357 20.0032 7
 8 0 3 394.796 21.1371 7
 8 0 -3 445.436 27.038 8
 9 0 3 1494.84 60.4254 7
 9 0 -3 1322.35 58.042 7
 10 0 3 -0.622 1.72675 7
 10 0 -3 3.67081 1.75699 7
 11 0 -3 179.872 10.7854 7
 11 0 3 145.377 9.09988 7
 12 0 3 28.0327 2.85931 7
 0 -1 -3 89.1115 6.79442 3
 0 -1 3 88.5307 6.10688 6
 0 -1 -3 79.1987 7.37479 1
 0 1 3 76.8464 6.54632 3
 0 1 -3 98.1444 8.26729 1
 0 1 -3 98.2842 6.64259 6
 0 1 3 86.048 5.79467 6
 -1 -1 -3 4773.8 178.71 6
 -1 -1 -3 4906.42 180.566 3
 1 1 -3 4749.27 181.22 6
 1 -1 3 4532.31 179.807 6
 -1 1 3 4528.96 182.837 1
 -1 -1 -3 4769.05 183.256 1
 1 1 -3 4971.32 182.464 1
 -1 1 3 4842.47 182.413 3
 1 1 3 4686.15 183.607 1
 -1 -1 3 4808.85 180.63 6
 1 1 3 4775.01 178.444 6
 1 1 3 4733.38 180.273 3
 -1 1 -3 4470.33 180.459 6
 1 -1 -3 4811.93 182.53 1
 -1 1 -3 4250.98 183.202 1
 -3 1 3 17.6817 4.37805 3
 -3 -1 -3 15.4514 2.85923 6
 3 1 -3 19.1826 2.03343 1
 3 1 -3 15.8278 3.37382 1
 -3 -1 -3 22.6519 3.03354 3
 -3 -1 -3 19.4915 3.98192 1
 -3 1 3 17.0325 3.8323 1
 -3 -1 3 24.4636 5.28755 6
 -3 1 -3 22.9355 4.73085 1
 -3 1 -3 13.4933 3.28888 1
 3 -1 -3 18.4892 2.98855 1
 3 1 3 14.7731 3.78148 1
 -4 1 3 2695.23 107.5 1
 -4 -1 -3 2518.75 105.73 1
 -4 -1 -3 2637.13 104.635 3
 -4 1 -3 2990.6 109.774 1
 -4 1 -3 2545.74 111.365 1
 4 -1 -3 2739.58 105.487 1
 -5 -1 3 614.726 33.3848 6
 -5 1 -3 562.707 31.4295 1
 -5 -1 3 609.618 33.5525 3
 6 -1 3 145.851 10.0862 7
 6 1 3 147.977 9.80788 7
 -6 -1 3 138.818 14.921 6
 -6 -1 3 158.113 15.111 3
 7 -1 3 134.115 9.94349 7
 7 1 -3 133.387 9.177 7
 7 1 -3 124.201 7.92358 4
 7 -1 3 132.823 8.16761 4
 7 1 -3 134.706 8.63991 8
 7 1 3 134.548 8.30388 4
 7 1 3 123.554 9.40444 7
 7 -1 -3 120.041 9.12118 7
 7 1 3 119.042 15.711 8
 7 -1 -3 126.176 10.323 8
 -7 -1 3 137.057 16.9392 6
 -8 1 3 67.2457 15.481 6
 8 1 -3 49.2307 5.53554 7
 8 1 -3 50.7383 5.17455 8
 8 -1 3 45.2789 5.94479 7
 -8 -1 3 17.8877 12.1727 6
 8 -1 -3 48.6094 5.91102 7
 8 1 3 51.8532 6.01092 7
 8 1 3 41.308 4.56418 4
 9 1 -3 55.118 5.88266 7
 9 -1 3 70.4454 7.28436 7
 9 1 -3 57.4326 5.80397 8
 9 -1 -3 63.5403 6.41056 7
 9 1 3 73.027 7.1993 7
 9 1 3 71.2122 5.68835 4
 10 1 -3 7.59072 2.36533 7
 10 -1 3 2.90295 2.21736 7
 10 1 -3 7.22577 7.67711 8
 10 1 3 -2.1448 1.54199 4
 10 1 3 0.11614 1.98189 7
 10 -1 -3 2.29656 1.96816 7
 11 1 -3 61.9577 6.20844 7
 11 -1 3 76.076 5.94932 7
 11 -1 -3 89.1817 7.91617 7
 11 1 3 66.8302 5.47654 7
 12 -1 3 6.48976 1.40014 7
 12 1 3 5.49325 2.24789 7
 0 2 -3 6800.15 268.795 6
 0 2 3 7698.48 272.97 1
 0 2 -3 7045.63 270.234 1
 0 2 3 6752.59 270.052 3
 0 2 -3 7084.95 272.305 1
 0 -2 -3 6929.54 271.04 1
 -1 -2 -3 1700.34 76.1353 1
 -1 -2 -3 1965.51 75.8984 3
 1 2 -3 1719.88 76.0821 1
 1 -2 3 1712.63 73.88 6
 1 -2 3 1950.18 72.7402 3
 -1 2 3 1733.48 76.1733 3
 1 2 -3 1769.88 74.645 6
 -1 2 3 2096.59 78.7563 1
 1 -2 -3 1808.58 76.168 3
 -1 2 -3 1825.52 78.6311 1
 -1 2 -3 1934.87 76.7732 1
 1 2 3 1909.32 75.186 3
 -1 -2 3 1803.56 73.8833 6
 1 -2 -3 2059.92 77.0997 1
 1 2 3 1859.49 77.6567 1
 1 2 3 1839.82 71.1235 6
 -2 2 3 404.921 23.1687 1
 -2 -2 -3 413.058 21.1484 3
 -2 -2 -3 421.002 17.3499 6
 2 2 -3 384.169 20.7292 1
 2 -2 3 430.803 18.1425 3
 -2 -2 -3 411.199 22.106 1
 2 2 -3 433.571 19.9048 1
 -2 2 3 389.715 22.5501 3
 -2 -2 3 404.592 20.7099 6
 -2 2 -3 486.159 23.5074 1
 2 -2 -3 466.65 22.2897 1
 2 2 3 408.406 22.7699 1
 -2 2 -3 393.6 24.2291 1
 2 2 3 435.296 20.7491 3
 -3 2 3 1138.71 50.9994 3
 -3 -2 -3 1132.05 48.012 1
 -3 -2 -3 1077.53 43.9556 6
 3 2 -3 1208.51 43.4322 1
 -3 2 3 976.416 49.5186 1
 -3 -2 -3 1158.26 47.6952 3
 3 2 -3 1093.12 44.1046 1
 -3 -2 3 1036.17 47.6424 6
 3 2 3 1140.94 47.485 3
 3 2 3 1109.89 49.0445 1
 -3 2 -3 1010.37 51.8274 1
 3 -2 -3 1057.02 47.5706 1
 -3 2 -3 1098.69 49.249 1
 -4 -2 -3 39.001 4.65436 1
 -4 -2 -3 48.9888 5.74619 3
 -4 2 3 37.2729 6.46592 1
 -4 2 3 46.4578 7.59101 3
 -4 -2 -3 44.483 5.29684 6
 -4 -2 3 52.6459 7.01793 6
 -4 -2 3 38.7383 6.54933 3
 -4 2 -3 38.5823 7.73489 1
 -4 2 -3 44.8774 5.91425 1
 -5 -2 -3 1423.38 60.4247 3
 -5 2 -3 1405 67.2758 1
 -5 -2 3 1395.15 64.2189 6
 -5 -2 3 1454.32 66.3793 3
 6 2 -3 19.2527 3.54684 8
 -6 -2 3 29.9261 6.82839 6
 -6 -2 3 14.6235 6.25352 3
 6 2 3 17.8157 3.65404 7
 6 2 3 17.9302 3.01646 4
 7 2 -3 189.935 10.773 4
 7 2 -3 201.801 11.5802 8
 7 2 -3 198.534 11.7415 7
 7 -2 3 195.417 12.8747 7
 7 2 3 188.647 12.2286 7
 -7 -2 3 202.806 19.3237 6
 7 -2 -3 179.535 11.986 7
 -7 -2 3 170.82 22.9147 3
 7 2 3 200.17 11.7357 8
 7 2 3 201.85 11.0161 4
 -8 2 3 143.413 34.0842 6
 8 2 -3 195.14 11.2652 8
 8 2 -3 170.845 10.1927 4
 8 -2 3 168.658 12.2526 7
 8 2 -3 175.574 11.22 7
 8 2 3 173.733 10.4155 4
 8 -2 -3 191.814 11.9919 7
 8 2 3 174.516 11.8368 7
 9 2 -3 315.449 16.5124 8
 9 2 -3 311.814 15.7107 4
 9 2 -3 325.005 16.8086 7
 9 -2 3 328.266 18.7915 7
 9 2 3 329.87 16.1534 4
 9 -2 -3 301.421 17.145 7
 9 2 3 346.191 18.324 7
 10 2 -3 14.7055 2.89897 7
 10 -2 3 14.5707 3.72096 7
 10 2 3 15.7934 2.63169 4
 10 -2 -3 18.3873 3.16547 7
 11 2 -3 150.149 7.97247 7
 11 -2 3 123.5 8.25921 7
 11 2 3 130.494 7.97074 7
 11 -2 -3 123.672 8.40643 7
 12 -2 3 13.2766 1.88314 7
 12 2 3 21.3458 3.26584 7
 0 3 3 114.796 9.29444 3
 0 -3 3 107.932 9.36573 1
 0 -3 -3 108.935 9.34442 3
 0 3 -3 87.7664 8.2248 1
 0 -3 3 96.494 7.22384 6
 0 -3 -3 90.828 11.2 1
 0 -3 3 92.9904 7.66044 3
 0 3 3 93.6723 9.32768 1
 1 -3 3 132.269 9.26167 6
 -1 -3 -3 139.67 10.6701 1
 -1 3 3 144.444 11.2843 3
 1 3 -3 140.522 9.86477 1
 1 -3 3 103.684 10.2416 1
 1 -3 3 139.79 8.66195 3
 -1 3 3 132.224 11.5858 1
 -1 -3 -3 129.565 10.6194 3
 1 -3 -3 130.593 10.7156 3
 -1 3 -3 134.269 10.6136 1
 -1 -3 3 119.678 8.46305 6
 1 3 3 136.848 10.0528 3
 1 3 3 146.783 6.5631 6
 1 3 3 116.037 10.9021 1
 -1 -3 3 114.563 9.65045 3
 1 -3 -3 141.878 10.8625 1
 -2 -3 -3 490.202 25.9039 1
 2 3 -3 450.364 25.6098 1
 -2 3 3 474.255 28.0566 1
 -2 -3 -3 521.993 26.6062 3
 2 3 -3 531.859 24.4727 1
 2 -3 3 524.422 22.9585 3
 -2 3 3 511.546 27.5715 3
 -2 -3 3 539.033 24.6344 6
 2 3 3 523.348 28.0608 1
 -2 3 -3 559.242 27.8468 1
 2 3 3 519.557 25.9994 3
 2 -3 -3 492.963 26.38 1
 -3 -3 -3 42.9976 6.07212 3
 -3 -3 -3 44.4895 5.27674 1
 3 3 -3 44.4939 4.87067 1
 3 3 -3 46.3489 4.23685 1
 -3 3 3 42.9176 7.07049 3
 -3 3 -3 45.8031 8.03326 1
 -3 -3 3 46.5543 6.92352 3
 3 -3 -3 46.6105 6.14048 1
 3 3 3 45.2465 6.22034 1
 3 3 3 46.5092 6.315 3
 -3 3 -3 37.7149 6.0165 1
 -3 -3 3 41.3935 5.35754 6
 -4 -3 -3 224.432 16.7483 3
 -4 -3 -3 227.332 13.0772 1
 -4 3 3 205.33 17.4747 1
 -4 3 3 241.967 18.7758 3
 -4 -3 3 226.425 17.21 3
 -4 3 -3 220.161 16.6224 1
 -4 -3 3 229.896 15.3092 6
 -4 3 -3 230.254 20.4085 1
 4 3 3 243.724 15.0907 1
 -5 -3 -3 1630.28 70.0828 3
 -5 3 -3 1560.34 77.7625 1
 -5 -3 3 1479.9 69.1527 6
 -5 -3 3 1663.12 73.8555 3
 6 3 -3 712.633 31.0954 8
 6 3 -3 735.487 30.1977 4
 -6 -3 3 724.549 38.0641 6
 6 3 3 650.222 35.0651 7
 6 3 3 639.121 40.0356 8
 6 3 3 684.696 30.547 4
 -6 -3 3 725.563 41.2746 3
 7 3 -3 363.39 17.0407 4
 7 -3 3 328.319 18.8907 7
 7 3 -3 332.552 17.2734 7
 7 3 -3 349.916 17.7997 8
 7 3 3 352.584 16.9406 4
 -7 -3 3 297.92 24.208 6
 7 3 3 365.536 17.9523 8
 7 3 3 340.922 18.189 7
 7 -3 -3 319.342 18.0243 7
 -7 -3 3 328.354 30.5409 3
 8 3 -3 27.5766 4.60717 8
 8 3 -3 31.1098 4.86451 7
 8 -3 3 22.3627 5.02844 7
 8 3 -3 19.5925 3.37196 4
 8 3 3 26.7073 4.10477 8
 8 3 3 22.0935 4.1265 7
 8 3 3 19.3549 3.26652 4
 8 -3 -3 23.0626 4.65947 7
 9 3 -3 19.4395 4.87441 8
 9 3 -3 27.1502 6.32536 7
 9 3 -3 22.1069 6.51531 4
 9 -3 3 22.2608 4.60701 7
 9 3 3 21.2773 4.08196 4
 9 -3 -3 23.1844 4.98105 7
 9 3 3 27.5311 4.98808 7
 10 3 -3 18.6336 3.59154 7
 10 3 -3 12.9407 3.04524 8
 10 3 -3 10.3374 2.47827 4
 10 -3 3 14.8755 3.77854 7
 10 3 3 23.0344 3.24645 4
 10 3 3 17.2277 3.57036 7
 10 -3 -3 15.1031 3.37606 7
 11 -3 3 39.3329 4.23872 7
 11 3 3 38.7341 3.86941 4
 11 3 3 36.5696 4.45576 7
 11 -3 -3 40.6975 3.4933 7
 0 -4 3 831.229 35.955 6
 0 -4 -3 846.854 39.3739 1
 0 4 -3 862.328 38.9789 1
 0 4 3 721.689 38.1897 3
 0 -4 -3 755.348 39.3143 3
 0 -4 3 832.924 37.2032 3
 0 4 3 791.615 41.0224 1
 -1 -4 -3 1393.7 57.5076 1
 -1 4 3 1283.43 57.6511 3
 1 -4 3 1248.63 54.4115 6
 -1 4 3 1475.97 61.4965 1
 1 -4 3 1258.75 53.8589 3
 -1 -4 -3 1189.43 57.7787 3
 1 4 3 1335.56 49.6188 6
 1 -4 -3 1184.02 58.9144 3
 1 4 3 1327.45 49.956 6
 1 4 3 1229.59 56.385 3
 -1 4 -3 1331.33 57.5805 1
 1 4 3 1157.04 58.4696 1
 -1 -4 3 1153.36 57.6266 3
 -1 -4 3 1258.31 53.0653 6
 -1 -4 3 1298.09 57.6418 1
 -2 -4 -3 383.492 23.6973 3
 2 4 -3 440.776 22.8619 1
 2 -4 3 430.802 21.1256 3
 -2 4 3 378.317 32.7516 3
 -2 -4 -3 432.885 23.2911 1
 -2 4 3 430.526 26.6503 1
 2 -4 3 351.607 24.9317 1
 2 4 3 419.925 25.6296 1
 2 -4 -3 442.676 25.0619 3
 2 4 3 437.008 26.6052 3
 2 -4 -3 407.55 23.9793 1
 -2 4 -3 473.902 25.4047 1
 -2 -4 3 366.632 22.9877 3
 -2 -4 3 356.17 20.0272 6
 3 4 -3 13.0773 3.95866 1
 -3 -4 -3 6.42403 2.59017 1
 -3 -4 -3 5.89801 3.09121 3
 3 -4 3 9.82187 2.35874 3
 3 4 -3 12.2729 2.93223 1
 -3 4 3 6.59153 4.07649 3
 -3 4 3 6.22378 4.23109 1
 -3 -4 3 10.8387 4.17156 3
 3 4 3 12.4366 4.17573 3
 -3 4 -3 12.3813 4.20192 1
 -3 -4 3 11.763 3.1964 6
 3 -4 -3 11.8708 3.62685 1
 3 4 3 8.43398 3.72944 1
 -4 -4 -3 1500.02 67.4919 3
 -4 -4 -3 1516.11 62.0949 1
 -4 4 -3 1401.92 74.3687 1
 4 4 3 1483.67 65.1999 1
 -4 -4 3 1498.79 68.4696 3
 -4 -4 3 1439.52 62.9976 6
 -5 -4 -3 50.3639 8.4832 3
 -5 -4 3 59.0019 13.7754 3
 -5 -4 3 49.9093 7.56742 6
 6 4 -3 170.103 10.4997 8
 6 4 -3 153.261 9.62537 7
 6 4 -3 160.014 9.50792 4
 -6 -4 -3 157.958 16.5378 3
 6 4 3 167.859 9.62128 4
 -6 -4 3 164.636 17.7651 3
 6 4 3 152.122 10.0254 7
 7 4 -3 153.789 10.1561 8
 7 4 -3 159.582 9.50568 4
 7 4 -3 138.72 9.36303 7
 7 4 3 146.731 9.37332 4
 7 4 3 141.324 9.97348 8
 -7 -4 3 128.059 25.5074 3
 7 4 3 147.779 10.2125 7
 8 -4 3 33.9771 5.37952 7
 8 4 -3 36.0903 4.79832 8
 8 4 -3 39.4275 4.59038 4
 8 4 3 35.6168 4.60827 4
 -8 4 -3 31.41 5.02119 5
 8 -4 -3 35.0901 5.24892 7
 8 4 3 43.1562 5.15274 8
 8 4 3 37.2784 5.12372 7
 9 4 -3 0.33744 1.57032 8
 9 -4 3 5.02561 5.0009 7
 9 4 -3 4.52309 2.33841 7
 9 4 -3 1.7996 1.79037 4
 9 -4 -3 -1.9335 1.7659 7
 9 4 3 1.3865 2.11895 7
 9 4 3 2.79537 1.92939 8
 9 4 3 0.9715 1.54774 4
 -9 4 -3 3.40388 1.78996 5
 10 4 -3 17.3228 3.16257 4
 10 4 -3 12.9817 2.83915 8
 10 4 -3 21.1315 8.82256 7
 10 -4 3 15.3552 3.40757 7
 10 -4 -3 18.0364 3.25752 7
 10 4 3 11.5541 2.31154 4
 10 4 3 14.4784 3.27329 7
 10 4 3 3.53444 3.56262 8
 -10 4 -3 11.7699 2.7156 5
 11 -4 3 85.3224 6.32479 7
 11 4 3 92.346 7.5808 7
 11 4 3 84.7653 4.87862 4
 11 -4 -3 84.6273 5.15051 7
 0 -5 3 221.253 17.3972 1
 0 -5 -3 210.863 16.0656 1
 0 -5 3 217.013 13.4626 6
 0 -5 -3 205.503 16.7215 3
 0 -5 3 214.413 14.6801 3
 0 5 3 232.308 18.6401 1
 0 5 3 185.046 15.5963 3
 1 -5 3 62.2847 7.15445 3
 1 5 -3 69.1052 8.16859 1
 1 -5 3 65.488 9.31877 1
 -1 -5 -3 66.4134 8.16758 1
 -1 -5 -3 65.3711 8.87802 3
 -1 5 3 67.4124 10.2306 1
 1 -5 3 69.5732 7.42762 6
 -1 5 3 69.0705 9.28705 3
 -1 -5 3 74.4585 9.20496 1
 1 5 3 57.5747 8.47585 3
 1 -5 -3 68.8951 9.16129 3
 1 5 3 61.4809 9.37553 1
 -1 -5 3 71.5997 8.38081 3
 1 -5 -3 66.6698 8.33296 1
 -1 -5 3 59.7817 6.07367 6
 1 5 3 67.2984 4.48852 6
 -1 5 -3 88.3219 9.57957 1
 -2 5 3 2152.35 96.9821 1
 2 -5 3 2189.77 89.0914 3
 2 -5 3 2370.49 97.9836 1
 -2 -5 -3 2115.2 90.8141 1
 -2 -5 -3 2116.97 93.1449 3
 2 5 -3 2269.89 90.3685 1
 -2 5 -3 2254.21 93.992 1
 2 5 3 1917.84 93.9363 1
 2 -5 -3 2067.28 93.039 3
 -2 -5 3 2133.24 86.4504 6
 2 -5 -3 2231.6 93.6076 1
 -2 -5 3 1937.06 90.7312 3
 3 5 -3 821.898 42.0007 1
 -3 5 3 815.719 47.0166 1
 -3 -5 -3 773.015 42.7832 3
 -3 -5 -3 816.148 40.1832 1
 3 5 -3 846.564 39.3575 1
 3 -5 3 837.383 38.1788 3
 3 -5 3 816.72 46.7863 1
 -3 -5 3 835.724 43.2616 3
 3 5 3 783.261 43.7123 1
 -3 -5 3 813.118 37.2312 6
 3 -5 -3 923.935 45.3451 1
 -4 -5 -3 86.0457 11.2897 3
 -4 -5 -3 86.6592 8.5549 1
 -4 -5 3 80.0629 10.6949 3
 4 5 3 89.1984 11.0218 1
 -4 5 -3 93.7291 16.2259 1
 -4 -5 3 84.3826 7.93272 6
 -5 -5 -3 121.542 14.7366 3
 5 5 -3 137.42 8.93275 8
 5 5 -3 124.143 7.89535 4
 5 5 3 124.959 7.81236 4
 5 5 3 127.787 8.29483 7
 -5 -5 3 98.2858 13.0051 3
 -5 -5 3 125.016 10.7274 6
 6 5 -3 309.376 15.6047 7
 -6 -5 -3 263.52 24.4172 3
 6 5 -3 311.174 15.5441 4
 6 5 -3 301.076 16.5051 8
 6 5 3 306.808 15.432 4
 6 5 3 337.606 17.0738 8
 -6 5 -3 287.817 14.7922 5
 -6 -5 3 331.264 27.2919 3
 6 5 3 332.259 16.6595 7
 -6 5 -3 284.192 15.714 2
 -7 5 3 186.008 10.9497 5
 7 5 -3 222.801 14.4712 4
 7 5 -3 205.337 11.8854 7
 7 5 -3 198.628 13.2921 8
 7 5 3 202.01 11.9803 4
 -7 5 -3 203.603 12.0462 2
 -7 5 -3 192.582 11.1083 5
 7 5 3 212.52 12.5762 7
 7 5 3 201.247 17.1644 8
 8 -5 3 3.28694 2.33708 7
 8 5 -3 -0.7493 1.8085 8
 8 5 -3 2.12518 2.15934 4
 8 5 -3 -0.5373 2.21293 7
 8 -5 -3 -0.641 2.03454 7
 -8 5 -3 1.95226 1.84986 5
 8 5 3 1.20342 2.01051 8
 8 5 3 1.09544 1.95031 7
 8 5 3 2.04273 1.75188 4
 -8 5 -3 -1.8505 2.50423 2
 9 -5 3 59.2678 6.84877 7
 -9 5 3 61.5733 5.27496 5
 9 5 -3 60.5193 5.63571 4
 9 5 -3 62.0139 5.96047 8
 9 5 -3 67.2966 7.94466 7
 -9 5 -3 58.4577 5.75199 5
 9 5 3 71.298 6.10145 8
 9 5 3 63.6514 6.2459 7
 9 -5 -3 64.6322 6.48536 7
 9 5 3 64.1741 5.83612 4
 10 5 -3 5.59281 4.29869 7
 -10 5 3 8.15941 2.25047 5
 10 -5 3 6.66971 2.31821 7
 10 5 -3 6.97775 2.61559 4
 10 5 -3 4.66173 2.23739 8
 10 5 3 7.14901 3.55159 7
 -10 5 -3 13.0455 2.46195 5
 10 -5 -3 10.0038 2.87738 7
 10 5 3 5.54736 1.86781 4
 10 5 3 5.82972 1.94703 8
 11 5 -3 1.06087 3.03895 8
 11 5 -3 2.93713 3.27075 4
 11 -5 3 0.512 1.34836 7
 -11 5 3 -4.0046 2.05561 5
 -11 5 -3 0.88208 1.30269 5
 11 5 3 2.45683 3.94406 7
 11 5 3 -0.0904 1.02005 4
 11 -5 -3 1.04714 3.12263 7
 0 -6 3 340.155 26.4324 1
 0 6 3 440.268 30.0049 1
 0 6 -3 453.871 27.0739 1
 0 -6 -3 408.491 26.2264 1
 0 -6 -3 391.195 27.3061 3
 0 -6 3 476.444 25.9687 3
 0 -6 3 411.941 22.6525 6
 1 6 -3 242.878 17.9643 1
 -1 -6 -3 211.382 18.558 3
 -1 6 3 223.367 21.0148 1
 -1 -6 -3 240.489 18.2448 1
 1 -6 3 234.551 20.364 1
 1 -6 3 228.353 16.7399 3
 1 -6 -3 254.804 19.3721 1
 -1 6 -3 220.715 18.0633 1
 1 6 3 209.225 11.3985 6
 1 6 3 213.158 26.6683 1
 -1 -6 3 229.342 14.3304 6
 -1 -6 3 229.949 17.3696 3
 1 -6 -3 223.6 19.1481 3
 -1 -6 3 237.224 19.3972 1
 -2 6 3 325.243 26.5083 1
 -2 -6 -3 280.033 22.3743 3
 -2 -6 -3 312.288 21.5085 1
 2 -6 3 377.451 27.3076 1
 2 -6 3 328.378 20.8636 3
 2 6 -3 315.279 21.1978 1
 -2 6 -3 312.92 23.4558 1
 2 6 3 300.733 24.7255 1
 2 -6 -3 272.627 21.87 1
 -2 -6 3 287.169 27.63 1
 2 -6 -3 321.414 23.6465 3
 -2 -6 3 319.025 21.992 3
 -2 -6 3 301.914 17.1987 6
 3 6 -3 117.234 12.2361 1
 3 -6 3 87.2802 14.3728 1
 3 -6 3 127.984 12.015 3
 -3 -6 -3 118.043 12.0595 1
 -3 -6 -3 125.363 13.9161 3
 -3 6 -3 142.32 15.4151 1
 3 6 3 97.9459 13.9396 1
 3 -6 -3 91.9041 12.3133 1
 3 -6 -3 127.665 14.2842 3
 -3 -6 3 102.185 12.0428 3
 -3 -6 3 121.198 9.00204 6
 4 6 -3 291.639 44.3215 1
 -4 -6 -3 350.561 22.3215 1
 -4 -6 -3 336.385 26.1508 3
 -4 -6 3 373.428 19.3197 6
 -4 -6 3 363.262 26.5179 3
 4 6 3 346.231 25.9899 1
 5 6 -3 211.709 11.7512 7
 5 6 -3 231.076 11.9527 4
 5 6 -3 233.54 13.106 8
 -5 -6 -3 198.387 20.4875 3
 -5 -6 3 200.255 15.1275 6
 -5 6 -3 213.788 11.2073 5
 5 6 3 223.719 11.7854 4
 -5 6 -3 216.123 12.267 2
 5 6 3 216.496 12.1136 7
 -5 -6 3 205.41 20.8196 3
 -6 6 3 64.8734 5.53061 2
 6 6 -3 51.8288 5.64331 7
 -6 6 3 57.3272 5.01587 5
 6 6 -3 65.4619 6.3737 8
 6 6 -3 60.3214 5.50797 4
 -6 -6 -3 45.4357 12.7402 3
 6 6 3 59.5337 5.81288 7
 -6 6 -3 55.414 5.71204 2
 -6 -6 3 38.0134 10.0848 3
 6 6 3 58.7495 6.17664 8
 6 6 3 65.1697 5.55671 4
 -6 6 -3 49.8895 5.11642 5
 -7 6 3 94.6129 11.1323 5
 7 6 -3 117.293 9.09322 7
 7 6 -3 113.522 8.1349 4
 7 6 -3 109.817 8.90573 8
 -7 6 3 111.921 12.8311 2
 -7 6 -3 88.5452 11.6576 2
 -7 6 -3 113.061 7.84577 5
 7 6 3 115.255 9.15206 8
 7 6 3 105.803 8.29095 7
 7 6 3 112.82 8.21374 4
 8 -6 3 145.387 11.5623 7
 8 6 -3 155.298 11.4597 7
 -8 6 3 168.863 9.29894 5
 -8 6 3 135.007 9.50841 2
 8 6 -3 157.278 10.7749 8
 8 6 -3 154.725 9.9863 4
 8 6 3 158.559 10.7603 8
 -8 6 -3 149.406 9.41149 5
 -8 6 -3 144.787 10.2357 2
 8 6 3 164.082 10.775 7
 8 -6 -3 131.545 10.4866 7
 8 6 3 155.448 10.0625 4
 9 -6 3 12.1951 3.75778 7
 -9 6 3 23.5995 3.30341 5
 9 6 -3 17.6041 3.70211 8
 9 6 -3 15.1434 3.17291 4
 9 6 -3 21.7624 5.85022 7
 -9 6 -3 15.2522 2.99126 5
 -9 6 -3 11.3232 2.98645 2
 9 6 3 20.8346 5.29059 7
 9 -6 -3 15.3348 3.20098 7
 9 6 3 14.9398 3.09559 4
 9 6 3 23.5851 3.4772 8
 10 6 -3 63.9714 5.44161 8
 10 6 -3 68.8372 5.90086 4
 10 6 -3 65.4658 6.7835 7
 -10 6 3 65.8491 4.95935 5
 10 -6 3 66.8282 6.31303 7
 -10 6 -3 69.9069 5.18742 5
 10 6 3 56.6373 6.2325 4
 10 6 3 66.4705 8.60832 7
 10 -6 -3 62.8159 5.3205 7
 10 6 3 61.2696 4.89044 8
 11 6 -3 20.3467 3.9548 8
 11 -6 3 18.1824 2.71405 7
 11 6 -3 23.8871 4.28988 4
 11 6 3 26.3417 2.26909 4
 11 6 3 24.1813 5.47934 7
 -11 6 -3 20.5101 2.33096 5
 0 -7 -3 98.9162 12.3583 1
 0 7 3 119.405 16.1137 1
 0 -7 -3 109.32 13.8877 3
 0 -7 3 133.607 13.2001 3
 0 7 -3 120.486 14.0055 1
 0 -7 3 104.783 14.6189 1
 1 -7 3 606.619 34.1498 3
 -1 7 3 626.912 41.3061 1
 1 7 -3 546.677 34.2909 1
 -1 -7 -3 518.019 35.8298 3
 1 -7 -3 571.542 36.7734 3
 -1 -7 3 593.165 29.4762 6
 -1 -7 3 593.188 34.3192 3
 1 7 3 551.74 38.8372 1
 1 -7 -3 636.706 37.2235 1
 -1 7 -3 535.455 35.318 1
 2 -7 3 1547.17 73.2161 3
 2 -7 3 1577.45 81.7754 1
 -2 7 3 1669.08 88.19 1
 -2 -7 -3 1479.56 74.1236 1
 2 7 -3 1638.57 75.5165 1
 -2 -7 -3 1615.02 78.1988 3
 -2 -7 3 1732.28 78.5749 3
 -2 -7 3 1611.62 67.1855 6
 2 7 3 1543.56 81.0053 1
 -2 7 -3 1739.37 79.8529 1
 2 -7 -3 1405.02 75.9876 1
 2 -7 -3 1790.84 79.9128 3
 -2 -7 3 1425.01 81.7187 1
 -3 -7 -3 244.692 22.471 3
 -3 -7 -3 242.696 20.8432 1
 3 -7 3 253.707 19.2674 3
 3 7 -3 247.563 20.8531 1
 3 7 3 226.185 24.3253 1
 -3 -7 3 239.974 14.7556 6
 -3 -7 3 235.89 21.2498 3
 3 -7 -3 265.555 22.7662 3
 -4 -7 -3 98.3462 14.8868 3
 -4 7 3 87.8616 6.45022 5
 4 7 -3 97.6741 7.55672 8
 -4 7 3 96.7233 8.03008 2
 4 7 -3 93.208 6.53136 4
 4 7 3 94.6995 6.99967 7
 -4 -7 3 108.043 13.6512 3
 -4 -7 3 90.5808 7.58917 6
 -4 7 -3 94.049 6.2654 5
 -4 7 -3 98.9864 7.10386 2
 4 7 3 95.7407 6.44181 4
 -5 -7 -3 20.4429 9.85289 3
 5 7 -3 26.2557 3.61872 4
 5 7 -3 20.6096 4.07826 8
 5 7 -3 29.1244 4.47472 7
 -5 7 3 24.3773 3.13483 2
 -5 7 3 19.9106 3.01983 5
 -5 7 -3 27.8428 3.341 5
 -5 -7 3 32.9505 10.6028 3
 -5 7 -3 22.4417 4.18781 2
 5 7 3 16.6033 3.34138 7
 5 7 3 23.9703 3.84237 4
 6 7 -3 342.504 17.5389 7
 -6 7 3 320.859 16.9499 2
 -6 7 3 318.346 16.2212 5
 6 7 -3 381.978 20.8262 4
 6 7 -3 351.362 22.5123 8
 -6 7 -3 332.351 16.5563 5
 6 7 3 403.061 20.2343 7
 6 7 3 310.818 20.7084 4
 -6 7 -3 339.291 17.7528 2
 6 7 3 326.094 18.5109 8
 7 7 -3 20.4999 5.4309 7
 -7 7 3 17.7818 3.08852 5
 7 7 -3 10.4427 3.49537 8
 -7 7 3 10.9603 3.00956 2
 7 7 -3 11.8132 3.08296 4
 -7 7 -3 10.9773 3.13268 2
 -7 7 -3 20.2786 3.61449 5
 7 7 3 16.0725 3.67621 4
 7 7 3 9.3223 3.25931 8
 7 7 3 13.551 4.5177 7
 8 7 -3 102.882 8.51299 8
 8 7 -3 103.571 7.82125 4
 -8 7 3 101.64 7.92013 2
 8 -7 3 82.714 8.53119 7
 8 7 -3 71.0322 11.4842 7
 -8 7 3 109.027 12.7003 5
 8 7 3 113.691 9.22285 8
 -8 7 -3 122.177 27.9379 5
 8 7 3 107.958 9.96486 7
 8 -7 -3 75.4685 10.842 7
 -8 7 -3 120.935 10.7386 2
 8 7 3 98.6266 7.70181 4
 -9 7 3 23.5471 3.14903 5
 9 7 -3 13.5461 4.90594 7
 -9 7 3 10.4048 2.52362 2
 9 -7 3 16.1643 3.39319 7
 9 7 -3 12.4825 2.85885 8
 9 7 -3 15.9385 3.07856 4
 9 7 3 10.6541 2.52909 4
 -9 7 -3 17.5196 3.15368 5
 -9 7 -3 8.71145 3.6895 2
 9 7 3 15.0623 3.01763 8
 9 -7 -3 19.5343 3.67451 7
 9 7 3 19.8549 6.58465 7
 10 7 -3 126.901 7.88988 8
 10 7 -3 133.445 10.4794 7
 10 -7 3 122.004 8.70091 7
 10 7 -3 130.837 7.86042 4
 -10 7 3 130.575 7.31831 5
 10 -7 -3 126.239 7.70617 7
 -10 7 -3 129.099 7.61838 5
 10 7 3 136.368 10.1644 7
 10 7 3 127.593 7.54412 4
 10 7 3 129.505 7.39267 8
 11 7 -3 41.8641 5.69882 4
 11 -7 3 50.2455 3.88492 7
 11 7 3 56.7465 3.46164 4
 -11 7 -3 53.0719 4.06893 5
 11 7 3 56.7063 5.11179 7
 0 -8 3 993.697 57.1146 1
 0 -8 -3 943.43 53.783 3
 0 8 -3 829.725 50.9157 1
 0 8 3 877.278 58.3487 1
 0 -8 3 866.719 52.7053 3
 0 -8 -3 871.866 51.7077 1
 -1 -8 -3 97.9739 15.9594 3
 -1 -8 -3 151.389 17.9018 1
 -1 8 3 176.964 23.8044 1
 1 -8 3 151.513 15.8695 3
 1 -8 3 137.887 18.7983 1
 1 -8 -3 129.069 16.3347 3
 1 -8 -3 154.945 18.0069 1
 -1 -8 3 137.398 15.6653 3
 -1 -8 3 148.012 18.3879 1
 -1 8 -3 122.865 17.8767 1
 -2 -8 -3 13.7575 6.90295 3
 2 -8 3 5.07681 7.78521 1
 2 -8 3 10.6347 4.74049 3
 2 -8 -3 0.74344 4.61737 3
 2 -8 -3 15.0343 7.9855 1
 -2 8 -3 5.58045 7.17659 1
 -2 -8 3 12.1098 6.245 3
 -3 8 3 60.1571 4.59666 5
 3 -8 3 68.5957 11.0393 3
 3 8 -3 59.2938 4.96154 4
 -3 8 3 60.3987 5.02767 2
 3 8 -3 58.153 17.7658 7
 3 8 -3 55.9652 5.54152 8
 3 8 3 59.5403 5.08477 7
 -3 8 -3 65.4273 5.60976 2
 -3 8 -3 56.1233 4.59115 5
 -3 -8 3 60.2105 13.1646 3
 3 -8 -3 65.5585 12.1827 3
 -4 8 3 195.634 10.6949 5
 4 8 -3 225.861 11.6949 7
 4 8 -3 209.115 11.491 4
 -4 8 3 217.714 11.5885 2
 4 8 -3 211.882 12.6974 8
 -4 -8 -3 198.118 23.7265 3
 4 8 3 209.812 11.2854 4
 -4 8 -3 201.369 12.0212 2
 -4 8 -3 209.826 11.0946 5
 4 8 3 215.647 11.9732 7
 -5 8 3 258.997 14.2504 2
 5 8 -3 270.203 14.489 4
 -5 8 3 275.687 13.7283 5
 5 8 -3 263.86 14.2581 7
 5 8 -3 283.975 16.0434 8
 5 8 3 283.033 14.3593 4
 -5 8 -3 280.778 15.2372 2
 5 8 3 283.356 15.1475 7
 5 8 3 284.771 16.1541 8
 -5 8 -3 258.775 13.8751 5
 6 8 -3 78.8907 7.65159 7
 -6 8 3 74.6556 6.5091 2
 6 8 -3 80.6521 7.73041 8
 6 8 -3 79.3978 6.73141 4
 -6 8 3 68.0122 5.85402 5
 -6 8 -3 78.3375 7.20777 2
 -6 8 -3 62.7473 5.98659 5
 6 8 3 74.3556 8.17957 7
 6 8 3 72.5252 7.2211 8
 6 8 3 76.6199 6.6197 4
 7 8 -3 130.212 10.0415 8
 -7 8 3 134.824 9.10276 2
 -7 8 3 123.146 8.26456 5
 7 8 -3 126.058 9.02411 4
 7 8 -3 134.193 10.5217 7
 -7 8 -3 119.316 8.45512 5
 7 8 3 137.472 9.14548 4
 -7 8 -3 117.155 9.24169 2
 7 8 3 132.146 11.3131 7
 7 8 3 135.431 10.3612 8
 -8 8 3 43.5901 4.39983 5
 8 8 -3 35.119 4.84697 4
 -8 8 3 34.8278 4.49501 2
 8 8 -3 34.7722 5.31994 8
 8 8 -3 52.0021 7.0568 7
 8 8 3 35.0715 5.12451 8
 -8 8 -3 39.2844 5.09745 2
 8 8 3 45.2829 8.04857 7
 8 -8 -3 34.401 4.9284 7
 8 8 3 38.2123 4.76191 4
 -8 8 -3 42.8654 4.56327 5
 9 8 -3 14.2328 3.14363 8
 9 8 -3 17.3517 5.46048 7
 9 8 -3 16.9976 3.35661 4
 9 -8 3 16.8962 3.59511 7
 -9 8 3 9.43054 2.45306 2
 -9 8 3 13.8614 2.52343 5
 -9 8 -3 16.7044 2.89938 2
 9 -8 -3 8.66417 2.49534 7
 9 8 3 17.0277 2.93207 4
 9 8 3 16.679 5.69193 7
 -9 8 -3 21.253 3.23279 5
 9 8 3 13.0728 2.91726 8
 10 8 -3 15.277 3.04177 4
 -10 8 3 20.316 2.54007 5
 10 8 -3 17.1291 2.76553 8
 10 -8 3 10.3339 2.27785 7
 10 8 3 12.5717 2.07533 4
 10 8 3 11.6568 4.28008 7
 10 8 3 12.0797 2.11265 8
 -10 8 -3 18.9336 2.55336 5
 10 -8 -3 12.5386 2.16624 7
 0 -9 -3 432.896 18.9739 5
 0 -9 3 425.483 19.299 5
 0 9 3 465.928 33.6499 2
 0 -9 -3 443.496 36.1621 3
 0 -9 3 445.948 33.2348 3
 0 9 3 435.601 20.1511 7
 0 9 -3 418.322 20.218 7
 1 -9 3 1.23339 1.26992 5
 -1 -9 -3 -2.1825 3.41882 3
 -1 9 3 1.67558 1.32044 2
 -1 -9 -3 0.96436 1.07555 5
 -1 9 3 3.2657 1.36777 7
 1 9 -3 1.92985 1.55124 7
 -1 9 3 1.35944 1.336 5
 1 -9 3 1.35571 5.72208 3
 -1 9 -3 4.27203 2.13029 2
 -1 -9 3 5.84771 1.5787 5
 1 9 3 4.78853 1.74162 7
 1 -9 -3 3.36805 1.29639 5
 1 -9 -3 8.57136 5.80105 3
 -2 -9 -3 354.425 31.3054 3
 2 -9 3 349.441 28.6401 3
 -2 9 3 349.807 18.6921 2
 2 9 -3 263.725 25.2958 4
 2 -9 3 335.195 15.7781 5
 2 9 -3 365.19 16.8674 7
 -2 -9 -3 351.885 15.654 5
 -2 9 3 400.388 22.9648 5
 2 -9 -3 331.28 15.2352 5
 2 -9 -3 358.691 30.8538 3
 -2 -9 3 321.224 16.177 5
 -2 9 -3 333.13 19.2114 2
 2 9 3 344.524 18.8732 7
 -2 -9 3 325.252 28.6802 3
 3 9 -3 36.0462 4.06787 7
 -3 9 3 28.3673 3.94082 2
 3 9 -3 31.1715 3.90464 4
 3 -9 3 25.5525 9.17577 3
 -3 9 3 36.4193 3.73442 5
 3 9 -3 28.7633 4.57192 8
 -3 -9 -3 31.5025 4.96564 5
 -3 9 -3 30.2144 4.25398 2
 3 9 3 34.7757 6.43119 4
 -3 -9 3 35.2805 3.86764 5
 3 -9 -3 43.9202 10.8465 3
 -3 9 -3 31.0301 3.67405 5
 -3 -9 3 26.1358 10.4924 3
 3 9 3 37.1192 4.02462 7
 -4 9 3 6.88339 2.29813 5
 4 9 -3 13.5772 3.12469 7
 4 9 -3 10.5249 2.47155 4
 4 9 -3 10.7258 3.19146 8
 -4 9 3 7.20013 2.33784 2
 -4 -9 -3 10.3912 2.11443 5
 -4 9 -3 9.82056 2.75143 2
 4 9 3 9.23171 2.58178 7
 -4 9 -3 6.46955 2.2812 5
 -4 -9 3 17.1133 8.34821 5
 4 9 3 9.89177 2.42469 4
 -5 -9 -3 63.705 4.96297 5
 5 9 -3 68.424 6.88376 8
 -5 9 3 71.3168 6.25065 2
 -5 9 3 56.5898 5.27843 5
 5 9 -3 65.165 5.87621 4
 5 9 3 56.1659 6.74232 8
 -5 9 -3 63.7543 5.62953 5
 5 9 3 62.3722 6.27497 7
 5 9 3 59.8031 5.62971 4
 -5 9 -3 57.4543 6.25969 2
 6 9 -3 344.596 17.3692 4
 -6 9 3 295.094 15.9817 5
 -6 9 3 328.175 17.2831 2
 6 9 -3 347.198 18.952 8
 6 9 -3 340.205 17.3496 7
 -6 -9 -3 296.199 15.8702 5
 -6 9 -3 333.074 18.0724 2
 6 9 3 360.191 18.3828 7
 6 9 3 344.196 19.0604 8
 6 9 3 342.644 17.1969 4
 -6 9 -3 351.486 16.931 5
 7 9 -3 12.5879 6.58241 7
 -7 9 3 6.2756 2.02523 5
 -7 9 3 10.4159 3.84955 2
 7 9 -3 5.14959 2.50506 4
 7 9 -3 9.19174 3.07167 8
 7 9 3 12.7462 5.7633 7
 -7 9 -3 11.3262 3.41132 2
 -7 9 -3 8.39558 2.41884 5
 7 9 3 8.53253 3.03633 8
 7 9 3 6.7901 2.43712 4
 -8 9 3 10.1541 2.38288 5
 -8 9 3 8.48924 2.44654 2
 8 9 -3 4.74464 4.4169 7
 8 9 -3 6.54177 2.68057 4
 8 9 -3 5.23047 2.48019 8
 -8 9 -3 7.27897 2.25584 5
 8 -9 -3 5.59333 2.2081 7
 8 9 3 10.4285 6.23051 7
 8 9 3 5.07079 2.04336 4
 8 9 3 5.93719 2.83938 8
 -8 9 -3 7.83172 2.37792 2
 -9 9 3 40.0985 4.01812 5
 9 -9 3 28.6567 4.01115 7
 9 9 -3 34.1136 4.90422 7
 9 9 -3 31.7237 4.04617 8
 -9 9 3 33.7899 3.71901 2
 9 9 -3 31.7751 4.27375 4
 -9 9 -3 24.0805 3.73804 2
 9 9 3 39.1875 5.36508 8
 9 9 3 34.2817 3.82191 4
 -9 9 -3 42.7587 12.542 5
 9 -9 -3 29.4876 3.96134 7
 9 9 3 36.7241 5.93091 7
 10 9 -3 31.9802 4.05913 4
 10 9 -3 30.2689 3.11956 8
 10 -9 3 30.7027 3.48645 7
 -10 9 3 38.6132 4.15183 5
 10 9 3 31.7524 2.91771 4
 10 -9 -3 35.3905 5.29361 7
 10 9 3 32.561 4.53409 7
 -10 9 -3 35.6249 3.00928 5
 10 9 3 29.1102 2.77591 8
 0 10 -3 77.5046 5.97538 2
 0 10 3 65.1721 5.63701 7
 0 -10 -3 45.3556 13.5482 3
 0 -10 3 71.1738 15.2999 3
 0 10 3 77.4493 5.77256 2
 0 -10 -3 72.0222 5.18265 5
 0 -10 3 73.9085 5.49886 5
 -1 -10 -3 52.9519 4.25397 5
 1 10 -3 54.2453 5.03878 7
 1 -10 3 48.7312 4.51225 5
 1 10 -3 48.4266 5.11828 2
 1 10 -3 42.3534 8.4299 8
 -1 10 3 54.4279 4.13902 5
 -1 -10 -3 71.3598 15.5592 3
 -1 10 3 50.6677 4.64106 2
 1 -10 3 53.8259 11.9148 3
 -1 10 -3 37.8925 8.41808 5
 1 10 3 51.8919 4.98458 7
 1 10 3 57.6851 5.13041 2
 1 -10 -3 58.3353 13.7834 3
 1 -10 -3 41.6879 4.08333 5
 -1 10 -3 45.1911 4.96581 2
 -1 -10 3 49.1778 4.50311 5
 2 10 -3 280.553 14.0578 4
 -2 10 3 282.142 14.6134 2
 2 10 -3 287.972 14.728 7
 2 10 -3 266.014 15.1093 8
 -2 -10 -3 216.945 28.0824 3
 -2 -10 -3 290.62 13.5787 5
 -2 10 3 317.516 13.8285 5
 2 -10 3 264.696 28.2504 3
 2 -10 3 271.279 13.6391 5
 2 -10 -3 249.946 28.9798 3
 -2 -10 3 292.628 14.0312 5
 2 10 3 275.317 13.8545 4
 -2 10 -3 286.748 13.7358 5
 -2 10 -3 296.253 15.3223 2
 2 10 3 311.589 15.0835 7
 -2 -10 3 231.561 27.2495 3
 2 -10 -3 274.19 13.1231 5
 3 10 -3 174.244 10.4573 4
 3 10 -3 185.83 10.9047 7
 -3 10 3 174.382 9.91292 5
 -3 -10 -3 192.704 10.0237 5
 -3 10 3 175.592 10.913 2
 3 -10 3 174.036 25.7879 3
 3 10 -3 180.918 11.7229 8
 3 -10 -3 208.611 27.8325 3
 -3 -10 3 192.026 10.2569 5
 3 10 3 192.253 11.036 7
 -3 10 -3 185.266 10.2712 5
 -3 10 -3 178.756 11.3679 2
 3 10 3 183.53 10.303 4
 -4 10 3 133.278 8.13938 5
 4 10 -3 126.336 12.625 8
 4 10 -3 133.408 14.0808 4
 -4 10 3 133.04 9.02034 2
 -4 -10 -3 110.976 7.52929 5
 -4 -10 3 110.628 7.718 5
 -4 10 -3 116.447 8.06003 5
 4 10 3 130.314 8.7999 7
 -4 10 -3 122.705 9.22038 2
 4 10 3 129.255 9.7678 8
 4 10 3 132.887 15.2911 4
 5 10 -3 2.55487 2.10069 4
 5 10 -3 3.06454 3.26691 7
 -5 10 3 3.86011 2.14999 2
 -5 10 3 1.91261 1.72265 5
 -5 -10 -3 3.76019 1.93587 5
 5 10 -3 0.91123 2.03042 8
 5 10 3 0.83058 1.98783 8
 5 10 3 2.80622 1.88386 4
 -5 10 -3 4.41882 2.25933 5
 -5 10 -3 -1.2009 2.03346 2
 5 10 3 5.54318 3.56381 7
 -6 10 3 200.424 12.4299 2
 -6 10 3 206.579 11.5761 5
 6 10 -3 213.231 12.3078 4
 6 10 -3 215.791 13.6611 8
 6 10 -3 211.269 12.9913 7
 -6 -10 -3 213.591 11.0968 5
 6 10 3 218.637 12.3656 4
 -6 10 -3 212.682 13.1431 2
 6 10 3 220.439 14.0145 8
 6 10 3 220.806 13.6287 7
 -6 -10 3 180.865 11.1569 5
 -6 10 -3 214.957 12.0276 5
 -7 10 3 29.6676 3.89814 5
 7 10 -3 31.2203 4.7368 8
 7 10 -3 33.4139 4.55783 4
 -7 -10 -3 37.4724 3.86594 5
 7 10 -3 36.9133 6.58283 7
 -7 10 3 31.0242 4.40502 2
 -7 10 -3 31.4143 4.67364 2
 -7 10 -3 31.1683 4.19361 5
 7 10 3 39.9355 4.50291 4
 7 10 3 25.5352 4.55528 8
 7 10 3 40.1729 6.9575 7
 -8 10 3 11.1417 2.44377 2
 -8 10 3 9.8373 2.32771 5
 8 10 -3 8.46001 2.47998 4
 8 10 -3 7.04951 2.1467 8
 8 10 -3 10.2522 6.3909 7
 -8 -10 -3 9.0819 1.9515 5
 8 -10 -3 6.42398 2.05814 7
 8 10 3 6.67051 2.41929 8
 -8 10 -3 9.74829 2.27469 5
 8 10 3 13.6899 5.57712 7
 8 10 3 11.6634 2.72438 4
 -8 10 -3 7.66243 2.34126 2
 9 10 -3 5.14393 2.26394 4
 9 10 -3 2.87297 2.99458 7
 9 -10 3 2.35007 1.41081 7
 -9 10 3 2.92796 1.35531 5
 -9 10 3 2.45092 1.77556 2
 9 10 -3 1.4258 1.16709 8
 -9 10 -3 4.41171 1.56822 2
 9 -10 -3 3.03561 1.73521 7
 9 10 3 1.4131 1.27513 4
 -9 10 -3 2.38061 1.42312 5
 9 10 3 2.95091 3.91477 7
 9 10 3 1.10843 1.41573 8
 10 -10 3 1.13077 0.96303 7
 10 10 -3 4.01529 2.24181 4
 10 10 -3 2.64822 1.06458 8
 -10 10 3 3.66419 0.96465 5
 10 10 3 4.05845 1.56564 8
 10 10 3 3.15191 1.10384 4
 10 10 3 0.88683 2.80467 7
 -10 10 -3 2.54926 0.95206 5
 0 -11 -3 56.6041 4.77301 5
 0 11 3 52.3711 5.11048 2
 0 11 -3 44.6812 5.21305 2
 0 11 3 49.1564 5.26208 7
 0 -11 3 50.8187 4.84168 5
 -1 11 3 40.2136 3.65056 5
 1 -11 3 38.5074 4.1726 5
 -1 -11 -3 39.8359 4.15448 5
 -1 11 3 44.4196 4.63953 2
 1 11 -3 27.6444 4.1244 8
 1 11 -3 37.771 5.44404 4
 1 11 -3 30.4335 4.81109 2
 1 11 -3 34.4612 4.21503 7
 -1 11 -3 36.8681 3.86567 5
 -1 11 -3 41.3858 4.90753 2
 -1 -11 3 34.9741 4.24436 5
 1 -11 -3 46.2984 4.10529 5
 1 11 3 37.8181 4.6207 7
 1 11 3 43.7335 4.49302 2
 -2 -11 -3 86.8157 6.28214 5
 2 -11 3 77.6854 5.83492 5
 2 11 -3 82.9399 6.81713 7
 -2 11 3 86.8147 6.0143 5
 -2 11 3 79.7981 9.80811 2
 2 11 -3 82.9214 7.19092 8
 2 11 -3 83.2749 6.37729 4
 2 11 3 78.1964 6.03881 4
 2 11 3 100.91 9.43864 7
 -2 11 -3 82.2953 5.95771 5
 -2 11 -3 93.9191 9.45484 2
 2 -11 -3 88.9062 5.77595 5
 -2 -11 3 88.6304 6.461 5
 3 11 -3 119.99 8.45671 7
 -3 11 3 115.711 8.6291 2
 3 11 -3 114.767 9.84984 4
 3 11 -3 122.526 9.33404 8
 -3 11 3 118.187 7.63286 5
 -3 -11 -3 125.517 7.7425 5
 -3 11 -3 119.864 7.81263 5
 -3 -11 3 121.091 8.18372 5
 3 11 3 121.263 8.58656 7
 -3 11 -3 117.456 9.1694 2
 3 11 3 138.947 14.6682 4
 4 11 -3 35.6489 4.83518 8
 -4 11 3 37.0257 4.26544 5
 4 11 -3 35.5483 4.47456 4
 -4 -11 -3 35.2729 4.01488 5
 4 11 -3 32.0514 4.75396 7
 -4 11 3 37.5812 5.06932 2
 4 11 3 35.4472 5.36998 8
 -4 11 -3 37.0539 4.55105 5
 -4 -11 3 38.8694 4.40854 5
 4 11 3 33.0903 4.39904 4
 4 11 3 33.5448 4.60045 7
 -4 11 -3 43.5698 5.71566 2
 5 11 -3 299.5 16.9852 8
 -5 11 3 286.382 15.91 2
 5 11 -3 286.899 15.2917 4
 -5 11 3 290.208 14.7649 5
 5 11 -3 297.017 15.9133 7
 -5 -11 -3 289.844 14.3177 5
 5 11 3 313.594 16.781 7
 -5 11 -3 288.019 14.9945 5
 -5 -11 3 282.35 14.6426 5
 5 11 3 294.358 15.1905 4
 5 11 3 292.146 17.0827 8
 -5 11 -3 301.109 16.6989 2
 6 11 -3 44.7763 6.67816 7
 -6 11 3 40.7752 4.91892 2
 6 11 -3 38.7341 4.80185 4
 -6 11 3 43.9594 4.66641 5
 -6 -11 -3 32.2159 4.04965 5
 6 11 -3 39.5108 5.35762 8
 -6 -11 3 52.9815 4.56927 5
 6 11 3 34.6958 6.01853 7
 -6 11 -3 37.7934 4.56487 5
 -6 11 -3 42.5403 5.55602 2
 6 11 3 40.0185 4.56285 4
 6 11 3 39.9953 5.64133 8
 7 11 -3 15.6553 3.15285 4
 -7 -11 -3 19.7707 3.0845 5
 -7 11 3 16.387 3.22091 2
 -7 11 3 22.774 3.31942 5
 7 11 -3 17.491 5.34253 7
 7 11 -3 22.0683 4.45079 8
 7 11 3 20.8996 3.58344 4
 -7 11 -3 26.917 3.72672 5
 -7 11 -3 21.923 3.88847 2
 7 11 3 22.6795 4.5 8
 -7 -11 3 29.4035 6.68345 5
 7 11 3 28.1946 6.54314 7
 8 11 -3 63.6985 5.68469 8
 -8 -11 -3 56.9284 4.56798 5
 8 11 -3 59.5728 7.14947 7
 8 -11 3 62.2561 6.22036 7
 -8 11 3 68.7181 5.53643 2
 -8 11 3 70.0843 5.57257 5
 8 11 -3 65.1724 5.65488 4
 8 11 3 67.0125 5.73312 4
 -8 11 -3 72.1432 5.42846 5
 8 -11 -3 59.7012 5.47688 7
 8 11 3 74.6306 6.34628 8
 8 11 3 68.4344 8.74506 7
 -8 11 -3 70.2596 5.90247 2
 9 11 -3 7.53235 1.76721 8
 9 11 -3 8.48074 2.66394 4
 9 -11 3 7.09228 1.85349 7
 -9 11 3 11.0546 1.85302 5
 -9 11 3 8.9572 1.72162 2
 9 -11 -3 7.29498 1.78319 7
 9 11 3 9.21672 3.659 7
 -9 11 -3 7.77387 1.81329 2
 9 11 3 6.3775 1.50327 8
 9 11 3 9.80913 1.9342 4
 -9 11 -3 10.7197 1.91003 5
 0 -12 3 64.8404 5.8543 5
 0 12 3 65.3943 5.91342 2
 0 12 -3 72.9875 6.12816 2
 0 -12 -3 62.1727 5.46824 5
 -1 -12 -3 56.9725 5.22482 5
 1 -12 3 59.1741 5.31779 5
 -1 12 3 62.5053 5.81535 2
 1 12 -3 60.547 7.77914 8
 -1 12 -3 51.6196 5.82669 2
 -1 -12 3 57.8868 5.55664 5
 1 12 3 59.5872 5.95341 7
 1 12 3 53.1671 8.24154 2
 1 -12 -3 54.2835 4.82745 5
 -2 12 3 194.729 10.0891 5
 2 12 -3 198.434 10.8165 4
 -2 12 3 212.173 12.0874 2
 2 12 -3 187.18 11.6894 7
 -2 -12 -3 196.571 10.9124 5
 2 12 -3 194.541 11.9061 8
 2 -12 -3 188.555 9.77795 5
 2 12 3 186.017 11.6757 7
 -2 -12 3 204.481 11.3082 5
 -2 12 -3 186.745 11.959 2
 -2 12 -3 188.737 9.92969 5
 3 12 -3 60.2576 5.69351 4
 -3 -12 -3 62.0606 5.31678 5
 3 12 -3 61.2661 6.2004 8
 -3 12 3 62.9323 6.25872 2
 -3 12 3 57.4057 5.06317 5
 3 12 -3 69.1014 6.24822 7
 3 12 3 61.6833 6.02035 7
 -3 -12 3 57.5274 5.46479 5
 -3 12 -3 60.6451 5.16487 5
 3 12 3 59.7009 6.49755 8
 3 12 3 54.0364 5.08643 4
 -3 12 -3 66.0571 6.59418 2
 4 12 -3 108.05 8.66062 8
 4 12 -3 103.985 7.69526 4
 4 12 -3 111.722 8.73005 7
 -4 12 3 113.519 8.65049 2
 -4 -12 -3 104.986 7.23232 5
 -4 12 3 103.389 7.16703 5
 4 12 3 108.116 7.39006 4
 -4 -12 3 105.526 7.39814 5
 4 12 3 110.193 9.05896 8
 -4 12 -3 116.607 7.54009 5
 -4 12 -3 106.836 8.76474 2
 4 12 3 108.255 8.23634 7
 5 12 -3 104.369 9.42671 7
 5 12 -3 110.958 8.57392 8
 -5 12 3 99.3423 8.05592 2
 -5 12 3 99.3442 7.47714 5
 5 12 -3 98.2038 7.49146 4
 -5 -12 -3 108.426 7.01193 5
 -5 12 -3 105.961 9.01355 2
 5 12 3 108.904 7.47897 4
 5 12 3 101.373 9.01403 8
 5 12 3 102.49 9.31923 7
 -5 -12 3 106.685 7.17896 5
 -5 12 -3 101.301 7.44191 5
 -6 12 3 27.6108 4.05874 2
 6 12 -3 15.1655 3.12735 8
 6 12 -3 16.6557 5.01651 7
 -6 -12 -3 19.4086 3.11772 5
 -6 12 3 24.0443 3.39476 5
 6 12 -3 14.1367 2.99734 4
 -6 12 -3 23.3828 4.29584 2
 6 12 3 19.3459 3.37043 4
 -6 12 -3 24.6701 3.59296 5
 -6 -12 3 22.2277 3.56694 5
 6 12 3 14.2348 4.79394 7
 6 12 3 16.415 3.80329 8
 7 12 -3 16.6067 3.5011 4
 7 12 -3 21.8071 4.70779 7
 -7 12 3 17.8245 2.87284 5
 7 12 -3 23.9014 4.00145 8
 -7 12 3 21.0475 3.58343 2
 -7 -12 -3 20.1037 2.79077 5
 7 12 3 16.3089 2.65996 4
 -7 12 -3 24.2171 3.30482 5
 7 12 3 15.2842 5.11303 7
 -7 -12 3 21.1617 2.79591 5
 -7 12 -3 12.9157 2.92822 2
 7 12 3 22.1823 3.86709 8
 -8 12 3 0.82879 1.14971 5
 -8 -12 -3 2.61491 1.1495 5
 8 12 -3 0.20609 1.5467 7
 8 12 -3 0.27655 1.23074 8
 8 12 -3 -0.2648 1.84234 4
 8 -12 3 2.45507 1.48024 7
 -8 12 3 -0.7311 0.8938 2
 8 12 3 -4.0234 4.15193 7
 8 12 3 0.673 1.16111 4
 8 12 3 -1.1986 1.22784 8
 -8 12 -3 -0.8851 1.34454 2
 -8 12 -3 -1.3812 0.97205 5
 8 -12 -3 1.12103 1.27468 7
 9 12 -3 3.37346 1.22785 8
 9 -12 3 1.29561 0.82501 7
 -9 12 3 5.84579 1.09697 5
 9 12 -3 3.62486 2.28204 4
 9 12 3 3.73851 2.37311 7
 9 12 3 2.73925 1.03784 8
 -9 12 -3 6.1919 1.1809 5
 -9 12 -3 7.40479 1.94342 2
 9 12 3 2.77702 1.11658 4
 0 13 3 168.517 10.9239 8
 0 13 3 180.429 10.5718 2
 0 -13 -3 184.51 10.2217 5
 0 13 -3 182.517 10.6734 2
 0 -13 3 181.777 10.6062 5
 -1 13 3 76.8644 6.54083 2
 -1 -13 -3 83.3402 6.39405 5
 1 -13 3 76.3379 6.1585 5
 -1 13 -3 81.3743 6.73562 2
 -1 -13 3 77.9963 6.39298 5
 1 13 3 76.3468 6.79486 7
 1 13 3 73.1215 6.71298 8
 1 -13 -3 84.2659 5.88153 5
 2 13 -3 31.9114 4.22668 4
 2 13 -3 41.9198 4.77016 8
 -2 13 3 35.8635 4.80136 2
 -2 -13 -3 41.2126 4.50598 5
 2 13 3 38.6325 4.87499 7
 -2 13 -3 39.7059 5.17584 2
 2 13 3 32.9589 4.96654 8
 -2 -13 3 38.547 4.57311 5
 3 13 -3 69.6389 6.38188 7
 -3 13 3 69.5775 6.6378 2
 3 13 -3 83.7435 9.04637 8
 -3 13 3 73.8815 6.10926 5
 -3 -13 -3 80.2227 6.08858 5
 3 13 3 79.7179 6.75683 7
 -3 -13 3 71.18 6.04425 5
 3 13 3 77.1406 7.3271 8
 -3 13 -3 73.8544 6.99277 2
 -3 13 -3 70.9585 11.7287 5
 3 13 3 58.8167 7.1053 4
 -4 13 3 15.6103 2.66135 5
 -4 -13 -3 17.391 3.11114 5
 4 13 -3 13.1072 3.07356 7
 4 13 -3 15.7223 2.81571 4
 -4 13 3 10.8757 2.94535 2
 4 13 -3 19.8549 3.99445 8
 4 13 3 13.1388 2.54295 4
 4 13 3 11.5262 3.34928 7
 -4 13 -3 14.5557 3.37191 2
 -4 -13 3 14.5371 2.96702 5
 -4 13 -3 14.7896 2.65506 5
 4 13 3 16.385 3.57467 8
 5 13 -3 1.46741 1.96045 4
 -5 13 3 9.75074 2.73457 2
 -5 -13 -3 4.9563 1.80445 5
 -5 13 3 3.96016 1.76927 5
 5 13 -3 4.02926 2.55128 7
 5 13 -3 3.0882 1.93612 8
 -5 -13 3 3.05647 1.77139 5
 -5 13 -3 1.72527 1.76153 2
 5 13 3 2.34421 1.39204 4
 5 13 3 1.59671 1.97197 8
 5 13 3 6.46073 4.90642 7
 -5 13 -3 6.03931 1.91878 5
 -6 13 3 50.0477 4.25473 5
 6 13 -3 52.7719 6.44757 7
 -6 13 3 48.0864 4.98053 2
 -6 -13 -3 51.5101 4.37683 5
 6 13 -3 46.7404 4.9189 8
 6 13 -3 45.727 4.95763 4
 -6 13 -3 44.4615 4.18801 5
 6 13 3 52.4079 7.64071 7
 -6 13 -3 48.6077 5.30576 2
 6 13 3 49.4689 4.31051 4
 6 13 3 47.1681 5.20841 8
 -6 -13 3 52.2806 9.28512 5
 -7 13 3 0.04317 1.02125 2
 7 13 -3 -1.6745 1.29365 7
 7 13 -3 -1.1611 1.02062 8
 -7 -13 -3 -1.389 1.00771 5
 -7 13 3 0.83688 1.2396 5
 7 13 -3 2.08678 2.38788 4
 -7 13 -3 0.24691 1.29775 2
 -7 13 -3 0.76818 1.19896 5
 7 13 3 0.50158 1.13835 4
 7 13 3 -0.3537 1.18071 8
 7 13 3 1.08999 3.96318 7
 8 13 -3 14.645 2.33938 8
 -8 13 3 16.3337 2.18969 2
 -8 -13 -3 11.6812 2.62994 5
 8 -13 3 11.5565 2.19731 7
 -8 13 3 22.2142 3.35481 5
 8 13 -3 13.7005 3.52177 4
 8 13 3 13.9945 1.97056 4
 -8 13 -3 14.6811 2.83987 2
 8 -13 -3 14.147 2.19629 7
 8 13 3 16.6573 5.16379 7
 -8 13 -3 16.2828 2.03913 5
 8 13 3 11.1784 1.88243 8
 0 14 3 134.043 8.33516 2
 0 -14 -3 143.915 14.4999 5
 0 14 3 162.384 22.5857 8
 0 -14 3 122.25 14.3215 5
 -1 14 3 27.8463 4.03307 2
 -1 -14 -3 25.4538 5.1304 5
 1 -14 -3 29.7835 3.34002 5
 -1 14 -3 27.5059 4.12863 2
 -1 -14 3 20.6596 4.83165 5
 1 14 3 24.6267 4.02957 8
 -2 -14 -3 43.0896 4.52537 5
 -2 14 3 48.1781 5.07081 2
 2 14 3 41.8116 5.15008 8
 -2 14 -3 42.1746 5.06589 2
 -2 -14 3 38.4985 4.56108 5
 2 14 3 39.423 4.78791 7
 3 14 -3 11.0794 2.37384 8
 -3 14 3 10.0839 2.57151 2
 3 14 -3 13.6834 2.4866 4
 -3 -14 -3 8.99889 2.4993 5
 -3 14 -3 8.16732 2.34755 2
 3 14 3 15.0461 3.35221 7
 -3 -14 3 9.80392 2.57749 5
 3 14 3 11.2955 2.95513 8
 4 14 -3 25.398 3.71944 4
 4 14 -3 25.6369 3.51941 8
 -4 14 3 25.8243 3.90888 2
 -4 -14 -3 27.6864 3.42685 5
 -4 14 3 20.6555 2.62691 5
 4 14 3 15.2566 3.09313 8
 -4 -14 3 21.319 3.15725 5
 4 14 3 28.3459 4.24769 4
 4 14 3 20.0628 3.71175 7
 -4 14 -3 18.7037 3.45902 2
 5 14 -3 49.4874 6.25844 8
 -5 -14 -3 46.5916 4.11501 5
 -5 14 3 49.7581 4.94063 2
 -5 14 3 49.6739 5.91389 5
 5 14 -3 45.6936 5.1789 4
 -5 -14 3 44.0208 4.18798 5
 5 14 3 39.2793 4.66466 8
 -5 14 -3 45.4026 5.10037 2
 5 14 3 43.5906 3.79981 4
 5 14 3 45.7482 5.99223 7
 -5 14 -3 39.0926 3.47962 5
 6 14 -3 2.31479 1.27133 8
 6 14 -3 1.58382 2.55272 4
 -6 14 3 2.93552 1.64017 2
 -6 -14 -3 1.85352 1.10924 5
 -6 14 3 3.87363 1.15959 5
 -6 14 -3 3.93918 1.12763 5
 6 14 3 3.63798 1.72605 8
 -6 14 -3 4.21102 1.78154 2
 6 14 3 3.88535 3.29757 7
 6 14 3 2.6749 1.293 4
 -6 -14 3 5.38454 1.45722 5
 7 14 -3 23.344 3.16042 4
 7 14 -3 27.3315 3.07727 8
 -7 -14 -3 25.2269 2.38583 5
 -7 14 3 20.8439 2.80566 2
 -7 14 3 27.8729 2.16744 5
 -7 14 -3 31.254 3.10294 5
 7 14 3 28.1321 3.42181 7
 7 14 3 27.7773 3.01451 8
 -7 14 -3 26.3966 3.06863 2
 7 14 3 19.7426 2.34296 4
 -7 -14 3 19.703 2.39689 5
 0 -15 3 43.9289 4.27308 5
 0 -15 -3 38.8108 3.80398 5
 -1 -15 -3 25.7087 3.35031 5
 -1 15 3 24.9306 3.70169 2
 -1 15 -3 29.1607 3.7664 2
 -1 -15 3 27.1667 3.63128 5
 1 15 3 38.1292 7.30745 8
 -2 -15 -3 0.53373 1.44861 5
 -2 15 3 0.68392 1.33304 2
 -2 -15 3 2.57478 1.60657 5
 -2 15 -3 0.6493 1.58015 2
 2 15 3 0.90906 1.40401 8
 3 15 -3 20.9902 3.01145 8
 -3 -15 -3 19.7019 3.03945 5
 -3 15 3 23.3004 3.49208 2
 -3 -15 3 26.3958 3.42717 5
 3 15 3 18.4477 3.75288 8
 -3 15 -3 21.0371 3.48791 2
 4 15 -3 2.68877 1.50822 8
 -4 15 3 3.16331 1.63398 2
 -4 -15 -3 2.77856 1.46077 5
 -4 15 -3 1.86323 1.84245 2
 4 15 3 4.05377 2.0246 8
 -4 -15 3 3.64727 1.55033 5
 4 15 3 3.54462 1.71124 7
 -5 15 3 3.83605 1.61638 2
 5 15 -3 2.06965 1.42878 4
 -5 -15 -3 4.08291 1.47061 5
 5 15 -3 4.19845 1.46954 8
 -5 15 -3 6.79121 2.01507 2
 5 15 3 2.88237 1.59803 7
 -5 -15 3 2.84288 1.44683 5
 5 15 3 3.48237 1.51748 8
 -6 -15 -3 6.81434 1.34992 5
 -6 15 3 6.55995 1.53272 2
 6 15 -3 3.79169 1.16554 8
 6 15 -3 10.8581 3.59964 4
 -6 15 -3 8.41562 2.04337 2
 6 15 3 7.12378 1.79158 8
 -6 -15 3 8.0046 2.57562 5
 0 -16 -3 22.2989 2.59632 5
 -1 -16 3 3.17136 1.70891 5
 -2 16 3 8.72018 1.89188 2
 -2 -16 3 14.4113 3.5923 5
 -2 16 -3 12.1363 1.92938 2
 -3 -16 -3 4.91748 1.41132 5
 -3 16 3 2.89521 1.45913 2
 -3 16 -3 4.3462 1.48256 2
 -3 -16 3 3.97371 1.59507 5
 3 16 3 8.9995 3.00142 8
 -4 16 3 37.1758 3.46309 2
 -4 -16 -3 39.7914 3.351 5
 -4 -16 3 41.7472 3.63178 5
 -4 16 -3 36.9719 3.46829 2
 4 16 3 43.0112 3.82625 8
 -5 -16 -3 1.49524 0.94385 5
 -5 16 3 1.21349 1.45208 2
 -5 16 -3 0.71604 1.12622 2
 -5 -16 3 0.43954 0.92003 5
 5 16 3 0.69832 0.85564 8
 -2 -17 -3 0.3049 1.4308 5
 -3 -17 -3 11.476 2.40515 5
 -4 -17 -3 3.43905 0.97091 5
 0 0 4 5265.57 210.621 1
 0 0 -4 5925.16 211.557 1
 0 0 -4 5022.95 206.827 6
 1 0 4 0.37638 1.51652 1
 1 0 -4 1.21226 1.51112 1
 1 0 4 0.20718 0.82475 6
 -1 0 -4 -1.5355 1.32324 6
 -1 0 4 0.59573 1.59143 1
 -1 0 4 -0.1916 1.15301 6
 1 0 4 3.31282 1.33421 3
 -1 0 -4 1.49598 1.91277 1
 2 0 -4 47.3479 5.4849 1
 -2 0 -4 46.2629 6.39619 1
 2 0 4 42.0207 4.43485 6
 -2 0 4 50.3175 5.85848 6
 2 0 4 55.2934 6.96284 1
 2 0 4 51.2611 3.74411 3
 -2 0 4 48.0025 6.01482 1
 -2 0 -4 44.5986 5.02138 6
 3 0 -4 830.151 35.7352 1
 -3 0 4 880.085 37.8132 1
 -3 0 -4 713.06 37.5177 1
 -3 0 -4 820.366 40.4567 1
 4 0 -4 2918.35 107.189 1
 -4 0 -4 2819.47 112.783 1
 -4 0 4 2732.73 108.449 1
 -4 0 -4 2637.77 115.078 1
 -5 0 -4 70.1131 8.01954 1
 -6 0 4 0.32038 4.09592 6
 6 0 4 -0.4161 1.40338 7
 7 0 4 -2.0999 1.43634 7
 7 0 -4 -0.5957 1.83023 8
 7 0 -4 -0.5941 2.2214 4
 7 0 4 5.77348 1.80075 4
 7 0 -4 2.30618 2.13606 7
 8 0 -4 37.2612 4.87602 7
 -8 0 4 11.8463 11.142 6
 8 0 4 31.8359 3.95212 4
 8 0 4 32.3199 5.41569 7
 8 0 -4 34.0207 4.67344 8
 10 0 -4 10.7907 2.44749 7
 10 0 4 9.29233 2.67122 7
 11 0 4 22.3592 3.74888 7
 12 0 4 12.809 2.11692 7
 0 1 4 8505.72 346.16 3
 0 1 -4 9691.85 349.799 1
 0 1 4 9999.99 350.324 1
 0 1 -4 8946.97 345.731 6
 0 -1 -4 8849.63 349.467 1
 0 -1 4 8566.17 348.752 1
 -1 1 4 5738.67 205.516 1
 1 -1 4 4936.97 204.906 1
 -1 1 4 4895.71 202.694 3
 -1 -1 -4 5034.41 204.416 1
 1 1 -4 5056.03 203.411 1
 -1 -1 -4 4736.08 199.004 6
 -1 -1 -4 5509.66 201.112 3
 -1 1 4 4846.89 200.758 6
 1 -1 -4 5889.9 204.833 1
 -1 -1 4 5063.47 203.575 1
 -1 -1 4 4867.02 200.619 6
 -1 1 -4 5203.57 205.402 1
 1 1 4 5430.82 201.217 3
 -1 1 -4 5992.62 208.508 6
 1 1 4 5109.16 204.816 1
 1 1 4 5318.15 198.919 6
 -2 -1 -4 1209.31 50.2599 3
 -2 -1 -4 1173.11 54.6621 1
 2 1 -4 1185.09 52.4764 1
 -2 1 4 1226.29 54.6441 3
 -2 1 4 1191.67 54.3092 1
 2 -1 4 1210.36 47.1459 3
 -2 -1 -4 1175.53 49.5677 6
 2 -1 4 1189.63 51.0396 6
 2 -1 -4 1254.11 53.1656 1
 -2 -1 4 1302.82 54.9991 1
 -2 -1 4 1181.26 52.1303 6
 2 1 4 1326.87 55.8554 1
 2 1 4 1212.08 49.1661 6
 2 1 4 1259.43 49.8728 3
 -3 -1 -4 2944.46 119.486 1
 -3 -1 -4 2736.08 114.312 6
 -3 1 4 2793.46 118.228 1
 -3 -1 -4 2955.27 113.472 3
 -3 1 4 2739.6 120.078 3
 3 1 -4 2805.9 114.151 1
 -3 1 -4 3208.98 119.346 1
 3 1 4 2911.57 113.035 3
 -3 1 -4 3034.34 122.04 1
 3 1 4 2976.4 119.743 1
 3 -1 -4 2957.79 115.864 1
 -3 -1 4 2934.89 117.889 6
 -4 -1 -4 1598.73 69.8929 1
 -4 -1 -4 1613.29 62.9088 3
 -4 1 4 1703.48 69.2317 1
 -4 -1 -4 1592.09 68.1991 1
 -4 1 4 1629.5 74.4589 3
 -4 1 -4 1548.72 69.1217 1
 -4 -1 4 1554.83 70.4882 6
 -4 1 -4 1620.38 73.4695 1
 -5 -1 -4 278.386 15.8883 1
 -5 1 -4 270.422 20.3926 1
 -5 -1 4 259.706 19.8162 6
 6 -1 4 121.436 8.84091 7
 6 1 -4 148.373 15.023 8
 -6 -1 4 110.906 14.7549 3
 6 1 4 117.811 8.75612 7
 -6 -1 4 105.504 14.1829 6
 -7 1 4 181.469 20.6047 6
 7 1 -4 169.752 10.3874 8
 7 1 -4 168.779 10.8025 7
 7 -1 4 163.244 11.5954 7
 7 -1 4 158.801 9.59036 4
 7 1 -4 197.184 10.0297 4
 7 -1 -4 180.35 10.6032 8
 7 -1 -4 175.784 11.0437 7
 7 1 4 175.956 9.98082 4
 -7 -1 4 137.318 18.0567 3
 -7 -1 4 185.931 20.3545 6
 7 1 4 162.215 11.392 7
 8 -1 4 149.392 11.422 7
 8 1 -4 160.146 10.0693 8
 8 1 -4 156.998 10.3711 7
 -8 1 4 106.523 28.8618 6
 8 1 -4 157.795 9.26904 4
 8 -1 -4 148.227 10.2991 7
 8 1 4 158.043 9.38093 4
 8 -1 -4 158.373 11.5376 8
 -8 -1 4 149.212 23.8142 6
 8 1 4 162.992 11.4703 7
 9 1 -4 21.5555 3.8733 8
 9 -1 4 20.543 4.20187 7
 9 1 -4 16.4145 3.53138 7
 9 -1 -4 27.9987 4.14275 7
 9 1 4 29.9223 5.3466 7
 9 1 4 19.0702 3.28918 4
 10 -1 4 265.672 15.1857 7
 10 1 -4 265.072 13.3461 7
 10 1 4 285.501 15.3061 7
 10 -1 -4 252.564 13.5128 7
 11 -1 4 2.29254 1.48325 7
 11 1 4 3.18139 1.5771 7
 12 -1 4 8.73339 1.60749 7
 12 1 4 8.11733 2.32865 7
 0 2 4 94.5815 8.7134 3
 0 -2 -4 107.977 9.5396 1
 0 2 4 91.5086 6.77171 6
 0 2 4 98.019 9.76577 1
 0 2 -4 87.5623 9.27707 1
 0 -2 4 106.97 7.69726 6
 0 -2 -4 101.584 8.68805 3
 1 2 -4 8.64218 3.66753 1
 -1 2 4 15.721 4.10485 3
 1 2 -4 16.3655 4.19371 1
 -1 -2 -4 16.2672 3.62944 3
 -1 2 4 10.6501 3.65123 1
 -1 -2 -4 11.9119 3.82684 1
 1 -2 4 16.793 3.07044 6
 -1 2 -4 11.4513 3.55737 1
 1 -2 -4 9.87589 2.97863 1
 -1 -2 4 9.59929 2.65263 6
 1 2 4 14.8224 2.17676 6
 1 2 4 18.641 3.95193 3
 -2 2 4 1335.19 59.1491 3
 2 -2 4 1358.12 56.1002 6
 -2 -2 -4 1249.49 51.9625 6
 2 -2 4 1409.16 51.4593 3
 -2 -2 -4 1389.03 59.1352 1
 2 2 -4 1325.21 56.4906 1
 -2 -2 -4 1333.59 56.2477 3
 -2 2 4 1315.01 59.7802 1
 2 2 -4 1131.11 56.5609 1
 2 2 4 1219.97 58.823 1
 2 2 4 1396.6 51.8698 6
 -2 2 -4 1277.22 58.1404 1
 2 -2 -4 1274.05 57.1923 1
 -2 -2 4 1268.27 55.6935 6
 2 2 4 1380.15 55.444 3
 -2 2 -4 1425.2 62.1798 1
 -3 -2 -4 500.748 24.7003 3
 -3 2 4 472.692 31.4142 3
 -3 2 4 508.726 28.4312 1
 -3 -2 -4 441.898 21.2898 6
 3 2 -4 497.118 22.2903 1
 3 2 -4 440.862 23.0499 1
 -3 -2 -4 476.706 26.3509 1
 3 2 4 499.266 27.5129 1
 3 -2 -4 471.081 25.154 1
 3 2 4 480.664 23.7191 3
 -3 2 -4 512.261 27.1952 1
 -3 -2 4 499.448 25.6919 6
 -3 2 -4 496.777 29.9672 1
 -4 2 4 264.998 19.8313 1
 -4 -2 -4 303.522 17.2147 3
 -4 -2 -4 303.329 19.1926 1
 -4 -2 -4 289.324 15.7612 6
 -4 2 -4 338.873 20.3567 1
 -4 2 -4 277.423 22.0118 1
 4 -2 -4 301.775 17.9043 1
 -4 -2 4 304.09 19.5943 6
 -5 -2 -4 168.602 10.7696 3
 -5 -2 -4 151.447 9.30207 1
 -5 -2 4 156.416 15.5415 3
 -5 2 -4 174.131 17.776 1
 -5 -2 4 184.519 19.7756 6
 6 2 -4 181.677 10.6093 4
 6 2 -4 185.353 10.9413 8
 -6 -2 4 182.939 17.5501 6
 -6 -2 4 197.472 18.6586 3
 6 2 4 196.23 10.5558 4
 7 2 -4 84.0335 6.85524 7
 7 -2 4 85.8271 7.96635 7
 7 2 -4 93.2751 7.42284 8
 7 2 -4 91.3281 6.45535 4
 -7 -2 4 80.9097 12.7869 3
 7 -2 -4 78.3317 7.10844 7
 7 2 4 89.1388 6.66007 4
 7 2 4 93.9121 7.75474 7
 -7 -2 4 59.959 12.0855 6
 7 2 4 78.6556 6.92136 8
 7 -2 -4 94.0585 7.33895 8
 8 -2 4 23.5565 4.72209 7
 8 2 -4 38.1664 4.33587 4
 8 2 -4 26.2802 4.25737 8
 8 2 -4 31.412 4.17333 7
 -8 2 4 28.1421 14.9903 6
 8 -2 -4 31.4504 4.64177 7
 8 2 4 28.7079 4.93939 7
 8 2 4 32.7292 3.9967 4
 9 2 -4 52.0486 6.25943 8
 9 2 -4 43.5748 12.304 7
 9 -2 4 45.2134 5.91735 7
 9 2 -4 51.9431 12.2063 4
 9 2 4 39.6286 4.84815 4
 9 2 4 48.4997 5.78584 7
 9 -2 -4 57.1569 9.01269 7
 10 2 -4 5.00138 2.36581 8
 10 2 -4 6.40362 2.18824 7
 10 2 -4 0.18308 2.08141 4
 10 -2 4 1.25734 1.88661 7
 10 2 4 6.52513 1.92749 4
 10 2 4 9.48398 2.81129 7
 10 -2 -4 9.6867 2.35802 7
 11 -2 4 59.4734 5.08317 7
 11 2 4 65.8255 5.16498 7
 0 3 4 58.2899 7.33367 3
 0 -3 -4 49.1863 6.67983 1
 0 3 4 63.2029 8.50326 1
 0 -3 4 69.8386 6.30226 6
 0 3 -4 67.0413 8.45591 1
 0 -3 4 58.0433 6.16358 3
 0 3 -4 67.5587 7.32103 1
 0 -3 -4 54.8514 6.82353 3
 -1 -3 -4 459.745 24.8021 3
 -1 3 4 463.441 25.8338 3
 1 -3 4 467.14 21.5872 3
 1 3 -4 456.121 26.0012 1
 1 -3 4 457.719 22.7604 6
 -1 -3 -4 415.905 24.7415 1
 -1 3 4 392.982 25.9139 1
 -1 3 -4 452.667 25.1197 1
 -1 3 -4 419.898 27.0951 1
 1 -3 -4 432.035 24.8597 3
 -1 -3 4 472.936 22.4298 6
 1 3 4 452.628 24.1759 3
 1 3 4 450.631 26.7907 1
 -1 -3 4 430.164 23.8183 3
 1 3 4 489.001 19.5726 6
 1 -3 -4 456.904 25.1648 1
 -2 -3 -4 792.764 40.2792 1
 -2 3 4 870.254 42.3968 3
 2 3 -4 816.348 40.3709 1
 2 -3 4 919.62 35.5471 3
 2 3 -4 870.575 38.7009 1
 2 -3 4 896.776 39.4607 6
 -2 -3 -4 886.613 40.5642 3
 -2 3 4 724.073 41.849 1
 2 3 4 859.687 39.1781 3
 -2 3 -4 773.698 40.511 1
 -2 3 -4 829.979 44.732 1
 2 -3 -4 888.689 41.0691 1
 -2 -3 4 817.072 37.9369 6
 2 3 4 854.584 42.7666 1
 -3 3 4 323.245 22.4823 3
 -3 3 4 322.068 23.0124 1
 3 3 -4 338.37 18.9777 1
 -3 -3 -4 334.551 20.315 3
 3 3 -4 346.554 17.1339 1
 -3 -3 -4 352.174 20.5724 1
 -3 3 -4 310.667 20.8563 1
 -3 -3 4 344.934 19.4527 6
 3 -3 -4 359.846 20.9485 1
 -3 3 -4 318.425 24.312 1
 3 3 4 321.955 21.6363 1
 3 3 4 329.999 19.6575 3
 -3 -3 4 292.59 20.8438 3
 -4 -3 -4 563.238 28.2099 1
 -4 -3 -4 545.943 29.1832 3
 -4 3 -4 586.925 40.8398 1
 4 -3 -4 495.318 28.7049 1
 -4 -3 4 504.543 31.1504 3
 4 3 4 532.697 29.7083 1
 -4 -3 4 553.376 29.1648 6
 -4 3 -4 513.483 35.7412 1
 -5 -3 -4 124.17 26.0481 3
 -5 -3 4 149.006 13.6253 6
 -5 -3 4 163.437 15.8614 3
 -5 3 -4 115.572 15.5716 1
 6 3 -4 83.1875 8.71683 8
 6 3 -4 84.3035 6.56507 4
 -6 -3 4 96.4381 12.3343 6
 6 3 4 88.3936 7.23628 7
 -6 -3 4 87.0313 13.2647 3
 6 3 4 94.6047 7.28163 8
 6 3 4 98.483 6.86726 4
 7 3 -4 127.015 8.06894 4
 7 -3 4 103.785 9.16482 7
 7 3 -4 115.945 8.11704 7
 7 3 -4 116.874 8.48401 8
 -7 -3 4 110.418 16.2809 6
 7 3 4 106.265 8.76822 7
 7 -3 -4 128.163 9.13644 7
 7 3 4 115.695 8.49539 8
 7 3 4 110.474 7.91588 4
 8 3 -4 92.8976 7.04608 4
 8 -3 4 89.1112 8.63918 7
 8 3 -4 96.0602 7.28054 7
 8 3 -4 97.7443 7.70753 8
 -8 3 4 103.112 20.0892 6
 8 3 4 88.3662 7.96242 7
 8 -3 -4 88.1761 7.88548 7
 8 3 4 89.1762 6.93383 4
 8 3 4 93.8979 7.36512 8
 9 3 -4 119.665 8.89479 4
 9 -3 4 140.635 11.5533 7
 9 3 -4 131.12 8.82121 7
 9 3 -4 136.499 16.1119 8
 9 3 4 126.45 13.2507 4
 -9 3 -4 135.294 9.05083 5
 9 -3 -4 134.224 9.56405 7
 9 3 4 164.618 11.3827 7
 10 -3 4 14.5948 3.44828 7
 10 3 -4 16.8452 5.06549 4
 10 3 -4 20.6441 3.68449 8
 10 3 4 25.101 3.92285 7
 10 -3 -4 22.0965 5.17851 7
 10 3 4 21.7126 3.23362 4
 -10 3 -4 16.732 3.21435 5
 11 -3 4 25.9819 3.43445 7
 11 3 4 23.8336 3.1724 4
 11 3 4 19.062 3.23071 7
 0 -4 4 110.051 8.79085 6
 0 -4 4 102.147 9.14361 3
 0 4 -4 131.441 11.2106 1
 0 4 4 107.475 12.0447 1
 0 4 4 102.371 17.0063 3
 0 -4 -4 116.475 11.418 3
 0 -4 -4 120.231 11.2313 1
 -1 -4 -4 494.075 28.199 3
 1 4 -4 496.377 29.7695 1
 1 -4 4 503.706 24.4911 3
 -1 -4 -4 485.594 27.6308 1
 1 -4 4 509.766 25.4187 6
 -1 4 4 490.242 28.3824 3
 1 -4 -4 559.67 28.8852 1
 1 4 4 404.21 35.9503 3
 1 4 4 523.635 21.352 6
 -1 -4 4 516.73 24.7904 6
 -1 4 -4 473.638 27.6045 1
 1 -4 -4 414.298 27.1106 3
 -1 -4 4 498.898 26.7167 3
 1 4 4 513.038 30.6031 1
 2 4 -4 446.477 27.0707 1
 2 4 -4 457.951 24.0893 1
 -2 -4 -4 432.828 26.3467 3
 -2 4 4 406.467 28.2407 1
 -2 -4 -4 493.777 26.6605 1
 -2 4 4 482.422 28.3018 3
 2 -4 4 460.707 22.4223 3
 2 -4 -4 482.947 26.8958 1
 -2 -4 4 465.13 23.2828 6
 2 -4 -4 420.912 26.6801 3
 2 4 4 405.968 27.638 1
 2 4 4 451.128 25.6521 3
 -2 4 -4 399.407 25.9987 1
 -2 -4 4 528.87 27.4834 3
 3 -4 4 460.419 20.265 3
 -3 -4 -4 482.689 25.9413 1
 -3 -4 -4 452.208 27.113 3
 -3 4 4 489.345 35.1936 1
 3 4 -4 485.693 23.3515 1
 -3 -4 4 425.446 27.0263 3
 -3 4 -4 428.568 31.7183 1
 -3 -4 4 449.736 23.8356 6
 -3 4 -4 371.03 25.9431 1
 3 -4 -4 494.256 27.6441 1
 3 4 4 410.333 26.0163 3
 3 4 4 432.945 27.9945 1
 -4 -4 -4 2358.74 104.819 3
 -4 -4 -4 2498.05 101.12 1
 -4 -4 4 2552.13 107.387 3
 -4 -4 4 2610.44 102.253 6
 -4 4 -4 2266.63 113.198 1
 -5 -4 -4 11.0291 5.03476 3
 -5 -4 4 6.88876 4.06033 6
 -5 -4 4 15.1534 5.45565 3
 6 4 -4 4.66574 2.21536 7
 6 4 -4 7.38402 2.14044 4
 6 4 -4 11.3616 2.72146 8
 6 4 4 4.69862 2.53031 8
 -6 -4 4 18.6158 7.42792 3
 -6 -4 4 13.2116 6.30184 6
 6 4 4 7.66011 2.20568 7
 6 4 4 7.71123 2.44748 4
 7 4 -4 15.9438 2.84211 7
 7 -4 4 14.9201 3.9499 7
 7 4 -4 15.3634 3.7219 8
 7 4 -4 11.5713 2.79791 4
 -7 -4 4 -37.078 23.0862 3
 7 4 4 15.6345 3.90765 7
 -7 4 -4 11.2448 3.26807 2
 7 4 4 12.8383 3.28185 8
 7 4 4 6.89983 2.45911 4
 -7 4 -4 13.3513 2.70022 5
 7 -4 -4 8.17744 2.37584 7
 8 4 -4 226.426 13.3977 8
 8 4 -4 222.876 12.5442 4
 8 4 -4 230.64 12.6879 7
 8 -4 4 221.642 14.7668 7
 8 4 4 235.858 12.831 4
 8 -4 -4 200.127 13.3922 7
 8 4 4 233.634 13.3723 8
 8 4 4 227.146 13.6818 7
 -8 4 -4 214.658 12.092 5
 9 4 -4 6.05314 2.25291 4
 9 4 -4 1.77661 2.98067 7
 9 -4 4 0.88518 1.97798 7
 9 4 -4 5.33427 2.44183 8
 -9 4 -4 -0.5407 1.9426 5
 9 4 4 3.69642 2.1442 8
 9 4 4 1.80817 1.53927 4
 9 -4 -4 4.29579 2.01382 7
 9 4 4 1.57794 1.69596 7
 10 4 -4 77.7857 6.15084 8
 10 4 -4 59.8329 6.78825 4
 10 -4 4 70.6528 6.7444 7
 10 4 4 70.9665 5.48683 4
 10 4 4 73.8198 6.51089 7
 -10 4 -4 88.6556 5.99412 5
 10 -4 -4 72.1599 6.1603 7
 11 -4 4 89.6782 6.44839 7
 11 4 -4 98.399 9.53601 8
 11 4 4 88.715 4.94473 4
 11 4 4 94.7256 7.71009 7
 0 5 4 110.335 13.2704 1
 0 -5 -4 127.872 12.1377 1
 0 -5 4 111.848 12.3265 1
 0 -5 -4 105.556 11.8059 3
 0 -5 4 123.295 10.7155 3
 0 -5 4 113.978 9.51497 6
 0 5 -4 117.843 11.5672 1
 1 -5 4 816.856 38.1445 6
 1 5 -4 902.9 40.8394 1
 -1 5 4 631.731 47.0425 1
 -1 -5 -4 811.286 42.3925 3
 -1 -5 -4 739.597 40.1866 1
 1 5 4 648.516 47.6322 1
 -1 -5 4 743.935 36.1608 6
 1 -5 -4 791.494 42.2716 3
 1 5 4 805.106 32.4091 6
 1 -5 -4 868.621 42.3727 1
 -1 -5 4 806.907 39.6714 3
 -1 5 -4 907.422 42.6121 1
 1 5 4 804.333 32.8194 6
 2 -5 4 1273.72 52.4425 3
 2 5 -4 1193.05 58.4835 1
 -2 -5 -4 1171.93 55.3828 1
 2 5 -4 1136.53 53.1971 1
 -2 5 4 1118.14 60.2821 1
 -2 -5 -4 1226.04 57.7317 3
 2 5 4 1064.59 58.5483 1
 -2 -5 4 1169.11 50.9877 6
 -2 -5 4 1249.66 56.2014 3
 2 -5 -4 1129.84 57.0842 3
 2 -5 -4 1120.08 56.0345 1
 -3 -5 -4 437.132 26.133 1
 3 5 -4 483.289 25.1425 1
 -3 5 4 407.097 31.2171 1
 3 5 -4 440.089 27.3946 1
 3 -5 4 461.73 22.9801 3
 -3 -5 -4 453.163 28.8071 3
 3 5 4 437.252 30.1567 1
 -3 -5 4 477.91 28.8143 3
 -3 -5 4 431.869 23.6274 6
 -3 5 -4 412.568 28.4054 1
 3 -5 -4 430.606 28.073 1
 -4 -5 -4 651.053 32.8418 1
 -4 -5 -4 618.305 36.9301 3
 4 5 4 618.402 36.6808 1
 -4 -5 4 626.292 39.2437 3
 -4 -5 4 615.813 31.3245 6
 -4 5 -4 578.609 43.5964 1
 5 5 -4 16.446 3.30411 8
 -5 -5 -4 14.9715 6.80928 3
 5 5 -4 21.8969 3.32776 4
 -5 -5 4 22.7574 6.61993 3
 -5 -5 4 16.8491 5.11528 6
 5 5 4 19.0968 3.4641 7
 5 5 4 17.2921 2.87009 4
 6 5 -4 27.2523 3.87837 8
 6 5 -4 24.9449 4.00334 4
 -6 5 4 16.6966 3.42817 5
 6 5 -4 22.4213 3.71881 7
 -6 5 4 15.901 3.23127 2
 -6 -5 4 22.6912 6.58506 6
 6 5 4 18.4182 3.79514 8
 6 5 4 24.7558 4.2579 7
 6 5 4 24.1525 3.53965 4
 -6 5 -4 23.3315 5.73389 5
 -6 -5 4 33.732 11.4636 3
 7 5 -4 142.07 9.22112 7
 -7 5 4 111.289 8.27314 5
 7 5 -4 143.887 10.1159 8
 7 5 -4 137.616 9.0303 4
 -7 5 -4 121.716 9.30105 2
 7 5 4 138.865 9.08543 4
 -7 5 -4 147.172 8.95701 5
 7 5 4 166.603 14.2816 8
 7 5 4 136.879 9.71296 7
 8 5 -4 145.851 10.087 7
 -8 5 4 166.162 9.02774 5
 8 5 -4 146.87 10.0997 8
 8 -5 4 137.892 11.2516 7
 8 5 -4 146.156 9.50981 4
 -8 5 -4 134.547 9.10487 5
 8 5 4 141.553 9.46249 4
 8 5 4 135.612 9.83942 8
 8 -5 -4 120.522 9.83626 7
 8 5 4 154.19 10.3645 7
 -8 5 -4 139.856 9.91148 2
 9 5 -4 42.8344 6.36041 7
 -9 5 4 38.6529 4.32307 5
 9 5 -4 40.1108 4.88411 8
 9 -5 4 36.2372 5.54538 7
 9 5 -4 38.9863 4.60257 4
 9 5 4 44.6887 4.8211 4
 9 5 4 36.7459 4.43982 8
 9 -5 -4 32.1814 4.52735 7
 -9 5 -4 40.1303 4.52374 5
 9 5 4 39.0062 4.99999 7
 10 -5 4 47.7239 5.3814 7
 10 5 -4 30.9189 6.48589 8
 -10 5 4 48.7688 4.07102 5
 10 5 -4 53.4269 6.60566 4
 10 -5 -4 46.5515 4.56699 7
 10 5 4 46.9837 4.29185 4
 10 5 4 51.8508 6.4733 7
 -10 5 -4 47.7969 4.64426 5
 11 -5 4 99.2007 6.59386 7
 11 5 -4 102.455 7.38169 8
 11 5 4 92.804 5.17401 4
 11 5 4 103.712 8.104 7
 0 -6 4 0.68018 2.17905 3
 0 6 4 -4.3345 3.21969 1
 0 -6 4 -1.6475 1.87795 1
 0 6 -4 0.73113 2.94734 1
 0 -6 -4 -2.9275 1.88627 1
 0 -6 -4 -1.1684 1.55908 3
 -1 6 4 620.873 39.0726 1
 1 -6 4 505.729 35.437 1
 -1 -6 -4 540.203 34.6806 3
 -1 -6 -4 567.314 33.4124 1
 1 6 -4 599.322 33.1728 1
 1 -6 4 603.604 31.1613 3
 -1 -6 4 567.156 31.9927 3
 -1 -6 4 594.273 28.9846 6
 1 -6 -4 583.264 35.7068 3
 -1 -6 4 506.179 33.965 1
 1 6 4 545.064 24.0786 6
 -1 6 -4 521.308 33.2148 1
 1 6 4 635.049 39.3098 1
 1 -6 -4 574.179 34.1453 1
 1 6 4 548.441 24.5454 6
 -2 -6 -4 34.0359 7.90452 1
 2 -6 4 36.8168 9.65244 1
 -2 -6 -4 29.5822 8.05453 3
 2 6 -4 39.646 7.10236 1
 -2 6 4 28.8027 8.41644 1
 2 -6 4 42.2724 6.54249 3
 2 6 -4 29.1634 7.79051 1
 -2 -6 4 29.7087 5.12369 6
 -2 -6 4 28.8922 7.03194 3
 2 6 4 22.5864 9.21211 1
 2 -6 -4 32.8866 7.23767 1
 -2 6 -4 25.5025 6.40759 1
 3 6 -4 424.137 25.5645 1
 -3 -6 -4 412.68 26.233 1
 -3 -6 -4 391.528 28.5221 3
 3 -6 4 403.026 23.5498 3
 -3 6 -4 466.323 37.6019 1
 -3 -6 4 374.293 21.6947 6
 3 6 4 377.742 30.3933 1
 4 6 -4 404.865 29.2022 1
 -4 -6 -4 383.407 30.1924 3
 4 6 4 374.159 31.8722 1
 -4 -6 4 357.718 21.001 6
 -4 -6 4 342.43 26.9872 3
 -5 6 4 8.37637 2.03097 2
 5 6 -4 11.7675 2.80969 7
 5 6 -4 7.12301 2.17332 4
 -5 6 4 6.63753 2.39943 5
 -5 -6 -4 19.1443 8.3778 3
 5 6 -4 3.78844 2.15235 8
 5 6 4 10.2617 2.30368 4
 -5 6 -4 11.2842 2.5194 5
 -5 -6 4 2.65008 4.1317 6
 5 6 4 9.09864 2.40453 7
 -5 -6 4 10.1274 4.85131 3
 6 6 -4 103.917 7.47741 4
 6 6 -4 98.5717 7.79821 7
 -6 6 4 91.1424 6.99805 2
 6 6 -4 108.059 8.52946 8
 -6 6 4 91.5057 7.04197 5
 6 6 4 101.042 7.39766 4
 -6 6 -4 113.77 7.3742 5
 -6 6 -4 103.312 7.91998 2
 6 6 4 99.6188 7.78284 7
 6 6 4 102.075 8.21566 8
 -7 6 4 130.538 8.32942 5
 -7 6 4 113.916 8.62947 2
 7 6 -4 129.205 9.78801 8
 7 6 -4 125.292 8.78633 4
 7 6 -4 129.104 9.77695 7
 7 6 4 141.73 10.1577 8
 7 6 4 135.515 8.93686 4
 7 6 4 119.01 9.10682 7
 -7 6 -4 125.215 8.37009 5
 -7 6 -4 121.522 9.18175 2
 8 6 -4 59.0207 8.17889 7
 8 -6 4 61.6 7.15452 7
 8 6 -4 52.9862 5.73703 4
 -8 6 4 60.402 5.39194 5
 8 6 -4 59.3882 6.34254 8
 8 6 4 61.003 5.83907 4
 -8 6 -4 59.8257 5.70461 5
 8 6 4 59.9589 6.25983 8
 8 -6 -4 52.5337 6.03837 7
 -8 6 -4 70.8118 6.75532 2
 8 6 4 63.2244 6.46959 7
 9 6 -4 26.3043 5.20364 7
 9 6 -4 19.832 3.62952 4
 -9 6 4 25.9513 3.45402 5
 9 6 -4 23.7134 4.02549 8
 9 6 4 27.6147 4.1326 8
 9 6 4 28.9639 5.51911 7
 -9 6 -4 24.34 3.81731 5
 -9 6 -4 19.8019 3.7102 2
 9 -6 -4 25.2658 4.3891 7
 9 6 4 23.5684 3.97692 4
 -10 6 4 17.5752 2.70005 5
 10 6 -4 10.6166 2.40719 8
 10 6 -4 5.46878 4.38668 7
 10 6 -4 16.1876 3.42546 4
 10 -6 4 18.1137 4.13549 7
 10 -6 -4 16.3195 2.96874 7
 -10 6 -4 19.1282 3.00376 5
 10 6 4 18.0361 3.50768 4
 10 6 4 14.4298 5.3137 7
 10 6 4 18.6736 2.73709 8
 11 -6 4 60.8659 4.38392 7
 11 6 -4 50.2607 4.50719 8
 -11 6 -4 53.958 3.6782 5
 11 6 4 79.7307 8.71835 7
 11 6 4 56.1402 3.49947 4
 0 -7 -4 837.883 44.8653 1
 0 -7 -4 700.353 44.1948 3
 0 7 -4 700.797 42.3872 1
 0 7 4 799.672 49.7976 1
 0 -7 4 685.064 45.6579 1
 0 -7 4 789.723 41.1742 3
 0 -7 4 772.366 38.0359 6
 1 7 -4 518.782 31.5374 1
 1 -7 4 410.806 33.1722 1
 -1 -7 -4 441.487 30.4336 1
 -1 7 4 501.246 37.4559 1
 1 -7 4 438.346 28.3291 3
 -1 -7 -4 465.718 32.9055 3
 -1 7 -4 491.31 32.4252 1
 1 -7 -4 412.037 30.5209 1
 -1 -7 4 479.577 29.9472 3
 1 7 4 496.427 21.233 6
 1 7 4 445.07 20.6753 6
 1 -7 -4 438.937 32.1037 3
 -1 -7 4 461.723 25.397 6
 1 7 4 486.835 36.4876 1
 2 -7 4 33.1198 9.52549 1
 2 -7 4 49.966 8.34074 3
 -2 -7 -4 62.1363 10.4236 1
 -2 7 4 53.0249 12.2452 1
 -2 -7 -4 42.7686 11.3416 3
 2 7 -4 41.6084 9.00191 1
 2 -7 -4 57.7737 10.8024 3
 -2 -7 4 38.8584 8.40328 3
 -2 7 -4 38.6312 8.93794 1
 -2 -7 4 40.9784 5.73855 6
 -3 -7 -4 201.696 20.6327 3
 3 7 -4 240.759 25.1233 1
 3 -7 4 214.224 17.2397 3
 -3 -7 4 216.435 14.4709 6
 -3 -7 4 194.384 19.5756 3
 4 7 -4 62.5857 7.2164 4
 4 7 -4 72.8705 6.80458 8
 -4 7 4 62.4111 5.04259 2
 -4 7 4 55.2565 4.87047 5
 -4 7 -4 64.5317 4.95077 5
 -4 -7 4 64.8371 7.40196 6
 -4 -7 4 61.5499 11.5886 3
 -4 7 -4 65.6053 5.71401 2
 4 7 4 64.3811 5.13537 4
 5 7 -4 77.4902 6.07852 4
 5 7 -4 71.9687 5.8983 7
 -5 7 4 63.0999 5.48148 2
 -5 -7 -4 54.9346 13.5265 3
 -5 7 4 60.0134 5.27861 5
 5 7 -4 67.1927 6.63028 8
 5 7 4 80.3918 6.73942 7
 5 7 4 78.3284 6.01059 4
 -5 7 -4 65.1661 5.42707 5
 -5 7 -4 77.3066 6.4073 2
 -5 -7 4 72.5036 13.7903 3
 6 7 -4 191.733 13.8793 8
 6 7 -4 191.477 11.873 7
 -6 7 4 205.129 11.5669 2
 -6 7 4 175.94 10.6681 5
 6 7 -4 214.13 13.4103 4
 -6 7 -4 178.132 11.9149 2
 -6 7 -4 185.422 11.0712 5
 6 7 4 240.502 14.0682 7
 6 7 4 207.248 22.1172 8
 6 7 4 214.532 12.744 4
 7 7 -4 209.712 12.5527 4
 -7 7 4 214.928 11.7517 5
 7 7 -4 230.756 13.8933 8
 7 7 -4 226.761 13.4513 7
 -7 7 4 208.6 12.309 2
 7 7 4 214.261 12.503 4
 -7 7 -4 216.347 12.2224 5
 7 7 4 225.862 13.6837 7
 -7 7 -4 215.551 13.2176 2
 7 7 4 219.114 13.8819 8
 8 -7 4 93.7709 10.796 7
 8 7 -4 123.406 9.93372 7
 -8 7 4 129.696 7.76115 5
 -8 7 4 111.566 8.06977 2
 -8 7 -4 112.528 8.42004 5
 8 7 4 135.401 12.2402 8
 8 7 4 109.982 16.5215 7
 -8 7 -4 114.196 8.91666 2
 8 7 4 100.997 12.4166 4
 8 -7 -4 110.433 8.93648 7
 -9 7 4 6.80556 2.427 2
 -9 7 4 13.4207 2.38315 5
 9 7 -4 12.9029 3.01474 4
 9 -7 4 11.704 3.16187 7
 9 7 -4 9.68423 2.55333 8
 9 7 -4 13.2993 3.85232 7
 9 7 4 14.1423 5.89408 7
 -9 7 -4 13.2393 2.69767 5
 9 7 4 12.8954 2.94826 8
 9 -7 -4 7.46617 2.33331 7
 9 7 4 8.21649 2.235 4
 -9 7 -4 6.72246 3.40695 2
 -10 7 4 113.427 6.43319 5
 10 7 -4 105.512 7.12746 8
 10 7 -4 111.477 7.32137 4
 10 -7 4 97.0791 7.69543 7
 10 -7 -4 109.85 7.02003 7
 10 7 4 117.225 9.51958 7
 10 7 4 107.913 6.46437 8
 -10 7 -4 117.695 6.87149 5
 11 -7 4 46.697 3.54483 7
 11 7 4 38.218 3.16207 4
 11 7 4 41.1101 4.73854 7
 -11 7 -4 50.3061 4.27275 5
 0 -8 -4 35.9216 9.46614 3
 0 -8 4 40.9615 9.60939 1
 0 8 -4 36.2721 10.2613 1
 0 8 4 28.1776 11.3952 1
 0 -8 4 56.5704 10.0306 3
 1 -8 4 88.8953 12.2168 3
 -1 -8 -4 85.0127 13.7621 3
 1 -8 4 79.5107 15.0138 1
 -1 8 -4 94.0449 15.2062 1
 1 8 4 79.0279 6.03483 6
 1 -8 -4 83.5838 14.7504 1
 1 -8 -4 104.828 14.5077 3
 -1 -8 4 80.2609 11.8192 3
 1 8 4 54.5466 16.048 1
 -2 -8 -4 47.5244 11.7419 3
 2 -8 4 29.0568 7.70128 3
 -2 8 4 42.4061 6.00533 2
 -2 8 4 31.3105 3.65846 5
 2 -8 4 24.6791 12.7224 1
 -2 8 -4 22.402 7.80947 5
 -2 -8 4 44.2532 6.23533 6
 -2 -8 4 35.0035 8.55443 3
 -2 8 -4 26.6936 12.0431 1
 -2 8 -4 46.8824 6.68139 2
 2 -8 -4 44.4895 11.3151 3
 -3 8 4 591.028 26.9764 5
 3 8 -4 562.216 27.2984 8
 3 -8 4 620.992 36.8717 3
 -3 -8 -4 590.842 42.149 3
 -3 8 4 597.794 26.4644 2
 3 8 -4 608.176 26.2363 4
 -3 -8 4 594.061 30.4152 6
 -3 -8 4 611.71 40.4954 3
 3 8 4 610.685 26.0344 4
 3 -8 -4 589.57 41.9339 3
 -3 8 -4 601.219 27.7861 2
 -3 8 -4 644.426 35.18 5
 4 8 -4 233.186 12.1986 7
 4 8 -4 225.327 12.2417 4
 -4 8 4 243.174 11.8324 5
 -4 8 4 239.112 12.384 2
 4 8 -4 212.255 13.2735 8
 -4 -8 -4 212.295 12.5221 5
 -4 -8 -4 203.286 24.2949 3
 -4 8 -4 229.081 11.954 5
 4 8 4 225.987 12.0004 4
 4 8 4 239.582 12.7873 7
 -4 8 -4 226.955 13.1397 2
 -4 -8 4 214.601 23.9138 3
 5 8 -4 389.785 21.0476 8
 -5 8 4 393.698 18.8317 5
 5 8 -4 412.037 19.8368 4
 5 8 -4 426.954 19.5859 7
 -5 -8 -4 432.625 50.501 3
 -5 8 4 407.176 19.6554 2
 5 8 4 407.37 20.2423 7
 5 8 4 400.245 19.4951 4
 -5 8 -4 406.81 19.264 5
 -5 8 -4 429.989 20.8303 2
 -6 8 4 12.1643 2.80812 2
 6 8 -4 17.1221 3.54749 4
 6 8 -4 12.6824 3.6768 8
 -6 8 4 16.7805 3.19478 5
 6 8 -4 10.8652 3.43657 7
 6 8 4 19.5011 5.38654 7
 6 8 4 11.2237 2.81156 4
 6 8 4 16.2673 3.9228 8
 -6 8 -4 8.63682 2.65867 5
 -6 8 -4 13.3406 3.17423 2
 7 8 -4 14.0693 3.7101 8
 7 8 -4 9.51698 4.10722 7
 7 8 -4 18.0549 3.57596 4
 -7 8 4 16.5715 3.09804 5
 -7 8 4 18.8899 3.68213 2
 -7 8 -4 13.4389 3.37855 2
 7 8 4 14.6676 5.79658 7
 7 8 4 20.5703 4.51477 8
 7 8 4 19.8406 3.82502 4
 -7 8 -4 16.0844 3.13657 5
 8 8 -4 39.9319 4.70599 4
 8 -8 4 32.4189 5.15511 7
 8 8 -4 31.7681 5.22111 7
 8 8 -4 41.1535 5.28147 8
 -8 8 4 34.9126 4.47097 2
 -8 8 4 44.1348 4.42742 5
 -8 8 -4 39.9725 4.37812 5
 8 -8 -4 34.4894 4.67166 7
 8 8 4 38.788 5.2136 8
 -8 8 -4 34.5374 5.29406 2
 8 8 4 42.3021 7.7294 7
 8 8 4 42.5653 4.86674 4
 9 8 -4 15.1868 2.84955 8
 -9 8 4 16.2047 2.77477 2
 9 -8 4 16.7866 3.66739 7
 9 8 -4 20.6399 3.66482 4
 9 -8 -4 23.0778 4.01015 7
 -9 8 -4 26.5186 3.39585 5
 9 8 4 19.0779 5.63951 7
 9 8 4 18.3306 3.15279 4
 9 8 4 18.8701 3.19755 8
 -9 8 -4 14.3246 3.16772 2
 10 8 -4 8.61224 1.88238 8
 10 8 -4 7.37517 2.66182 4
 10 -8 4 7.5624 2.23223 7
 -10 8 4 9.91038 1.85714 5
 -10 8 -4 10.1516 1.86061 5
 10 8 4 10.3676 1.89543 4
 10 8 4 6.72469 1.68415 8
 10 8 4 5.34701 3.8485 7
 10 -8 -4 7.09693 4.02443 7
 0 -9 -4 11.4546 7.46948 3
 0 9 4 4.22276 1.63272 2
 0 -9 4 10.0009 7.09559 3
 0 9 -4 -0.7861 1.84923 2
 0 -9 4 5.66609 1.81365 5
 0 -9 -4 2.55588 1.30223 5
 0 9 4 4.21778 1.41195 7
 -1 9 4 96.0632 6.581 2
 1 9 -4 87.9485 6.53422 7
 -1 9 4 94.9977 5.77836 5
 -1 -9 -4 82.2231 15.3133 3
 1 -9 4 94.2633 13.8845 3
 -1 -9 -4 95.8616 5.88812 5
 1 -9 4 91.3925 7.51471 5
 1 -9 -4 84.5082 5.69738 5
 -1 9 -4 89.921 6.85379 2
 -1 9 -4 86.1556 6.25267 5
 1 -9 -4 83.4719 14.6991 3
 -1 -9 4 92.2439 14.6649 3
 -1 -9 4 102.974 6.34976 5
 1 9 4 95.462 6.55946 7
 2 9 -4 30.1325 4.45669 8
 -2 9 4 37.0894 3.66344 5
 -2 9 4 48.3757 4.34648 2
 2 9 -4 40.1297 4.22664 7
 -2 -9 -4 37.1032 4.39033 5
 2 -9 4 28.0524 8.86964 3
 -2 -9 -4 49.123 11.6346 3
 2 9 -4 36.5739 3.95542 4
 -2 9 -4 37.8483 4.57933 2
 -2 9 -4 47.2005 4.01555 5
 -2 -9 4 39.6992 3.962 5
 2 9 4 37.4909 3.94217 7
 2 -9 -4 45.5045 3.51769 5
 -3 9 4 19.5007 3.14655 5
 -3 -9 -4 34.0836 11.1789 3
 3 9 -4 31.2056 4.16922 8
 -3 9 4 18.6153 3.36694 2
 3 -9 4 26.4106 9.6494 3
 3 9 -4 27.6312 3.2685 4
 3 9 -4 20.4342 3.25611 7
 -3 -9 4 17.6844 6.66063 3
 -3 -9 4 21.9006 3.72577 5
 3 -9 -4 26.0869 9.34112 3
 3 9 4 21.8286 3.35639 7
 -3 9 -4 29.5323 3.55888 5
 -3 9 -4 26.0708 4.05808 2
 3 9 4 30.1375 3.29248 4
 -4 9 4 125.854 7.74368 5
 4 9 -4 116.783 7.97437 7
 4 9 -4 112.811 8.88259 8
 4 9 -4 117.034 8.00901 4
 -4 9 4 116.535 8.17012 2
 -4 -9 -4 108.856 7.15009 5
 -4 -9 4 130.45 7.64672 5
 -4 9 -4 110.543 7.7237 5
 4 9 4 122.614 7.84912 4
 4 9 4 118.394 8.32906 7
 -4 9 -4 117.846 9.00888 2
 -5 9 4 194.097 10.9879 5
 5 9 -4 203.713 11.8251 4
 5 9 -4 192.975 12.978 8
 -5 -9 -4 193.015 10.5363 5
 -5 9 4 205.757 11.8503 2
 5 9 -4 226.868 13.3822 7
 5 9 4 198.089 12.0123 7
 5 9 4 199.894 11.4603 4
 -5 9 -4 199.754 12.5319 2
 -5 9 -4 202.775 11.5585 5
 5 9 4 206.318 13.3237 8
 -6 9 4 34.9947 4.84647 2
 6 9 -4 47.9667 6.29485 7
 6 9 -4 35.9205 5.58694 8
 -6 -9 -4 47.972 4.13334 5
 6 9 -4 43.9691 5.11435 4
 -6 9 4 41.4235 4.44754 5
 6 9 4 42.4406 5.69473 8
 6 9 4 47.0204 7.37205 7
 -6 9 -4 45.9608 5.02554 5
 6 9 4 33.7813 4.64771 4
 -6 9 -4 38.6426 5.02738 2
 7 9 -4 58.914 6.37032 4
 7 9 -4 59.0886 6.75783 8
 -7 9 4 54.1264 13.4091 5
 7 9 -4 68.7973 7.77289 7
 -7 9 4 71.2382 8.70953 2
 -7 -9 -4 53.7831 4.91677 5
 7 9 4 63.3991 8.08733 8
 -7 9 -4 83.8393 16.7689 2
 -7 9 -4 72.7822 12.6272 5
 7 9 4 65.258 7.73581 4
 7 9 4 66.963 9.80617 7
 -8 9 4 27.0012 3.84694 2
 8 9 -4 32.4119 4.51646 4
 8 -9 4 22.6425 4.74785 7
 -8 9 4 30.13 3.5942 5
 8 9 -4 30.5285 4.51805 8
 8 9 -4 27.3321 5.33908 7
 8 9 4 29.4193 4.33422 8
 8 9 4 29.4686 3.9568 4
 8 9 4 36.6402 7.02086 7
 -8 9 -4 24.8092 3.87138 5
 -8 9 -4 26.0103 4.58373 2
 8 -9 -4 18.5859 3.55616 7
 -9 9 4 19.3375 2.90926 2
 9 9 -4 8.3952 4.14687 7
 9 -9 4 14.3581 3.57043 7
 9 9 -4 17.3131 4.6491 4
 -9 9 4 22.5717 2.77834 5
 9 9 -4 12.4318 3.20915 8
 -9 9 -4 16.104 2.73975 2
 -9 9 -4 14.8717 3.19633 5
 9 9 4 15.3696 6.30395 7
 9 -9 -4 7.79392 2.16057 7
 9 9 4 14.0443 2.64756 8
 9 9 4 10.7114 2.26017 4
 10 9 -4 37.4504 4.54542 4
 -10 9 4 34.9615 3.20184 5
 10 9 -4 38.0128 3.81927 8
 10 -9 4 33.3314 3.54851 7
 10 9 4 45.8607 5.72311 7
 -10 9 -4 38.8581 3.46118 5
 10 9 4 34.6388 2.85371 8
 10 9 4 35.7192 3.10787 4
 0 10 4 10.8648 2.31729 2
 0 -10 -4 12.5979 2.35524 5
 0 10 -4 7.91506 2.28958 2
 0 -10 4 10.5062 2.49046 5
 0 10 4 11.4545 2.65246 7
 1 -10 4 173.154 9.59794 5
 1 10 -4 155.708 9.47721 4
 1 10 -4 164.414 9.93935 2
 -1 -10 -4 175.931 9.24407 5
 1 -10 4 178.654 24.1407 3
 1 10 -4 172.739 10.2571 7
 -1 10 4 165.64 8.74743 5
 -1 10 4 183.579 10.0909 2
 -1 -10 -4 186.574 24.0247 3
 -1 10 -4 162.297 9.2869 5
 -1 10 -4 165.138 10.4055 2
 -1 -10 4 168.797 9.61969 5
 1 10 4 162.868 10.0443 7
 1 10 4 165.276 9.46494 2
 1 -10 -4 162.841 8.98687 5
 -1 -10 4 187.766 22.6961 3
 1 -10 -4 150.614 22.4729 3
 2 -10 4 68.6277 13.5242 3
 2 10 -4 66.6252 5.28924 4
 2 -10 4 64.1618 5.16215 5
 -2 10 4 68.4209 5.78319 2
 -2 -10 -4 71.2599 5.2288 5
 2 10 -4 59.696 5.9106 8
 2 10 -4 65.996 5.84293 7
 -2 10 4 60.3484 4.89395 5
 2 10 4 71.0276 5.87478 7
 -2 10 -4 54.5333 6.02613 2
 2 -10 -4 63.8913 4.62823 5
 -2 -10 4 59.1181 5.2073 5
 -2 10 -4 76.371 5.4242 5
 3 10 -4 140.343 8.99759 7
 3 10 -4 148.93 9.82908 8
 3 10 -4 134.414 8.69328 4
 -3 10 4 132.239 9.00652 2
 -3 10 4 129.33 8.05398 5
 -3 -10 -4 129.715 7.98816 5
 -3 10 -4 149.763 9.98346 2
 3 10 4 135.556 8.50845 4
 3 10 4 137.589 9.08912 7
 -3 10 -4 127.541 8.37076 5
 -3 -10 4 138.599 8.50888 5
 -4 10 4 488.116 20.7901 5
 -4 10 4 449.22 21.5671 2
 4 10 -4 445.027 22.6846 8
 4 10 -4 520.362 23.2699 7
 4 10 -4 427.488 21.0925 4
 -4 10 -4 419.161 22.1826 2
 4 10 4 426.989 21.1892 4
 -4 -10 4 411.14 20.3075 5
 -4 10 -4 435.757 20.7706 5
 4 10 4 464.068 21.8251 7
 -5 10 4 109.513 8.25103 2
 -5 10 4 110.609 7.53622 5
 5 10 -4 111.312 8.98343 8
 5 10 -4 111.082 8.4887 7
 5 10 -4 116.354 8.36429 4
 -5 -10 -4 106.143 7.07581 5
 -5 10 -4 105.829 7.75603 5
 5 10 4 109.471 7.8661 4
 -5 -10 4 96.6598 7.29817 5
 -5 10 -4 116.262 9.09722 2
 5 10 4 104.155 9.13906 8
 5 10 4 110.018 8.61608 7
 6 10 -4 65.1118 6.0484 4
 6 10 -4 55.8504 7.27267 7
 -6 -10 -4 55.4312 5.02602 5
 6 10 -4 60.5058 6.57611 8
 -6 10 4 65.1655 5.44746 5
 -6 10 4 60.6144 5.98077 2
 -6 10 -4 54.1287 5.46307 5
 6 10 4 57.9834 5.62253 4
 -6 10 -4 54.1818 6.10796 2
 6 10 4 64.619 7.94155 7
 6 10 4 52.2701 6.78189 8
 -6 -10 4 46.8804 5.47218 5
 7 10 -4 40.0721 5.45273 8
 7 10 -4 37.6868 5.86286 7
 7 10 -4 36.5004 4.63405 4
 -7 -10 -4 36.9477 3.91514 5
 -7 10 4 39.7393 4.29284 5
 -7 10 4 38.3678 4.59558 2
 7 10 4 42.4633 7.00342 7
 7 10 4 32.2447 5.04796 8
 7 10 4 31.1651 4.26265 4
 -7 10 -4 39.923 4.65303 5
 -7 10 -4 34.0448 4.81072 2
 -8 10 4 62.7554 5.12184 5
 -8 10 4 67.0663 6.12606 2
 8 10 -4 62.1368 7.50736 7
 -8 -10 -4 74.5553 4.65753 5
 8 10 -4 59.6467 5.89324 8
 8 10 -4 63.2849 5.83197 4
 8 -10 4 52.8394 6.0975 7
 -8 10 -4 63.9899 5.98069 2
 8 10 4 70.8044 8.41378 7
 8 -10 -4 61.0801 6.01391 7
 8 10 4 64.4875 6.18727 8
 -8 10 -4 65.7218 5.41509 5
 8 10 4 58.365 5.37343 4
 -9 10 4 2.1103 1.26954 5
 -9 10 4 0.00325 1.56871 2
 9 -10 4 1.71607 1.4181 7
 9 10 -4 -1.5093 1.84647 4
 9 10 -4 2.94958 1.32705 8
 9 10 4 2.43189 1.42949 8
 9 10 4 1.87874 1.37647 4
 -9 10 -4 -1.2491 1.42726 2
 9 10 4 3.34094 4.57016 7
 9 -10 -4 3.34806 1.46895 7
 -9 10 -4 2.1498 1.3503 5
 10 10 -4 2.40624 2.21405 4
 10 10 -4 7.2141 1.52911 8
 10 10 4 3.88248 2.82447 7
 -10 10 -4 5.35468 1.09297 5
 10 10 4 4.07693 1.06141 4
 0 11 -4 103.419 7.44109 2
 0 -11 4 95.0738 6.9648 5
 0 11 4 91.028 6.84583 2
 0 11 4 87.52 7.17547 7
 0 -11 -4 90.0787 6.3659 5
 1 -11 4 1.25913 1.667 5
 -1 11 4 2.05848 1.4977 2
 -1 11 4 2.53462 1.33963 5
 1 11 -4 -0.0368 3.67662 8
 -1 -11 -4 2.62503 1.69671 5
 1 11 -4 5.08909 2.60278 2
 1 11 -4 -2.6623 1.76062 4
 1 -11 -4 1.42052 1.3643 5
 -1 -11 4 1.76053 1.88258 5
 -1 11 -4 4.07652 1.92876 2
 -1 11 -4 4.54378 3.73903 5
 1 11 4 -0.6944 1.6744 7
 1 11 4 0.77453 1.82941 2
 -2 11 4 183.363 12.6737 2
 2 11 -4 209.229 11.3998 4
 -2 -11 -4 190.06 17.8561 5
 -2 11 4 213.281 14.4557 5
 2 11 -4 191.242 12.2524 8
 2 11 -4 228.366 13.0463 7
 -2 11 -4 205.688 10.7771 5
 -2 11 -4 219.797 15.2381 2
 2 -11 -4 191.164 10.149 5
 -2 -11 4 231.967 18.6341 5
 2 11 4 233.515 12.8703 7
 2 11 4 184.107 10.7234 4
 -3 11 4 193.378 11.575 2
 3 11 -4 191.374 11.4564 7
 3 11 -4 175.408 11.7955 8
 -3 -11 -4 202.084 10.4784 5
 -3 11 4 199.956 10.5087 5
 3 11 -4 199.611 11.1578 4
 -3 11 -4 179.127 10.4623 5
 3 11 4 172.28 10.9014 4
 3 11 4 190.058 11.4752 7
 -3 -11 4 185.24 10.7866 5
 -3 11 -4 176.342 11.9256 2
 -4 11 4 159.515 10.4734 2
 4 11 -4 158.18 10.2904 7
 4 11 -4 150.437 10.7008 8
 -4 -11 -4 166.048 9.2859 5
 4 11 -4 152.647 9.79076 4
 -4 11 4 153.421 9.22328 5
 -4 11 -4 161.536 11.0556 2
 4 11 4 149.975 9.48262 4
 4 11 4 159.379 10.1665 7
 4 11 4 158.847 11.2379 8
 -4 -11 4 165.313 9.56953 5
 -4 11 -4 146.439 9.45194 5
 -5 -11 -4 17.9476 3.1489 5
 5 11 -4 21.8325 3.78239 4
 -5 11 4 11.9844 2.65263 5
 5 11 -4 17.9147 4.01589 8
 -5 11 4 12.8224 3.31157 2
 5 11 -4 10.6171 4.2114 7
 -5 11 -4 11.1529 3.23782 2
 5 11 4 19.9412 5.13068 7
 5 11 4 16.2136 4.04866 8
 -5 -11 4 15.6219 3.19297 5
 5 11 4 15.4885 3.03198 4
 -5 11 -4 11.9145 2.85834 5
 6 11 -4 19.6526 5.18352 7
 6 11 -4 17.8372 3.68866 4
 -6 -11 -4 19.551 3.08994 5
 -6 11 4 13.6407 2.9587 5
 -6 11 4 14.5545 3.20026 2
 6 11 -4 22.1651 4.31423 8
 6 11 4 13.0798 3.66377 8
 -6 11 -4 12.4234 2.74925 5
 6 11 4 17.3611 5.66301 7
 -6 11 -4 14.0761 3.58171 2
 -6 -11 4 20.7901 3.2468 5
 6 11 4 18.9765 3.38047 4
 7 11 -4 5.91666 2.46565 8
 7 11 -4 4.18159 2.20667 4
 -7 -11 -4 3.97837 1.50908 5
 -7 11 4 8.21455 2.21136 5
 7 11 -4 8.9258 4.70411 7
 -7 11 4 8.78736 2.71356 2
 7 11 4 8.27774 2.27239 4
 7 11 4 7.97758 5.76468 7
 -7 11 -4 6.27502 2.06157 5
 -7 -11 4 8.23971 1.95538 5
 -7 11 -4 6.48322 2.39602 2
 7 11 4 8.10952 2.62432 8
 -8 11 4 13.8234 3.32037 5
 8 11 -4 11.5219 3.1851 7
 -8 -11 -4 17.8938 2.34506 5
 8 11 -4 7.98153 3.55541 8
 -8 11 4 15.9321 2.74865 2
 8 11 4 17.2357 4.39859 4
 8 11 4 12.0659 5.6402 7
 -8 11 -4 17.4421 3.23063 2
 8 -11 -4 16.5729 2.99073 7
 8 11 4 17.9048 3.77303 8
 -8 11 -4 10.6461 6.90337 5
 -9 11 4 8.54856 1.47761 2
 9 -11 4 2.2361 1.31429 7
 9 11 -4 5.55478 2.93415 4
 -9 11 4 7.15184 1.40691 5
 9 11 -4 5.20012 1.60301 8
 -9 11 -4 7.03328 1.61868 2
 -9 11 -4 4.84942 1.4615 5
 9 11 4 5.42981 3.91149 7
 9 11 4 6.83891 1.44886 4
 9 11 4 5.21973 1.37093 8
 0 12 4 2.31313 2.03124 2
 0 -12 4 4.74628 2.04476 5
 0 12 -4 -1.9466 1.9568 2
 0 -12 -4 3.40993 1.72026 5
 -1 12 4 81.1819 6.74823 2
 1 -12 4 85.7463 6.40104 5
 -1 -12 -4 85.0495 6.29347 5
 1 12 4 71.7558 6.09728 2
 -1 -12 4 81.5157 6.64993 5
 1 -12 -4 79.6648 5.8283 5
 1 12 4 76.9368 6.76203 7
 -1 12 -4 76.1886 6.84949 2
 2 12 -4 252.943 13.5056 4
 -2 12 4 291.232 14.8255 2
 2 12 -4 245.788 14.2449 8
 -2 -12 -4 269.711 13.5512 5
 -2 12 4 260.553 12.615 5
 2 12 -4 242.778 14.0812 7
 -2 12 -4 254.305 12.3448 5
 -2 12 -4 276.165 15.2174 2
 -2 -12 4 273.067 14.0483 5
 2 12 4 276.817 14.8055 7
 2 -12 -4 242.5 12.0887 5
 3 12 -4 35.1266 4.60776 4
 -3 12 4 38.9176 4.16287 5
 -3 -12 -4 39.7215 4.32746 5
 -3 12 4 46.9106 5.36588 2
 3 12 -4 33.9293 4.9467 8
 3 12 -4 40.2125 4.83392 7
 -3 12 -4 32.8751 5.22489 2
 3 12 4 39.2992 4.16465 4
 3 12 4 39.7379 5.26795 8
 3 12 4 44.8721 5.19067 7
 -3 12 -4 39.1075 4.21799 5
 -3 -12 4 43.8801 4.67356 5
 -4 12 4 10.4598 2.88648 2
 -4 -12 -4 17.8383 3.24664 5
 -4 12 4 12.7878 2.57335 5
 4 12 -4 16.383 3.29469 4
 4 12 -4 16.5547 3.56928 7
 4 12 -4 22.5311 4.51071 8
 4 12 4 12.2323 3.16357 7
 -4 12 -4 16.7747 3.05663 5
 4 12 4 12.2693 2.50965 4
 -4 12 -4 17.3875 3.97892 2
 -4 -12 4 19.3589 3.45797 5
 4 12 4 14.0757 3.54111 8
 -5 12 4 16.3377 2.94814 5
 -5 -12 -4 24.267 3.44631 5
 -5 12 4 20.7955 3.73073 2
 5 12 -4 23.3204 4.06321 4
 5 12 -4 26.6254 4.59215 8
 5 12 -4 18.2053 4.30967 7
 5 12 4 25.1654 4.81092 8
 -5 -12 4 21.8731 3.49588 5
 -5 12 -4 23.8163 4.47034 2
 -5 12 -4 21.7333 3.49109 5
 5 12 4 21.3841 3.47032 4
 5 12 4 24.4476 5.4067 7
 6 12 -4 20.5941 3.6753 4
 6 12 -4 16.8129 4.24926 7
 6 12 -4 21.1063 4.11587 8
 -6 12 4 16.4489 3.21732 2
 -6 12 4 21.9611 3.27832 5
 -6 -12 -4 18.8003 2.89707 5
 -6 -12 4 16.8915 2.86145 5
 6 12 4 19.0101 3.8349 8
 6 12 4 18.2826 3.04568 4
 -6 12 -4 22.3897 3.30472 5
 6 12 4 17.9738 4.97753 7
 -6 12 -4 12.5144 3.04468 2
 -7 12 4 3.37112 1.8266 2
 7 12 -4 0.77897 2.26525 7
 7 12 -4 5.72548 2.57617 4
 -7 12 4 5.15296 1.74654 5
 7 12 -4 2.83082 1.83416 8
 -7 -12 -4 4.37619 1.35484 5
 -7 -12 4 6.99434 1.79238 5
 7 12 4 4.08427 1.88874 8
 -7 12 -4 3.7446 1.6969 5
 7 12 4 7.31466 1.9641 4
 -7 12 -4 3.86225 2.28225 2
 7 12 4 5.59934 4.43009 7
 -8 12 4 2.02856 1.25627 5
 8 12 -4 1.90415 2.60365 4
 8 12 -4 2.2451 1.45228 8
 -8 -12 -4 2.99164 1.10888 5
 8 -12 4 1.04467 1.29332 7
 -8 12 4 2.99982 1.30077 2
 8 12 4 1.3076 1.22919 8
 8 12 4 0.63338 4.55171 7
 8 -12 -4 1.68131 1.38257 7
 -8 12 -4 0.36618 1.12964 5
 -8 12 -4 4.03088 1.39077 2
 -8 -12 4 10.1554 4.19654 5
 8 12 4 0.97529 1.04834 4
 9 12 -4 56.0525 3.84216 8
 -9 12 4 49.6864 3.20101 5
 9 -12 4 58.8798 4.21933 7
 9 12 4 51.5118 4.66228 7
 -9 12 -4 52.2629 3.75389 2
 -9 12 -4 52.3321 3.38332 5
 0 -13 4 109.225 7.66289 5
 0 -13 -4 106.806 7.14414 5
 0 13 4 106.43 7.6122 2
 0 13 -4 102.132 7.46517 2
 -1 -13 -4 28.017 3.8282 5
 -1 13 4 17.2393 3.21199 2
 1 -13 4 29.7346 3.82034 5
 -1 13 -4 25.535 4.44722 2
 1 -13 -4 26.3456 3.38969 5
 1 13 4 16.4776 3.2804 7
 -1 -13 4 28.9961 4.21322 5
 -2 13 4 205.391 11.8219 2
 2 13 -4 180.896 10.5079 4
 2 13 -4 184.682 10.9867 8
 -2 -13 -4 190.97 10.7466 5
 -2 13 -4 202.764 12.2004 2
 -2 -13 4 205.137 11.3484 5
 2 13 4 188.494 12.308 8
 2 13 4 184.627 11.6708 7
 -3 -13 -4 70.2026 6.65716 5
 3 13 -4 63.3537 6.07042 4
 -3 13 4 51.9979 14.1357 5
 3 13 -4 62.0642 6.62396 8
 -3 13 4 65.2748 6.37802 2
 -3 13 -4 68.1038 7.06077 2
 3 13 4 64.3133 7.84772 8
 -3 13 -4 63.6744 5.29777 5
 3 13 4 55.2287 4.72962 4
 3 13 4 65.3972 6.17791 7
 -3 -13 4 66.8157 7.41481 5
 -4 13 4 11.8278 2.24429 5
 4 13 -4 6.73119 2.21153 7
 -4 -13 -4 13.2359 2.71957 5
 4 13 -4 7.57885 2.50988 4
 -4 13 4 11.3029 2.96118 2
 4 13 -4 8.64374 2.53587 8
 -4 -13 4 11.4701 2.55923 5
 4 13 4 8.3582 2.04171 4
 -4 13 -4 10.1113 2.96444 2
 4 13 4 4.80038 2.64895 7
 4 13 4 11.0741 3.22185 8
 -4 13 -4 13.02 2.37338 5
 5 13 -4 3.15228 2.24622 4
 5 13 -4 4.26283 1.84417 7
 5 13 -4 5.08602 2.30752 8
 -5 -13 -4 4.48497 1.62748 5
 -5 13 4 7.96741 2.58023 2
 -5 13 4 4.81779 1.63338 5
 -5 -13 4 6.53383 1.85925 5
 -5 13 -4 4.86461 1.89027 5
 5 13 4 6.44066 1.6782 4
 -5 13 -4 3.16532 2.17105 2
 5 13 4 4.64449 4.36562 7
 5 13 4 0.08632 1.53525 8
 6 13 -4 2.21867 2.37953 4
 -6 13 4 0.69813 1.27741 5
 -6 13 4 0.37738 1.38598 2
 6 13 -4 2.38939 1.59375 7
 -6 -13 -4 -0.3653 1.76101 5
 6 13 -4 2.25147 1.48407 8
 6 13 4 1.59293 1.3255 4
 -6 13 -4 0.16103 1.57811 2
 6 13 4 2.15292 4.86735 7
 -6 13 -4 1.63915 1.30913 5
 -6 -13 4 -0.7511 1.28619 5
 6 13 4 2.43372 1.74015 8
 7 13 -4 30.133 4.48965 4
 -7 -13 -4 31.9236 2.8985 5
 -7 13 4 32.1473 3.62436 2
 7 13 -4 30.0056 3.33283 8
 -7 13 4 29.9783 2.97403 5
 7 13 4 28.0845 2.96285 4
 -7 13 -4 32.5733 3.04293 5
 7 13 4 23.9776 4.87713 7
 -7 13 -4 30.809 3.92436 2
 -7 -13 4 28.768 3.26238 5
 7 13 4 34.4075 3.97394 8
 8 -13 4 25.3256 4.6119 7
 8 13 -4 19.9496 3.08961 4
 -8 13 4 21.3312 2.36119 2
 -8 13 4 24.1459 2.20491 5
 -8 -13 -4 29.0823 3.9419 5
 8 13 -4 20.7024 2.62226 8
 -8 13 -4 27.5691 2.72467 2
 8 13 4 23.9505 2.2698 4
 8 13 4 26.6889 3.7411 7
 -8 13 -4 23.1527 2.0451 5
 0 -14 4 19.5213 3.43949 5
 0 -14 -4 20.7362 3.24831 5
 0 14 4 27.7881 3.73603 2
 0 14 4 33.4353 4.08023 8
 -1 14 4 77.0579 6.18575 2
 -1 -14 -4 74.6285 5.8171 5
 1 -14 -4 67.6825 4.95142 5
 -1 -14 4 76.1968 6.16816 5
 1 14 4 76.0368 6.70444 8
 -1 14 -4 73.2705 6.14492 2
 -2 -14 -4 22.3248 3.44014 5
 -2 14 4 24.5655 3.79133 2
 -2 -14 4 18.2805 3.43585 5
 2 14 4 14.3317 3.03703 7
 -2 14 -4 17.4826 3.62749 2
 2 14 4 11.4363 2.60056 8
 -3 14 4 8.40797 2.50744 2
 3 14 -4 9.69402 2.27898 4
 3 14 -4 7.18164 2.15517 8
 -3 -14 -4 9.31244 2.18568 5
 -3 -14 4 10.4334 2.66761 5
 -3 14 -4 12.9012 3.31446 2
 3 14 4 7.89918 2.52902 8
 3 14 4 12.3009 3.13558 7
 -4 14 4 41.2036 4.70577 2
 4 14 -4 41.5011 4.80754 4
 -4 14 4 40.9951 3.37801 5
 4 14 -4 45.5442 4.48057 8
 -4 -14 -4 44.8495 4.30839 5
 4 14 4 44.9622 5.1803 8
 -4 14 -4 41.9503 5.15055 2
 -4 -14 4 45.8897 4.50912 5
 4 14 4 37.5765 3.66261 4
 4 14 4 43.8984 5.25707 7
 -5 -14 -4 17.1674 2.706 5
 -5 14 4 14.6917 2.82546 5
 5 14 -4 15.7557 3.48486 4
 -5 14 4 15.7709 3.30885 2
 5 14 -4 13.892 2.59895 8
 5 14 4 11.0134 3.40143 7
 5 14 4 9.79376 2.03899 4
 -5 14 -4 13.8316 3.04934 2
 5 14 4 12.2411 2.84452 8
 -5 -14 4 14.3242 2.66965 5
 -5 14 -4 14.4554 2.24754 5
 6 14 -4 18.2354 3.38019 4
 -6 14 4 13.1879 2.42075 2
 6 14 -4 12.2992 2.12172 8
 -6 14 4 21.5676 2.24859 5
 -6 -14 -4 19.8627 2.52609 5
 -6 -14 4 21.9573 2.68234 5
 6 14 4 16.5776 2.43554 4
 -6 14 -4 21.2023 2.9516 5
 6 14 4 17.9712 3.68442 7
 6 14 4 12.0771 2.29832 8
 -6 14 -4 19.1086 3.21528 2
 7 14 -4 0.88498 0.7954 8
 -7 14 4 -0.0257 0.8622 2
 7 14 -4 1.40039 1.94674 4
 -7 -14 -4 0.40564 0.87837 5
 7 -14 4 2.15501 1.25281 7
 7 14 4 2.11415 1.12372 4
 7 14 4 0.85949 1.6607 7
 7 -14 -4 1.2617 1.11811 7
 -7 14 -4 3.52224 1.48779 2
 -7 -14 4 0.06621 1.01014 5
 7 14 4 1.9231 1.1014 8
 0 -15 -4 57.1626 4.35272 5
 -1 15 4 17.3821 3.04645 2
 -1 -15 -4 18.4619 2.88697 5
 -1 -15 4 24.5509 3.49168 5
 1 15 4 11.0608 6.26128 8
 -1 15 -4 14.4391 3.20625 2
 -2 15 4 40.761 4.38674 2
 -2 -15 -4 42.0745 4.12291 5
 -2 15 -4 44.0822 4.54772 2
 -2 -15 4 41.3666 4.35147 5
 2 15 4 39.47 4.36298 8
 -3 -15 -4 2.49375 1.58361 5
 -3 15 4 5.52641 1.80309 2
 -3 15 -4 2.05144 1.64048 2
 -3 -15 4 2.33399 1.60077 5
 3 15 4 9.70646 3.71738 8
 -4 15 4 13.3392 3.75459 2
 4 15 -4 13.7324 2.23483 8
 -4 -15 -4 18.5997 3.09968 5
 -4 15 -4 6.20567 3.27183 2
 -4 -15 4 16.0286 5.62003 5
 4 15 4 13.8815 2.86923 7
 4 15 4 14.5429 2.82848 8
 -5 15 4 33.1756 3.658 2
 -5 -15 -4 33.6054 3.27394 5
 5 15 -4 31.0817 3.18686 4
 5 15 -4 37.6107 4.51148 8
 5 15 4 32.3483 3.52469 7
 -5 15 -4 39.2966 3.87974 2
 -5 -15 4 33.5788 3.42286 5
 5 15 4 31.9847 3.62175 8
 -6 15 4 33.6275 3.22137 2
 6 15 -4 24.9061 2.47553 8
 -6 -15 -4 35.5172 3.22632 5
 -6 15 -4 29.7356 3.06471 2
 6 15 4 26.7453 3.51717 8
 -6 -15 4 28.4859 2.68821 5
 -1 -16 -4 5.66875 1.52011 5
 -2 16 4 14.5515 2.23699 2
 -2 -16 -4 10.6828 1.93977 5
 -2 -16 4 12.2581 3.24229 5
 2 16 4 15.4762 2.75615 8
 -2 16 -4 7.82805 3.4358 2
 -3 16 4 38.3528 3.62092 2
 -3 -16 -4 41.4151 3.45734 5
 -3 16 -4 47.1709 3.62904 2
 -3 -16 4 41.3995 3.7983 5
 3 16 4 31.0435 3.97631 8
 -4 16 4 32.6209 3.27577 2
 -4 -16 -4 39.7335 3.20092 5
 4 16 4 32.0281 3.08105 8
 -4 16 -4 34.2772 3.12639 2
 -4 -16 4 37.0232 3.31857 5
 -5 16 4 36.5079 3.03258 2
 5 16 4 33.2378 2.79631 8
 -5 16 -4 41.2193 3.20113 2
 -2 -17 -4 6.67199 1.17384 5
 -3 -17 -4 25.3289 2.17467 5
 -4 -17 -4 1.79292 0.7807 5
 0 0 -5 1.83075 1.71158 1
 0 0 5 -0.1385 1.64333 1
 -1 0 -5 5212.28 197.853 1
 1 0 -5 5359.2 196.671 1
 -1 0 5 4549.76 195.483 1
 1 0 5 4883.32 190.718 6
 1 0 5 5184.9 193.582 3
 -1 0 5 4589.32 191.834 6
 2 0 -5 3.70409 2.54709 1
 2 0 5 5.47729 3.41561 1
 -2 0 5 6.30609 2.67562 6
 2 0 5 7.16678 1.90622 3
 -2 0 5 4.253 2.29739 1
 -2 0 -5 4.73372 2.93207 1
 3 0 -5 1715.51 71.7442 1
 -3 0 5 1695.63 73.5037 1
 -3 0 -5 1701.93 76.993 1
 -3 0 5 1722.17 73.9841 6
 -4 0 5 2911.17 122.231 6
 -4 0 -5 2896.96 120.651 1
 -4 0 5 2901.7 117.498 1
 -4 0 -5 3012.53 124.569 1
 -5 0 5 3.53231 2.95869 6
 -5 0 -5 -1.6036 3.57668 1
 -6 0 5 464.187 31.7417 6
 6 0 -5 457.392 21.3051 8
 -7 0 5 117.599 19.4459 3
 7 0 5 136.162 10.1568 7
 7 0 -5 134.866 8.90568 4
 7 0 -5 134.014 9.04495 8
 -7 0 5 149.85 19.4407 6
 7 0 5 134.187 8.2837 4
 7 0 -5 133.114 9.4468 7
 8 0 5 290.68 14.2127 4
 8 0 -5 276.642 15.0787 7
 8 0 -5 269.142 14.9415 8
 8 0 5 282.046 16.7899 7
 -8 0 5 249.808 29.8129 6
 9 0 5 16.7649 4.45714 7
 9 0 -5 23.3231 13.9425 8
 10 0 -5 1.71618 2.29508 7
 10 0 5 3.98781 2.357 7
 11 0 5 30.9466 3.69517 7
 0 1 5 866.694 41.2788 1
 0 1 5 818.03 37.8169 3
 0 -1 5 834.294 36.0086 6
 0 1 5 819.253 44.5012 6
 0 -1 -5 730.167 39.3694 1
 1 1 -5 621.364 34.3407 1
 -1 -1 -5 614.335 30.4808 6
 1 -1 5 764.015 37.4331 1
 -1 -1 -5 717.093 36.3452 1
 -1 1 5 743.141 34.9324 3
 -1 1 5 684.935 35.9022 1
 -1 1 5 732.883 32.5717 6
 1 -1 5 703.744 31.4097 6
 1 1 5 702.679 32.4874 3
 -1 1 -5 711.78 36.8215 1
 -1 -1 5 627.962 34.6078 1
 1 1 5 773.998 37.2981 1
 1 1 5 704.56 30.2685 6
 -1 -1 5 639.183 31.7383 6
 2 1 -5 1120.9 53.2531 1
 -2 1 5 1201.46 55.3086 3
 -2 -1 -5 1046.09 49.2904 6
 2 -1 5 1259.95 51.288 6
 2 -1 5 1241.12 48.0597 3
 -2 -1 -5 1199.06 56.1058 1
 -2 1 5 1292.13 56.2255 1
 -2 -1 5 1190.62 54.1137 1
 2 1 5 1222.83 49.1638 6
 -2 1 -5 1161.4 56.7351 1
 2 -1 -5 1093.08 63.0934 1
 -2 -1 5 1298.96 53.0656 6
 3 1 -5 1459.15 64.3303 1
 -3 -1 -5 1500.47 69.3054 1
 -3 1 5 1433.92 67.5856 1
 -3 1 5 1571.43 70.3114 3
 -3 1 -5 1552.49 71.2879 1
 -3 -1 5 1445.29 66.0466 6
 3 -1 -5 1664.03 66.0404 1
 3 1 5 1545.89 61.1225 3
 3 1 5 1668.97 70.5822 1
 -3 1 -5 1314.4 66.4627 1
 -3 -1 5 1598.74 65.9351 1
 -4 -1 -5 438.034 26.4938 1
 -4 -1 -5 373.188 23.7209 1
 -4 1 5 400.665 24.3947 1
 4 1 -5 425.141 19.193 1
 4 -1 -5 444.028 22.3077 1
 -4 1 -5 392.472 27.601 1
 -4 1 -5 420.71 25.2653 1
 -4 -1 5 455.243 26.2282 6
 -5 -1 -5 225.845 16.8142 1
 -5 1 -5 238.032 20.3421 1
 -5 -1 5 244.71 19.3724 6
 6 1 -5 269.982 14.2424 8
 -6 1 5 278.488 23.5008 6
 6 -1 5 249.278 19.0513 7
 6 1 5 285.24 16.7139 7
 -6 -1 5 288.069 23.3726 6
 -6 -1 5 269.819 23.6083 3
 7 -1 5 161.827 11.3845 7
 7 -1 5 166.094 9.37834 4
 7 1 -5 168.16 10.2655 8
 -7 1 5 163.052 20.8061 6
 7 1 -5 158.054 10.0904 7
 7 1 -5 160.859 9.41876 4
 7 -1 -5 157.663 10.0231 8
 -7 -1 5 205.779 21.9643 6
 -7 -1 5 139.326 19.8747 3
 7 1 5 161.999 11.243 7
 7 1 5 158.446 9.65115 4
 7 -1 -5 158.311 10.5573 7
 8 1 -5 23.2421 3.9667 7
 8 -1 5 13.7624 3.00152 4
 8 1 -5 20.2336 3.713 8
 8 -1 5 22.1607 4.82884 7
 8 1 -5 22.2477 3.68275 4
 -8 1 5 19.6171 11.9977 6
 -8 -1 5 25.1477 18.7499 6
 8 -1 -5 12.965 3.36227 8
 8 -1 -5 22.5912 3.9328 7
 8 1 5 26.0216 3.65876 4
 8 1 5 25.0373 4.98847 7
 10 1 -5 -0.9674 2.96778 8
 10 1 -5 -2.6045 2.08473 7
 10 -1 5 8.66068 2.76853 7
 10 -1 -5 0.80977 1.88075 7
 10 1 5 -2.9003 1.68081 4
 11 -1 5 25.4987 3.45563 7
 11 1 5 25.437 3.41172 7
 0 -2 5 21.1643 3.55046 6
 0 -2 -5 18.243 4.30912 3
 0 -2 -5 16.5643 4.92377 1
 0 2 5 16.4144 4.52344 1
 0 2 5 14.3686 5.39898 6
 0 2 -5 15.1335 4.35534 1
 0 2 5 17.9346 4.29178 3
 -1 2 5 4396.38 165.709 1
 -1 -2 -5 4008.88 159.997 3
 1 2 -5 3928.4 162.874 1
 -1 2 5 3681.3 161.544 3
 -1 2 5 4278.74 159.405 6
 -1 -2 -5 4655.82 165.555 1
 1 -2 5 3862.53 158.094 6
 1 2 5 3990.48 160.047 3
 1 -2 -5 4015.49 162.847 1
 1 2 5 4031.48 155.926 6
 -1 -2 5 4010.49 158.834 6
 1 2 5 3776.66 163.92 1
 -1 2 -5 4243.22 163.009 1
 -1 2 -5 3970.76 165.071 1
 -2 2 5 541.066 31.695 1
 2 2 -5 510.101 27.682 1
 -2 -2 -5 527.403 27.6179 3
 -2 -2 -5 515.105 30.6612 1
 -2 -2 -5 543.14 24.7889 6
 2 -2 5 580.903 23.9377 3
 2 -2 5 558.458 27.6832 6
 2 2 -5 562.089 29.9791 1
 2 2 5 573.882 27.4084 3
 -2 2 -5 605.465 31.4934 1
 2 2 5 563.696 24.2969 6
 -2 -2 5 570.728 28.2795 6
 -2 2 -5 583.525 33.5881 1
 2 -2 -5 639.951 31.0724 1
 3 2 -5 522.748 25.1151 1
 -3 2 5 468.2 29.638 1
 3 2 -5 489.074 26.2775 1
 -3 -2 -5 550.335 26.2589 3
 -3 -2 -5 515.316 29.5147 1
 -3 2 5 516.687 32.9507 3
 -3 -2 5 522.328 27.5941 6
 -3 2 -5 506.917 32.0689 1
 3 2 5 497.813 24.9395 3
 3 -2 -5 524.27 27.713 1
 -3 2 -5 488.876 28.7985 1
 3 2 5 495.254 30.2169 1
 -4 -2 -5 161.874 11.1163 6
 -4 -2 -5 161.237 14.1429 1
 -4 -2 -5 172.582 11.5088 3
 -4 2 -5 159.925 25.6075 1
 -4 -2 5 146.638 13.2741 6
 -4 2 -5 161.307 17.056 1
 4 -2 -5 163.218 12.6366 1
 4 2 5 163.124 14.6701 1
 -5 -2 -5 1059.17 52.3289 1
 -5 -2 5 1111.7 57.1893 3
 -5 -2 5 1182.49 55.2786 6
 -5 2 -5 1067.74 63.4731 1
 6 -2 5 190.6 12.5025 7
 6 2 -5 200.7 10.6157 4
 -6 -2 5 187.393 18.0888 6
 6 2 5 193.012 11.9672 7
 -6 -2 5 224.258 21.2979 3
 7 2 -5 350.511 17.3533 8
 7 2 -5 327.394 16.8242 7
 7 2 -5 348.231 16.3697 4
 7 -2 5 330.523 18.8102 7
 -7 2 5 343.039 29.6717 6
 7 -2 5 358.286 16.1919 4
 7 2 5 327.827 18.072 7
 7 2 5 321.282 16.9522 8
 7 -2 -5 317.297 17.5058 7
 -7 -2 5 329.002 28.0889 6
 -7 -2 5 291.584 32.4101 3
 7 -2 -5 315.175 16.9222 8
 7 2 5 351.487 16.7172 4
 8 2 -5 52.5166 5.25741 4
 8 2 -5 53.9479 5.6141 8
 8 2 -5 47.85 5.29225 7
 -8 2 5 43.4884 14.2569 6
 8 -2 5 56.3434 6.78457 7
 8 -2 -5 57.7552 5.83805 7
 8 2 5 55.7388 6.20445 7
 8 2 5 55.7795 5.40032 4
 9 -2 5 155.629 12.0136 7
 9 2 -5 140.59 8.91723 4
 9 2 -5 128.065 15.8706 8
 9 2 5 154.969 10.972 7
 9 2 5 149.295 11.835 4
 10 2 -5 18.0118 3.8093 8
 10 -2 5 21.1889 4.10141 7
 10 2 5 19.2812 3.72086 7
 -10 2 -5 13.701 4.84665 5
 10 2 5 18.2403 2.87479 4
 11 -2 5 41.422 4.33343 7
 11 2 5 48.9429 4.58881 7
 0 -3 5 2038.7 81.8041 6
 0 3 5 1861.74 87.7696 1
 0 -3 -5 1991.83 86.4039 1
 0 3 5 2067.21 85.6681 3
 0 3 -5 1850.75 87.4083 1
 0 3 -5 2082.58 85.4914 1
 0 -3 -5 2146.61 85.9878 3
 0 3 5 1942.09 80.6779 6
 1 -3 5 728.106 33.1935 6
 -1 3 5 572.935 36.8131 1
 -1 -3 -5 678.542 35.0118 3
 -1 -3 -5 762.463 37.7484 1
 1 3 -5 667.632 40.9768 1
 1 -3 5 682.887 31.6653 3
 1 -3 -5 763.248 36.9517 3
 -1 -3 5 721.019 32.955 6
 1 3 5 737.256 29.9346 6
 1 3 5 654.102 37.9411 1
 1 3 5 711.386 35.0155 3
 -1 3 -5 673.949 35.8821 1
 -1 3 -5 743.503 39.9774 1
 1 -3 -5 667.767 35.9729 1
 -2 3 5 1321.03 63.6977 1
 2 -3 5 1187.25 56.8992 6
 2 3 -5 1398.83 61.312 1
 -2 3 5 1285.85 62.0423 3
 -2 -3 -5 1355.28 61.3077 1
 2 -3 5 1384.04 53.6223 3
 2 3 -5 1234.83 57.2432 1
 -2 -3 -5 1363.83 59.5495 3
 -2 3 -5 1276.11 60.7908 1
 2 3 5 1306.73 57.9639 3
 -2 -3 5 1145.13 56.4004 6
 -2 3 -5 1413.81 66.9042 1
 2 3 5 1365.12 51.4141 6
 2 -3 -5 1452.09 61.3146 1
 -3 -3 -5 928.626 47.4591 1
 3 3 -5 1019.29 43.527 1
 -3 3 5 1003.66 51.8766 1
 -3 -3 -5 1086.75 47.3176 3
 3 3 5 970.118 45.2325 3
 3 -3 -5 865.722 46.032 1
 -3 3 -5 894.009 52.318 1
 3 3 5 974.856 57.4101 1
 -3 -3 5 1109.5 46.5592 6
 -3 3 -5 950.217 48.3324 1
 -4 -3 -5 344.776 21.8752 1
 -4 -3 -5 354.584 22.4303 3
 -4 -3 5 337.819 21.8499 6
 -4 3 -5 357.401 27.6485 1
 -4 -3 5 351.808 24.9795 3
 4 3 5 341.144 23.8658 1
 -5 -3 -5 228.874 15.9464 3
 -5 -3 -5 217.402 14.4421 1
 -5 -3 5 229.272 20.358 3
 -5 -3 5 242.121 18.4691 6
 6 3 -5 72.3712 6.33696 8
 6 3 -5 72.1977 5.70465 4
 6 3 5 73.2826 6.38758 7
 6 3 5 76.9182 6.37929 8
 -6 -3 5 50.6934 10.4605 3
 6 3 5 62.9591 5.41492 4
 -6 -3 5 62.2165 11.4905 6
 7 3 -5 142.203 9.69098 8
 7 -3 5 137.03 10.6931 7
 7 3 -5 127.913 8.7775 7
 7 3 -5 143.32 8.85357 4
 7 -3 -5 127.4 9.93261 8
 7 3 5 143.645 9.63343 8
 -7 -3 5 127.675 20.2626 3
 -7 -3 5 127.282 17.1361 6
 7 -3 -5 133.371 9.65317 7
 7 3 5 149.617 9.20762 4
 7 3 5 145.71 10.251 7
 8 3 -5 43.4381 4.58154 4
 8 3 -5 41.3474 4.59173 7
 8 3 -5 38.9277 5.15432 8
 8 -3 5 36.6032 5.59142 7
 -8 3 -5 31.7405 4.4148 5
 8 -3 -5 38.4376 4.92865 7
 8 3 5 39.2082 6.24268 7
 8 3 5 40.6014 4.71037 4
 9 3 -5 327.448 16.193 4
 9 3 -5 318.624 17.1293 8
 -9 3 -5 333.027 16.2753 5
 9 3 5 340.97 16.6106 4
 10 3 -5 14.7916 3.12523 8
 10 -3 5 8.33486 2.61885 7
 -10 3 -5 9.91601 2.79251 5
 10 3 5 16.1163 3.30518 7
 10 3 5 15.4734 2.57902 4
 11 -3 5 23.4928 3.34387 7
 11 3 5 27.4342 4.1528 7
 11 3 5 26.9112 3.20177 4
 0 -4 -5 40.8054 7.05925 3
 0 -4 5 26.9383 5.10083 3
 0 4 5 40.2445 4.9056 6
 0 4 5 27.393 5.86697 3
 0 -4 -5 33.307 6.30935 1
 0 4 5 33.794 8.16938 1
 0 4 -5 39.9178 7.81431 1
 0 -4 5 36.5551 5.19452 6
 0 4 -5 34.661 6.499 1
 1 4 -5 113.784 12.5331 1
 -1 4 5 88.8972 12.333 1
 -1 4 5 103.539 12.459 3
 1 4 -5 115.755 10.7808 1
 -1 -4 -5 112.757 11.6979 3
 1 -4 5 108.816 9.73685 6
 -1 -4 -5 129.175 12.2889 1
 1 -4 5 103.416 8.93573 3
 -1 4 -5 132.274 12.4203 1
 -1 -4 5 113.133 10.8383 3
 -1 4 -5 122.891 14.5899 1
 1 -4 -5 129.755 12.6885 3
 -1 -4 5 109.165 9.53083 6
 1 4 5 113.333 13.3938 1
 1 4 5 127.892 7.56671 6
 1 4 5 112.815 10.9151 3
 1 -4 -5 134.937 12.4382 1
 -2 -4 -5 146.357 13.4692 1
 -2 4 5 117.232 14.3609 1
 2 4 -5 142.207 14.0652 1
 -2 -4 -5 145.903 13.3675 3
 2 -4 5 141.352 11.9028 6
 2 4 -5 157.229 12.1613 1
 2 -4 5 143.025 9.7966 3
 2 -4 -5 127.678 12.5995 1
 -2 4 -5 121.583 15.3277 1
 -2 4 -5 149.943 14.0734 1
 2 4 5 153.396 13.3232 3
 -2 -4 5 137.69 12.9987 3
 -2 -4 5 145.867 11.2226 6
 3 -4 5 52.5295 4.15277 3
 -3 -4 -5 52.9328 8.1136 1
 -3 -4 -5 48.8072 8.06552 3
 3 4 -5 60.0501 6.77772 1
 3 4 -5 43.7625 7.69085 1
 3 -4 -5 57.6538 12.5828 1
 3 4 5 42.7137 8.98952 3
 -3 4 -5 63.5046 11.863 1
 -3 -4 5 53.3244 6.90425 6
 3 4 5 45.1683 8.54616 1
 -3 4 -5 53.416 11.5001 1
 -4 -4 -5 177.231 15.2427 3
 -4 -4 -5 180.914 19.9963 1
 -4 -4 5 176.531 14.2231 6
 4 4 5 163.685 16.3725 1
 -4 4 -5 149.921 19.8313 1
 -4 -4 5 172.234 16.9024 3
 -5 -4 -5 331.08 23.4728 3
 5 4 -5 326.575 16.7024 8
 5 4 -5 331.948 15.7808 4
 5 4 5 317.806 16.4574 7
 -5 -4 5 303.584 21.5924 6
 -5 -4 5 355.764 26.8495 3
 6 4 -5 111.639 7.2129 4
 6 4 -5 98.7674 7.08838 7
 6 4 -5 95.7512 7.68453 8
 -6 4 -5 77.5763 6.74438 5
 -6 -4 5 127.755 17.0618 3
 6 4 5 112.467 8.04731 8
 -6 4 -5 78.4605 7.41746 2
 6 4 5 103.149 7.16748 4
 6 4 5 100.983 7.82405 7
 -6 -4 5 106.345 13.6169 6
 7 4 -5 9.61139 5.4172 4
 7 4 -5 11.3923 2.577 7
 7 -4 5 5.11702 2.33561 7
 7 4 -5 11.6321 5.24638 8
 7 4 5 5.76543 2.46397 7
 7 4 5 8.0662 2.45249 8
 -7 4 -5 0.49733 2.19696 5
 7 4 5 4.53725 2.79268 4
 -7 4 -5 12.8148 3.32788 2
 7 -4 -5 11.475 2.88832 7
 8 4 -5 159.574 10.0677 4
 8 -4 5 161.218 12.014 7
 8 4 -5 158.199 9.93767 7
 8 4 -5 164.818 10.8778 8
 -8 4 -5 156.724 11.2686 2
 8 4 5 171.123 11.3411 7
 8 4 5 159.666 10.1607 4
 -8 4 -5 180.997 10.1663 5
 8 4 5 165.227 10.6575 8
 8 -4 -5 147.397 10.6461 7
 9 4 -5 100.905 7.41417 4
 9 4 -5 103.742 8.05615 8
 9 -4 5 99.9751 8.89996 7
 -9 4 -5 90.5156 7.19898 5
 9 -4 -5 101.009 7.63736 7
 9 4 5 110.712 8.36182 7
 9 4 5 101.106 7.42459 4
 10 -4 5 35.8358 4.9375 7
 10 4 -5 31.564 4.40799 4
 10 4 -5 34.7505 5.54555 8
 -10 4 5 28.7813 8.96024 5
 10 4 5 28.6131 3.47747 4
 10 4 5 32.5826 4.38036 7
 -10 4 -5 33.5284 4.10961 5
 11 -4 5 48.451 4.43591 7
 11 4 -5 41.8039 5.54849 8
 11 4 5 46.9804 3.32834 4
 11 4 5 52.6651 6.21575 7
 0 -5 -5 80.5228 10.1833 3
 0 -5 5 56.5312 6.80678 6
 0 5 -5 54.5109 7.97241 1
 0 -5 -5 55.2961 8.75173 1
 0 -5 5 53.3015 7.11106 3
 0 5 5 59.8444 10.009 1
 0 5 -5 49.915 9.65145 1
 1 -5 5 310.45 18.5702 3
 -1 5 5 269.522 24.1797 1
 -1 -5 -5 307.246 23.5178 1
 -1 -5 -5 326.324 23.153 3
 1 -5 5 304.346 19.1977 6
 1 5 -5 287.559 23.5887 1
 -1 5 -5 288.028 21.2244 1
 1 -5 -5 294.066 22.4023 3
 -1 -5 5 327.197 21.0143 3
 1 5 5 328.412 15.1339 6
 -1 -5 5 305.813 18.3848 6
 -1 5 -5 268.955 24.612 1
 1 5 5 332.435 25.5232 1
 -2 -5 -5 1472.78 72.9412 3
 -2 5 5 1476.42 77.7967 1
 2 5 -5 1645.44 70.3031 1
 2 -5 5 1718.22 67.7413 3
 -2 -5 -5 1617.03 72.9282 1
 2 5 -5 1499.43 80.3909 1
 2 -5 -5 1480.92 72.5377 1
 -2 5 -5 1664.12 74.5468 1
 -2 -5 5 1456.89 71.0618 3
 -2 -5 5 1638.14 67.9456 6
 -2 5 -5 1645.74 81.8579 1
 3 5 -5 380.466 22.1045 1
 -3 -5 -5 339.605 24.9354 3
 -3 -5 -5 351.837 23.8525 1
 3 -5 5 362.417 19.0807 3
 -3 5 -5 298.809 29.2822 1
 -3 -5 5 371.314 25.5497 3
 -3 5 -5 386.918 26.5866 1
 3 -5 -5 368.352 25.5996 1
 -3 -5 5 358.714 21.3262 6
 3 5 5 347.327 27.2692 1
 -4 -5 -5 98.3419 10.8181 1
 -4 -5 -5 89.7124 12.1085 3
 4 5 5 82.5091 18.2606 1
 -4 -5 5 101.825 13.1989 3
 -4 -5 5 81.5175 9.33086 6
 5 5 -5 443.25 37.7605 8
 -5 -5 -5 349.057 27.8198 3
 5 5 5 409.162 25.3494 4
 -5 -5 5 390.336 29.7563 3
 -5 -5 5 390.111 24.3396 6
 6 5 -5 234.943 13.4556 8
 6 5 -5 230.309 12.4621 4
 6 5 -5 227.872 12.352 7
 -6 5 -5 216.307 12.7288 2
 6 5 5 229.271 13.1764 7
 6 5 5 236.342 12.5237 4
 -6 -5 5 210.857 23.0909 3
 6 5 5 224.824 13.4787 8
 -6 5 -5 224.236 12.0387 5
 -6 -5 5 197.173 17.5937 6
 -7 5 5 162.6 9.8922 5
 7 5 -5 169.439 10.5051 4
 -7 5 5 162.455 10.1196 2
 7 5 -5 175.682 11.5191 8
 7 5 5 174.113 10.6068 4
 7 5 5 186.543 11.558 7
 -7 5 -5 172.995 17.5619 5
 7 5 5 163.113 11.272 8
 -7 5 -5 180.309 14.5315 2
 8 -5 5 92.0065 8.83266 7
 8 5 -5 96.6915 7.34795 4
 8 5 -5 95.7064 7.77737 8
 -8 5 5 94.8108 6.8564 5
 8 5 5 90.6727 7.68856 8
 8 -5 -5 73.7433 7.41982 7
 8 5 5 97.7504 8.13211 7
 -8 5 -5 77.4704 6.80545 5
 -8 5 -5 95.4403 7.51098 2
 8 5 5 91.6313 7.2092 4
 -9 5 5 47.3067 5.0401 5
 9 -5 5 64.391 7.12651 7
 9 5 -5 67.4001 6.09329 4
 9 5 -5 67.3096 6.4205 8
 -9 5 -5 63.7076 5.65206 5
 9 5 5 74.7146 6.82088 7
 9 -5 -5 62.8063 5.86599 7
 9 5 5 64.1349 5.84292 8
 9 5 5 64.7231 5.78442 4
 -9 5 -5 74.6967 9.92822 2
 10 5 -5 1.77327 2.84738 4
 10 -5 5 2.83266 2.2671 7
 10 5 -5 2.51591 2.67206 8
 -10 5 5 5.7546 1.56874 5
 -10 5 -5 2.78938 1.75552 5
 10 5 5 1.81918 1.51825 4
 10 5 5 1.57551 3.35125 7
 11 5 -5 24.7361 4.08367 8
 11 -5 5 28.331 3.27929 7
 11 5 5 25.3132 2.24544 4
 11 5 5 27.5181 4.47437 7
 0 -6 5 38.5944 6.69546 3
 0 -6 -5 43.1505 7.86086 1
 0 6 -5 32.8428 7.37139 1
 0 -6 5 37.6685 5.77951 6
 0 6 5 33.3191 9.12594 1
 0 -6 -5 32.0937 8.19699 3
 1 6 -5 150.961 14.9786 1
 -1 -6 -5 133.002 15.7407 3
 1 -6 5 127.03 12.0752 6
 1 -6 5 163.73 13.2799 3
 -1 -6 -5 148.171 15.0884 1
 -1 6 5 171.716 18.9103 1
 1 6 -5 173.735 26.9116 1
 1 -6 -5 141.813 15.6535 3
 1 6 5 140.38 17.7121 1
 -1 -6 5 127.42 13.1917 3
 1 6 5 134.366 8.18954 6
 1 6 5 140.943 8.55281 6
 -1 6 -5 118.784 13.8309 1
 1 -6 -5 117.076 13.9855 1
 -1 -6 5 131.64 11.2852 6
 2 -6 5 513.231 28.0942 3
 2 6 -5 460.147 29.0654 1
 -2 -6 -5 497.656 33.2184 3
 -2 -6 -5 513.758 32.2182 1
 -2 -6 5 503.758 26.7865 6
 2 6 5 459.423 36.263 1
 -2 6 -5 581.255 41.4837 1
 -2 6 -5 436.388 31.5266 1
 -2 -6 5 566.681 32.4513 3
 2 -6 -5 530.707 34.3411 3
 2 -6 -5 422.736 31.0188 1
 3 -6 5 155.77 12.4479 3
 -3 -6 -5 143.76 14.6188 1
 3 6 -5 168.846 14.8244 1
 -3 -6 -5 129.565 15.6134 3
 -3 -6 5 157.118 16.4768 3
 3 6 5 162.18 20.5033 1
 -3 -6 5 136.731 11.9478 6
 -3 6 -5 127.961 20.5527 1
 4 6 -5 879.648 42.113 1
 4 6 -5 816.555 36.0124 8
 4 6 -5 824.337 34.8068 4
 -4 -6 -5 824.729 49.2319 3
 -4 -6 5 826.049 40.6995 6
 -4 -6 5 805.377 47.8523 3
 4 6 5 811.172 34.7338 4
 4 6 5 843.97 35.3661 7
 -5 6 5 148.94 8.67694 2
 5 6 -5 151.629 9.01471 4
 -5 6 5 131.942 8.47187 5
 5 6 -5 143.471 9.77088 8
 -5 -6 -5 116.896 18.056 3
 5 6 -5 129.98 8.64495 7
 5 6 5 143.16 9.30703 7
 -5 6 -5 145.188 8.80982 5
 -5 -6 5 134.069 17.2763 3
 -5 -6 5 149.185 13.2487 6
 -5 6 -5 145.453 11.658 2
 5 6 5 147.664 8.9298 4
 6 6 -5 122.301 8.43297 4
 -6 6 5 126.159 7.89261 5
 6 6 -5 123.507 9.37133 8
 6 6 -5 119.26 8.52357 7
 -6 6 5 127.507 8.00167 2
 6 6 5 116.822 9.25554 8
 -6 6 -5 111.32 7.86894 5
 6 6 5 121.294 8.70588 7
 6 6 5 121.99 8.37643 4
 -6 6 -5 112.071 8.59652 2
 -7 6 5 35.1237 4.44702 5
 -7 6 5 38.8655 4.54827 2
 7 6 -5 38.4379 5.23319 8
 7 6 -5 40.7439 4.89025 4
 7 6 -5 36.5868 5.4927 7
 7 6 5 41.4637 5.47064 8
 -7 6 -5 29.9648 4.45967 5
 -7 6 -5 30.9292 4.85582 2
 7 6 5 47.8544 5.50694 7
 7 6 5 39.8653 4.92788 4
 8 -6 5 146.059 11.7526 7
 -8 6 5 176.644 11.2112 5
 8 6 -5 168.587 10.259 4
 8 6 -5 170.694 11.1332 8
 8 6 5 149.937 10.5484 8
 8 6 5 160.009 10.7826 7
 8 6 5 160.875 10.1314 4
 -8 6 -5 166.848 9.96211 5
 -8 6 -5 127.14 12.6281 2
 8 -6 -5 138.876 11.1139 7
 9 6 -5 40.2517 4.98359 4
 9 -6 5 34.7669 5.19985 7
 -9 6 5 48.4998 4.36075 5
 9 6 -5 46.0419 5.19112 8
 -9 6 -5 44.1954 4.62663 5
 9 6 5 49.6264 7.21923 7
 9 6 5 41.4538 4.66806 4
 9 -6 -5 39.5517 4.79385 7
 -9 6 -5 39.7883 5.21851 2
 9 6 5 48.6697 4.99482 8
 10 6 -5 38.0603 5.44992 4
 -10 6 5 48.0135 3.84787 5
 10 6 -5 35.9678 4.12765 8
 10 6 5 47.1213 5.09838 8
 10 6 5 41.1192 11.4571 7
 -10 6 -5 40.8536 4.0183 5
 10 6 5 36.1752 3.78596 4
 11 6 -5 23.3985 4.19404 8
 11 -6 5 14.5567 3.01466 7
 -11 6 -5 14.5458 2.1438 5
 11 6 5 18.1 1.9176 4
 11 6 5 20.432 3.51461 7
 0 -7 -5 259.97 23.9781 3
 0 -7 5 270.763 18.661 6
 0 -7 -5 254.581 22.6357 1
 0 7 -5 271.337 23.2434 1
 0 -7 5 271.586 20.5831 3
 1 -7 5 28.0496 6.74244 3
 1 7 -5 37.7532 8.38672 1
 -1 7 5 27.1253 10.0268 1
 -1 -7 -5 40.8761 14.1107 3
 -1 -7 -5 45.8882 9.64728 1
 1 7 5 43.2551 4.34168 6
 -1 7 -5 24.895 8.18415 1
 1 7 5 41.4891 11.9348 1
 1 -7 -5 34.6648 10.3282 3
 -1 -7 5 46.0629 6.48101 6
 -1 -7 5 36.8678 8.43435 3
 1 7 5 41.1259 4.54969 6
 -2 -7 -5 239.613 21.3577 1
 2 7 -5 228.625 20.0249 1
 -2 -7 -5 251.773 23.5097 3
 -2 7 5 208.011 25.33 1
 2 -7 5 229.747 18.1774 3
 -2 -7 5 233.68 16.2942 6
 -2 -7 5 197.907 18.7092 3
 2 -7 -5 217.415 21.7377 3
 -2 7 -5 194.76 20.873 1
 2 -7 -5 216.995 21.1275 1
 2 7 5 240.496 27.0026 1
 3 -7 5 508.747 28.3831 3
 -3 -7 -5 450.052 33.8507 3
 3 7 5 378.547 25.8298 7
 -3 7 -5 395.142 33.3937 2
 -3 -7 5 530.721 33.6504 3
 -3 7 -5 403.254 20.5743 5
 -3 -7 5 479.219 25.7827 6
 -4 -7 -5 7.9357 6.73947 3
 4 7 -5 18.9396 3.61932 8
 -4 7 5 11.4778 3.85876 5
 -4 7 5 15.8795 2.80571 2
 4 7 -5 22.5188 3.39901 4
 -4 7 -5 15.7738 3.24382 5
 4 7 5 21.9612 3.93235 7
 -4 -7 5 3.63054 5.71415 3
 -4 -7 5 7.26653 9.09087 6
 4 7 5 9.55491 2.77303 4
 5 7 -5 45.5692 5.72193 8
 5 7 -5 41.1931 4.81037 4
 -5 7 5 39.5484 4.46208 2
 -5 7 5 45.2206 4.46269 5
 5 7 -5 52.5158 4.82066 7
 -5 -7 -5 29.9854 10.7581 3
 5 7 5 45.0475 5.53948 7
 -5 -7 5 52.1397 15.1526 3
 -5 7 -5 43.8535 4.9898 2
 -5 7 -5 44.4832 4.59145 5
 5 7 5 42.3536 4.71643 4
 6 7 -5 11.3956 3.00465 4
 -6 7 5 17.9024 3.64811 2
 6 7 -5 17.0964 3.90069 8
 6 7 -5 22.0954 4.32602 7
 -6 7 5 15.1921 10.9206 5
 6 7 5 12.0126 3.15132 4
 -6 7 -5 12.7716 3.21402 5
 6 7 5 16.9847 4.21104 7
 6 7 5 15.1143 3.57033 8
 7 7 -5 37.5401 5.31579 8
 7 7 -5 33.7226 5.44577 7
 7 7 -5 36.5765 4.86858 4
 -7 7 5 37.7684 4.32692 5
 -7 7 5 35.8214 4.42192 2
 7 7 5 51.773 7.2828 7
 7 7 5 34.8326 4.66408 4
 -7 7 -5 34.0647 4.4963 5
 -7 7 -5 38.1742 5.12383 2
 7 7 5 34.0085 5.15783 8
 8 7 -5 41.7123 5.03846 4
 -8 7 5 46.6677 4.8191 2
 8 7 -5 48.1761 5.60684 8
 -8 7 5 42.9455 4.26768 5
 8 -7 5 37.3929 5.55622 7
 8 7 5 35.7766 6.23814 7
 -8 7 -5 33.6778 5.07248 2
 8 7 5 35.0972 4.44255 4
 8 7 5 32.346 5.02502 8
 -8 7 -5 39.8073 4.51795 5
 8 -7 -5 32.028 4.62844 7
 -9 7 5 4.56526 1.47428 5
 9 7 -5 4.80329 2.64977 4
 9 7 -5 6.04984 2.3134 8
 9 -7 5 4.14895 2.06057 7
 9 7 -5 -0.6847 1.77122 7
 9 -7 -5 5.4266 2.64604 7
 9 7 5 2.56632 1.83252 8
 -9 7 -5 5.19528 1.99605 5
 9 7 5 4.24764 2.08324 4
 -9 7 -5 2.23572 3.14566 2
 9 7 5 4.12695 5.53438 7
 10 7 -5 28.6115 4.32601 4
 -10 7 5 28.4952 2.83872 5
 10 7 -5 22.4464 3.21651 8
 10 -7 5 15.3162 2.9613 7
 10 7 5 21.4747 2.70657 8
 10 7 5 20.78 5.00285 7
 -10 7 -5 20.4561 2.89381 5
 10 7 5 26.8032 3.08069 4
 11 -7 5 28.9275 2.72014 7
 11 7 5 28.0951 4.35199 7
 11 7 5 25.4004 2.12957 4
 -11 7 -5 20.8632 2.61473 5
 0 -8 -5 121.481 17.143 3
 0 -8 -5 129.042 17.1304 1
 0 -8 5 137.785 15.5778 3
 0 8 5 102.563 23.454 1
 1 -8 5 470.313 32.6509 3
 -1 -8 -5 494.471 36.5077 3
 -1 8 5 446.502 49.9035 1
 1 -8 -5 398.743 34.3117 1
 -1 -8 5 428.172 30.5238 3
 -1 8 -5 453.749 35.107 1
 1 -8 -5 438.286 34.7354 3
 -1 -8 5 440.897 26.6171 6
 -2 -8 -5 200.487 22.3219 3
 -2 8 5 173.819 9.16058 5
 -2 8 5 173.816 9.70309 2
 2 -8 5 195.643 17.6786 3
 2 -8 5 136.651 15.7857 5
 2 -8 -5 187.024 21.0905 3
 -2 -8 5 185.959 14.5078 6
 -2 8 -5 176.702 10.4143 2
 -2 -8 5 163.991 18.2309 3
 2 8 5 173.813 9.84688 7
 -2 8 -5 168.836 9.33928 5
 3 8 -5 85.2663 6.67951 8
 3 -8 5 79.1577 12.453 3
 -3 8 5 87.757 6.57207 2
 -3 -8 -5 92.8021 16.6459 3
 3 8 -5 60.1557 8.86146 7
 -3 8 5 77.2418 5.65214 5
 -3 -8 -5 74.2972 6.70312 5
 -3 8 -5 81.7522 6.05479 5
 3 8 5 90.5147 5.93762 4
 -3 8 -5 89.748 6.87323 2
 -3 -8 5 77.5021 9.32361 6
 3 8 5 84.3012 6.29191 7
 -3 -8 5 96.4822 14.0044 3
 -4 -8 -5 274.126 14.8779 5
 4 8 -5 233.656 12.5205 4
 -4 8 5 217.682 11.7224 5
 -4 8 5 233.265 12.4347 2
 4 8 -5 237.17 13.6575 8
 4 8 -5 243.561 12.3578 7
 4 8 5 224.175 12.1378 4
 -4 8 -5 216.985 13.1099 2
 4 8 5 233.719 12.8766 7
 -4 8 -5 231.008 12.1964 5
 -4 -8 5 173.174 21.5087 3
 5 8 -5 163.1 10.2843 4
 -5 8 5 157.701 9.42096 5
 -5 8 5 164.467 10.0939 2
 5 8 -5 167.078 11.4179 8
 -5 -8 -5 167.661 9.235 5
 5 8 -5 168.118 9.86547 7
 -5 8 -5 161.433 9.86844 5
 5 8 5 165.5 10.0139 4
 -5 8 -5 157.853 10.7278 2
 5 8 5 170.385 11.1791 7
 -6 8 5 151.944 9.37423 5
 6 8 -5 161.629 11.4744 8
 -6 -8 -5 144.9 9.66156 5
 -6 8 5 164.681 10.0817 2
 6 8 -5 167.981 10.465 4
 6 8 -5 153.311 9.88422 7
 -6 8 -5 146.88 10.7072 2
 -6 8 -5 161.381 9.87675 5
 6 8 5 154.628 11.3348 8
 6 8 5 169.642 11.7427 7
 6 8 5 158.393 10.0418 4
 7 8 -5 62.8932 6.72856 8
 7 8 -5 67.8517 6.39159 4
 -7 8 5 62.5744 5.93643 2
 -7 8 5 61.7237 5.52386 5
 7 8 -5 65.4923 6.94223 7
 -7 8 -5 62.8572 6.67266 2
 -7 8 -5 60.9594 5.75719 5
 7 8 5 68.5194 6.97573 8
 7 8 5 64.8657 6.11429 4
 7 8 5 63.3172 8.81566 7
 8 8 -5 17.4737 3.71841 4
 -8 8 5 23.6643 3.36162 5
 -8 8 5 25.4754 3.71157 2
 8 8 -5 17.3081 3.88827 8
 8 -8 5 16.9477 4.15263 7
 8 8 5 18.8089 6.62981 7
 -8 8 -5 16.3943 3.63234 2
 8 8 5 13.6763 3.26466 4
 8 8 5 12.2583 3.12595 8
 8 -8 -5 7.82378 2.58533 7
 -8 8 -5 15.446 3.03686 5
 9 -8 5 31.4647 4.48566 7
 9 8 -5 31.2115 4.17079 8
 -9 8 5 24.7057 3.40967 2
 9 8 -5 34.7106 4.94682 4
 -9 8 5 32.9915 4.61477 5
 -9 8 -5 32.856 4.2638 2
 9 -8 -5 31.7147 3.8907 7
 9 8 5 22.4021 5.56894 8
 -9 8 -5 28.1952 3.66966 5
 9 8 5 36.6849 6.85351 7
 9 8 5 34.2074 3.8975 4
 10 8 -5 48.3964 5.63012 4
 10 -8 5 48.7517 4.60485 7
 10 8 -5 46.7272 4.23827 8
 -10 8 5 52.3919 3.86578 5
 10 8 5 45.763 5.94407 7
 -10 8 -5 47.3146 3.74733 5
 10 8 5 50.4462 3.52792 8
 10 8 5 45.9002 3.75196 4
 0 -9 -5 4.02508 5.18517 3
 0 -9 5 11.1767 6.37306 3
 0 -9 -5 7.24034 3.57478 5
 0 9 -5 9.52428 2.29441 2
 0 9 5 9.02233 2.00808 7
 0 -9 5 12.1802 6.2649 5
 0 9 5 7.33682 1.77773 2
 1 -9 5 51.3247 11.1147 3
 -1 -9 -5 52.6746 5.19288 5
 1 9 -5 50.1755 4.6396 7
 -1 9 5 36.9568 3.9789 7
 1 -9 5 47.5938 4.49128 5
 -1 -9 -5 33.8879 9.17869 3
 -1 9 5 56.4432 4.55244 2
 -1 9 5 53.1369 4.25968 5
 1 9 5 43.8798 9.39483 7
 1 -9 -5 85.6165 14.4799 3
 -1 -9 5 48.9356 6.55325 5
 1 -9 -5 62.7422 10.4663 5
 -1 9 -5 61.8853 13.3418 2
 -1 9 -5 59.7532 4.4554 5
 -1 -9 5 36.9552 8.86483 3
 1 9 5 47.4172 4.40687 2
 2 9 -5 44.3669 10.18 4
 2 -9 5 47.791 10.9598 3
 2 -9 5 41.7619 4.21928 5
 2 9 -5 44.6733 4.69553 8
 2 9 -5 49.3545 4.84158 7
 -2 -9 -5 54.2016 4.10966 5
 -2 9 5 58.3856 4.71695 2
 -2 9 5 44.6061 4.04197 5
 -2 -9 -5 42.7944 16.5144 3
 2 -9 -5 38.2092 3.84359 5
 -2 9 -5 55.6346 5.2384 2
 2 9 5 43.2842 5.17739 4
 -2 9 -5 47.9075 4.35503 5
 2 9 5 53.7922 4.81497 7
 -2 -9 5 34.8608 13.3988 3
 2 -9 -5 41.2286 14.0107 3
 -3 -9 -5 374.502 35.88 3
 -3 -9 -5 366.307 17.1418 5
 3 9 -5 382.505 18.2188 7
 -3 9 5 378.759 17.5071 5
 3 -9 5 395.216 31.8734 3
 3 9 -5 380.356 18.2306 4
 -3 9 5 404.326 18.5494 2
 3 9 -5 383.863 19.3159 8
 -3 -9 5 360.478 33.5135 3
 3 9 5 371.584 17.8035 4
 -3 9 -5 386.65 17.9549 5
 3 9 5 388.344 18.5769 7
 -3 -9 5 357.084 17.627 5
 -3 9 -5 394.676 19.4111 2
 4 9 -5 17.7454 3.82553 8
 -4 9 5 17.0372 3.49725 2
 -4 9 5 22.1167 3.59786 5
 4 9 -5 21.5314 3.64996 4
 4 9 -5 20.1616 3.39372 7
 -4 -9 -5 18.9483 3.02873 5
 -4 9 -5 14.4183 3.20533 5
 4 9 5 17.5472 3.02434 4
 -4 9 -5 20.01 4.10265 2
 -4 -9 5 11.7558 2.97655 5
 4 9 5 14.0052 2.92625 7
 5 9 -5 198.198 11.79 7
 5 9 -5 218.255 13.4128 8
 -5 9 5 184.386 11.5519 2
 5 9 -5 198.084 11.9159 4
 -5 9 5 208.239 11.2575 5
 5 9 5 212.296 11.7736 4
 5 9 5 215.922 12.5263 7
 -5 9 -5 204.383 11.6782 5
 -5 9 -5 219.35 13.111 2
 -5 -9 5 155.377 14.9638 5
 -6 9 5 85.1911 6.97072 2
 -6 -9 -5 72.7373 5.73372 5
 6 9 -5 86.0071 7.09529 4
 -6 9 5 93.3873 6.43672 5
 6 9 -5 88.8191 7.90933 8
 6 9 -5 87.1439 7.94285 7
 -6 9 -5 78.8097 7.3696 2
 6 9 5 77.4742 6.70579 4
 6 9 5 74.0952 7.74832 8
 -6 9 -5 80.0677 6.73219 5
 6 9 5 82.0876 8.64322 7
 -7 9 5 23.4758 3.58312 5
 7 9 -5 41.9806 7.38409 4
 7 9 -5 34.8614 5.5793 7
 7 9 -5 32.5069 6.23686 8
 -7 -9 -5 34.3876 3.51681 5
 -7 9 5 29.1792 4.06907 2
 -7 9 -5 27.5374 4.84549 2
 7 9 5 40.3777 7.41766 7
 -7 9 -5 28.527 4.39203 5
 7 9 5 30.4193 5.4315 8
 7 9 5 27.903 5.04387 4
 -8 9 5 39.7963 4.49048 2
 8 9 -5 45.752 5.4802 4
 8 -9 5 38.3557 5.42198 7
 8 9 -5 42.5049 5.23781 8
 -8 -9 -5 40.5859 4.10289 5
 -8 9 5 48.1141 4.34201 5
 8 9 5 48.0875 5.53218 8
 8 9 5 55.2551 7.96902 7
 8 -9 -5 32.0821 4.3564 7
 8 9 5 44.9009 4.76493 4
 -8 9 -5 38.1235 5.02803 2
 -8 9 -5 47.4429 4.79701 5
 9 9 -5 4.11156 2.74666 4
 9 -9 5 11.1747 3.0142 7
 -9 9 5 7.95069 1.93883 5
 9 9 -5 5.7861 1.97684 8
 -9 9 5 4.02109 1.67293 2
 9 9 5 6.18752 2.11171 8
 9 9 5 10.5044 4.98658 7
 -9 9 -5 9.5527 2.16454 5
 -9 9 -5 6.03413 2.01981 2
 9 -9 -5 6.61291 3.08304 7
 9 9 5 9.88535 2.9048 4
 -10 9 5 2.74933 0.96012 5
 10 -9 5 2.09317 1.28218 7
 10 9 -5 5.55062 2.87085 4
 10 9 -5 4.05513 1.58322 8
 10 9 5 1.268 1.63923 8
 10 9 5 3.63302 1.34717 4
 -10 9 -5 3.55532 1.6768 5
 10 9 5 1.95582 3.54329 7
 0 -10 5 179.012 9.94107 5
 0 10 5 171.363 10.1651 7
 0 -10 -5 167.739 9.15878 5
 0 -10 5 145.157 21.501 3
 0 10 5 194.703 10.1444 2
 0 -10 -5 124.372 21.9797 3
 0 10 -5 161.001 10.2356 2
 1 10 -5 81.0196 9.74661 4
 -1 10 5 70.6814 5.81578 2
 -1 10 5 71.6414 5.06668 5
 1 -10 5 91.4181 6.20057 5
 -1 -10 -5 47.5103 14.3278 3
 -1 -10 -5 84.7941 5.68573 5
 1 -10 5 59.4399 15.3407 3
 1 10 -5 42.0564 14.8697 8
 1 10 5 74.7776 6.1053 7
 -1 -10 5 71.7307 17.3217 3
 1 10 5 69.6251 5.67039 2
 -1 -10 5 83.543 6.08117 5
 -1 10 -5 81.0812 6.74614 2
 1 -10 -5 79.4873 5.37392 5
 1 -10 -5 65.7795 15.4418 3
 -1 10 -5 73.7811 5.22996 5
 -2 -10 -5 67.1257 5.07225 5
 -2 10 5 66.5826 4.95728 5
 2 10 -5 65.3988 5.4546 4
 2 10 -5 46.8746 5.40866 8
 2 -10 5 52.8624 13.7949 3
 2 10 -5 64.9257 5.66548 7
 -2 10 5 68.5824 5.82892 2
 2 10 5 64.0167 5.68399 7
 -2 10 -5 58.7196 5.09298 5
 2 -10 -5 66.3766 4.57325 5
 -2 10 -5 64.6966 6.28051 2
 -2 -10 5 61.3307 5.3554 5
 2 10 5 47.6929 4.98218 4
 3 10 -5 37.8834 4.57312 7
 -3 10 5 31.7295 4.05461 5
 3 10 -5 41.1416 5.18531 8
 3 10 -5 33.9853 4.269 4
 -3 10 5 37.4911 5.03494 2
 -3 -10 -5 39.9396 4.10073 5
 -3 10 -5 37.8154 5.66318 2
 -3 -10 5 38.6953 4.41999 5
 3 10 5 30.8281 4.113 4
 -3 10 -5 38.7801 4.41595 5
 3 10 5 38.111 4.52452 7
 -4 10 5 92.1999 6.96654 5
 -4 -10 -5 88.7258 6.68878 5
 -4 10 5 107.499 7.95556 2
 4 10 -5 103.353 7.72231 4
 4 10 -5 109.08 7.69399 7
 4 10 -5 111.567 8.579 8
 4 10 5 103.84 7.39942 4
 -4 10 -5 96.2409 8.52613 2
 -4 10 -5 110.843 7.65015 5
 4 10 5 104.58 7.85544 7
 -4 -10 5 117.89 11.299 5
 5 10 -5 170.171 11.5417 8
 -5 -10 -5 178.282 9.74419 5
 -5 10 5 178.658 10.1733 5
 -5 10 5 173.151 10.7873 2
 5 10 -5 160.836 10.6873 7
 5 10 -5 167.582 10.7357 4
 5 10 5 174.213 12.2405 8
 -5 10 -5 175.156 11.8857 2
 5 10 5 180.873 11.5027 7
 -5 -10 5 166.033 9.9873 5
 5 10 5 181.179 10.5283 4
 -5 10 -5 165.022 10.3936 5
 -6 -10 -5 135.04 25.9329 5
 6 10 -5 150.99 19.1804 7
 -6 10 5 133.469 8.96007 2
 6 10 -5 121.862 9.4534 8
 -6 10 5 118.404 7.97832 5
 6 10 -5 130.001 8.90108 4
 6 10 5 122.159 8.51545 4
 6 10 5 128.061 10.4166 7
 -6 -10 5 123.294 13.2593 5
 -6 10 -5 118.839 8.52296 5
 -6 10 -5 122.751 9.58457 2
 6 10 5 125.667 9.983 8
 7 10 -5 47.1625 5.7422 8
 -7 10 5 47.9651 5.20979 2
 -7 -10 -5 46.1643 4.48087 5
 -7 10 5 56.6378 4.94455 5
 7 10 -5 60.0704 6.09174 4
 7 10 -5 65.6088 7.10761 7
 7 10 5 50.8575 6.04147 8
 7 10 5 59.7192 8.49304 7
 -7 10 -5 45.4102 5.75927 2
 7 10 5 57.3254 5.37911 4
 -7 10 -5 60.0035 5.41387 5
 -8 10 5 28.2361 3.36181 5
 -8 10 5 32.629 7.54105 2
 8 -10 5 26.1801 3.93117 7
 8 10 -5 27.285 4.34522 4
 -8 -10 -5 29.6377 3.18911 5
 8 10 -5 27.8805 3.91066 8
 -8 10 -5 25.1332 3.94903 2
 8 -10 -5 21.3328 3.48741 7
 8 10 5 37.2952 6.43606 7
 8 10 5 25.7562 3.97773 8
 8 10 5 25.8152 3.48537 4
 -8 10 -5 32.6188 3.87838 5
 9 10 -5 30.8064 3.53318 8
 -9 10 5 26.6456 2.84848 2
 -9 10 5 23.631 2.71043 5
 9 10 -5 24.779 4.06312 4
 -9 -10 -5 32.398 5.89393 5
 9 -10 5 27.1292 3.59546 7
 9 10 5 23.6486 2.93879 4
 9 10 5 21.5402 4.62457 7
 9 -10 -5 23.3845 4.2275 7
 -9 10 -5 22.6002 3.20461 2
 -9 10 -5 28.7958 3.11608 5
 9 10 5 24.191 3.20552 8
 0 11 -5 9.46625 2.64552 2
 0 11 5 5.39718 1.9264 7
 0 -11 5 7.71343 3.72468 5
 0 -11 -5 8.055 3.12968 5
 0 11 5 8.99847 2.39225 2
 1 11 -5 183.915 10.7153 4
 1 11 -5 178.848 10.6912 2
 -1 11 5 163.435 13.9679 2
 -1 -11 -5 201.917 19.4438 5
 -1 11 5 200.409 9.54456 5
 1 -11 -5 191.747 10.6103 5
 1 11 5 164.49 13.6063 7
 1 11 5 187.946 10.4772 2
 -1 11 -5 195.646 12.1726 2
 -2 -11 -5 167.634 9.33247 5
 -2 11 5 166.782 8.97895 5
 2 11 -5 138.825 10.0625 8
 2 11 -5 163.775 13.7303 7
 -2 11 5 173.244 10.2821 2
 2 11 -5 149.871 9.59429 4
 -2 11 -5 160.167 10.7828 2
 2 11 5 172.495 10.4588 7
 2 -11 -5 152.661 8.37803 5
 2 11 5 142.605 8.85655 4
 -2 -11 5 160.163 9.70725 5
 3 11 -5 44.2746 5.12056 7
 -3 -11 -5 57.9101 4.9725 5
 3 11 -5 52.9827 5.76548 8
 -3 11 5 55.4273 5.73055 2
 -3 11 5 54.5423 4.87009 5
 3 11 -5 56.8232 5.44244 4
 -3 -11 5 63.5014 5.43171 5
 -3 11 -5 58.8752 5.22416 5
 3 11 5 45.9766 4.89643 4
 -3 11 -5 52.8772 6.0164 2
 3 11 5 54.1477 5.55671 7
 4 11 -5 30.0882 4.61324 4
 -4 11 5 32.8139 3.97487 5
 -4 11 5 35.9427 4.83969 2
 4 11 -5 29.7892 5.07039 8
 4 11 -5 38.3836 5.03898 7
 -4 -11 -5 31.3838 3.92267 5
 -4 -11 5 34.1403 4.31529 5
 4 11 5 37.071 4.58571 7
 -4 11 -5 33.6424 5.01609 2
 -4 11 -5 34.2994 4.1058 5
 4 11 5 28.4024 3.96039 4
 -5 -11 -5 116.777 7.2315 5
 -5 11 5 115.093 7.54979 5
 -5 11 5 115.766 8.41177 2
 5 11 -5 107.504 8.03189 4
 5 11 -5 107.676 8.57838 8
 5 11 -5 100.219 8.74265 7
 -5 -11 5 102.505 7.43247 5
 5 11 5 108.895 9.17891 8
 -5 11 -5 120.392 8.00148 5
 5 11 5 95.1135 7.43519 4
 -5 11 -5 110.285 8.99037 2
 5 11 5 114.205 9.43103 7
 -6 -11 -5 74.2515 5.51905 5
 6 11 -5 74.5424 6.65823 4
 -6 11 5 72.4154 6.37098 2
 6 11 -5 78.1734 7.03734 8
 6 11 -5 68.8818 7.69425 7
 -6 11 5 77.2323 5.88188 5
 -6 -11 5 67.1713 6.23828 5
 -6 11 -5 85.0559 7.53339 2
 6 11 5 70.8596 7.33005 8
 6 11 5 67.8867 5.95198 4
 6 11 5 74.4387 8.73862 7
 -6 11 -5 76.9684 6.20311 5
 -7 11 5 10.1769 2.21268 5
 -7 11 5 16.9121 3.35564 2
 -7 -11 -5 8.91245 1.9937 5
 7 11 -5 6.47537 2.24381 8
 7 11 -5 20.0133 3.90833 7
 7 11 -5 11.8897 3.23399 4
 7 11 5 11.5274 2.97813 8
 -7 11 -5 8.52362 2.22399 5
 7 11 5 9.04231 2.18755 4
 -7 -11 5 7.82864 2.2263 5
 -7 11 -5 17.4068 3.52561 2
 7 11 5 15.9365 5.78842 7
 -8 11 5 1.31276 1.33376 2
 -8 -11 -5 0.94015 1.1344 5
 -8 11 5 1.70622 1.24252 5
 8 -11 5 -0.4885 1.43164 7
 8 11 -5 2.66273 1.72051 8
 8 11 -5 0.48315 2.64329 4
 8 11 5 2.06875 1.25243 4
 8 -11 -5 5.75038 1.53392 7
 -8 11 -5 0.5367 1.18063 5
 -8 11 -5 2.99743 1.66555 2
 8 11 5 2.41749 5.08416 7
 8 11 5 1.05058 1.419 8
 -9 11 5 14.6292 2.58486 2
 9 11 -5 10.8345 3.14734 4
 9 11 -5 18.8713 2.47641 8
 9 -11 5 11.9767 2.44919 7
 -9 11 5 17.9419 2.12767 5
 -9 11 -5 19.8582 2.43783 2
 9 11 5 16.8168 2.24594 4
 9 11 5 20.1407 2.48208 8
 -9 11 -5 17.9629 2.18492 5
 9 11 5 21.0716 4.19249 7
 0 -12 -5 -0.8083 1.60834 5
 0 -12 5 1.6842 2.00813 5
 0 12 -5 1.88483 2.00332 2
 0 12 5 0.61052 1.71819 2
 -1 12 5 21.6163 3.61775 2
 1 12 -5 14.0873 3.34002 4
 -1 -12 -5 14.7098 2.83605 5
 1 -12 5 15.2951 3.01318 5
 1 -12 -5 13.989 2.65114 5
 1 12 5 16.2693 3.1475 2
 1 12 5 25.3378 4.4165 7
 -1 -12 5 16.2492 3.30802 5
 -1 12 -5 20.212 4.03183 2
 -2 12 5 67.0624 4.92154 5
 -2 12 5 63.5268 6.07761 2
 2 12 -5 73.4893 6.13868 4
 -2 -12 -5 65.8623 5.6074 5
 2 12 -5 54.5569 5.64871 8
 -2 -12 5 66.9028 5.97459 5
 2 12 5 61.2999 5.96009 7
 -2 12 -5 62.6757 6.33162 2
 -3 -12 -5 10.401 2.61083 5
 -3 12 5 12.1496 2.35521 5
 3 12 -5 13.4285 3.12927 7
 3 12 -5 9.30094 2.71254 8
 3 12 -5 15.6965 3.0073 4
 -3 12 5 8.60559 2.61312 2
 3 12 5 15.8816 3.68348 7
 -3 -12 5 8.33996 2.41819 5
 3 12 5 16.8296 2.78677 4
 -3 12 -5 10.1073 3.2919 2
 -3 12 -5 9.84453 2.45871 5
 4 12 -5 5.4136 2.2955 7
 -4 -12 -5 7.69931 2.12055 5
 4 12 -5 4.8094 2.06655 8
 -4 12 5 6.70848 1.96497 5
 -4 12 5 12.0807 2.9198 2
 4 12 -5 7.39193 2.65302 4
 4 12 5 6.25438 2.09191 4
 4 12 5 6.67122 2.72721 7
 4 12 5 3.93091 2.4946 8
 -4 12 -5 6.47334 3.04236 2
 -4 -12 5 11.2136 2.65012 5
 -4 12 -5 6.175 2.21806 5
 -5 12 5 20.9912 3.94495 2
 -5 -12 -5 16.7834 2.85741 5
 5 12 -5 22.2254 3.86109 7
 5 12 -5 21.6877 4.04889 4
 5 12 -5 21.0696 4.13071 8
 -5 12 5 16.7406 2.98059 5
 5 12 5 20.7207 5.23688 7
 5 12 5 22.4391 4.54276 8
 -5 -12 5 20.5616 3.32767 5
 -5 12 -5 24.1812 4.63156 2
 5 12 5 24.299 3.46831 4
 -5 12 -5 14.1132 2.76092 5
 6 12 -5 17.3883 3.23554 8
 -6 12 5 16.886 3.29351 2
 6 12 -5 21.1165 4.09554 4
 6 12 -5 15.4812 3.102 7
 -6 12 5 21.1975 3.08321 5
 -6 -12 -5 25.0046 3.0101 5
 6 12 5 16.077 3.40249 8
 -6 12 -5 16.8697 3.56138 2
 -6 12 -5 15.9637 2.81187 5
 -6 -12 5 26.2191 3.40171 5
 6 12 5 18.2321 2.96629 4
 6 12 5 15.4319 4.86473 7
 -7 12 5 2.06762 1.26906 5
 7 12 -5 1.83601 1.5499 8
 -7 -12 -5 0.058 1.29805 5
 7 12 -5 1.19288 2.65329 4
 -7 12 -5 3.01501 1.56084 5
 7 12 5 1.6871 4.47875 7
 7 12 5 -0.1173 1.71656 4
 -7 12 -5 1.35914 1.71616 2
 7 12 5 2.74438 1.73972 8
 -7 -12 5 5.86813 1.58465 5
 8 12 -5 32.1164 3.29728 8
 -8 -12 -5 33.2684 2.74852 5
 8 12 -5 31.0971 4.53543 4
 8 -12 5 28.8065 3.72029 7
 -8 12 5 30.3675 2.95052 5
 -8 12 5 27.8784 3.04341 2
 8 12 5 29.2889 3.27213 8
 8 -12 -5 25.7826 3.47847 7
 8 12 5 32.6817 5.1928 7
 -8 12 -5 26.5196 3.3537 2
 -8 12 -5 31.3235 2.98533 5
 8 12 5 27.9233 2.82236 4
 0 13 -5 10.611 2.60553 2
 0 -13 -5 9.1926 2.35293 5
 0 13 5 9.72696 2.51001 2
 0 -13 5 8.21206 2.39222 5
 -1 -13 -5 17.0008 3.0106 5
 -1 13 5 25.1764 3.78405 2
 -1 13 -5 29.5579 4.31254 2
 1 13 5 17.8493 3.70484 7
 -1 -13 5 18.0042 3.28314 5
 1 -13 -5 22.0937 3.08612 5
 -2 -13 -5 77.6607 6.01501 5
 2 13 -5 63.115 7.46273 4
 -2 13 5 79.3388 6.5389 2
 2 13 -5 74.4135 18.5744 8
 -2 -13 5 68.7293 6.19304 5
 2 13 5 67.4725 6.24778 7
 -2 13 -5 67.248 6.7872 2
 -3 13 5 110.09 6.83333 5
 3 13 -5 106.076 7.9371 8
 -3 13 5 129.961 16.2021 2
 -3 -13 -5 125.577 13.7125 5
 3 13 -5 116.683 7.8905 4
 3 13 5 133.131 10.8134 8
 -3 13 -5 124.268 12.9783 2
 -3 -13 5 133.803 10.1262 5
 3 13 5 122.72 10.1831 7
 3 13 5 117.006 9.1128 4
 4 13 -5 35.8977 4.2784 8
 4 13 -5 34.9874 4.95436 4
 -4 13 5 33.5722 4.531 2
 -4 -13 -5 30.06 3.84246 5
 -4 13 5 35.3802 3.5951 5
 -4 -13 5 32.3829 4.11488 5
 4 13 5 41.8572 5.26514 8
 4 13 5 32.6805 4.90246 7
 -4 13 -5 39.4611 5.23167 2
 -4 13 -5 31.9245 3.46952 5
 4 13 5 27.1789 3.63807 4
 -5 13 5 62.6536 4.77254 5
 -5 -13 -5 65.3548 5.05953 5
 -5 13 5 60.422 5.78994 2
 5 13 -5 64.0966 5.65477 8
 5 13 -5 60.1869 6.57112 4
 5 13 5 59.6785 8.22334 7
 -5 13 -5 66.4582 6.28652 2
 -5 -13 5 58.3348 5.16484 5
 5 13 5 61.6867 6.03713 8
 -5 13 -5 56.3905 4.68477 5
 5 13 5 51.6547 4.52461 4
 -6 13 5 7.20638 2.0406 2
 6 13 -5 12.2986 4.61918 8
 -6 13 5 10.1516 1.91627 5
 6 13 -5 8.34796 4.4742 4
 -6 -13 -5 12.3412 3.21031 5
 -6 13 -5 11.2061 2.71308 2
 -6 13 -5 11.2168 3.14571 5
 6 13 5 12.4907 2.16779 4
 -6 -13 5 10.3864 2.27401 5
 6 13 5 18.9845 5.62619 7
 6 13 5 14.7558 3.36197 8
 -7 13 5 40.2873 3.22485 5
 7 13 -5 40.4085 5.71532 4
 -7 13 5 40.6382 3.92885 2
 7 13 -5 39.7013 3.88848 8
 -7 -13 -5 42.2969 3.32598 5
 -7 13 -5 40.5971 4.19182 2
 7 13 5 31.6715 5.04649 7
 -7 13 -5 36.471 3.18073 5
 -7 -13 5 40.3282 5.90206 5
 7 13 5 33.3446 3.89969 8
 7 13 5 39.9405 3.29203 4
 8 -13 5 -0.9471 0.87003 7
 -8 -13 -5 -0.4164 0.94601 5
 -8 13 5 1.06548 0.88059 2
 8 13 -5 1.96638 1.10645 8
 -8 13 5 -1.112 0.72715 5
 8 13 -5 2.74369 2.09175 4
 -8 13 -5 0.19931 1.06783 2
 8 13 5 -0.517 0.77994 4
 8 13 5 1.95709 0.98537 8
 8 13 5 -0.0924 1.8952 7
 -8 13 -5 0.62209 1.04937 5
 0 -14 5 33.3886 3.8566 5
 0 -14 -5 30.8714 3.47479 5
 0 14 5 32.7067 4.01858 2
 0 14 5 22.1328 3.68971 8
 -1 -14 -5 137.864 8.17165 5
 -1 14 5 129.08 8.51832 2
 -1 14 -5 124.611 8.3712 2
 -1 -14 5 144.042 8.82618 5
 1 14 5 129.856 8.96877 8
 1 -14 -5 123.09 7.00381 5
 -2 14 5 2.62577 1.97375 2
 -2 -14 -5 5.74541 2.08792 5
 2 14 5 6.18543 2.23008 7
 2 14 5 2.44563 2.12059 8
 -2 14 -5 4.54323 2.27364 2
 -2 -14 5 6.25711 2.30031 5
 3 14 -5 122.398 7.6485 4
 -3 -14 -5 135.852 8.04571 5
 -3 14 5 119.789 8.44758 2
 3 14 -5 114.199 7.52289 8
 3 14 5 128.603 8.66177 7
 -3 -14 5 134.222 8.41445 5
 -3 14 -5 125.386 8.88737 2
 3 14 5 130.698 9.22131 8
 4 14 -5 21.6233 6.18162 8
 -4 14 5 16.533 2.95589 2
 4 14 -5 29.9859 5.97619 4
 -4 14 5 23.9994 4.6578 5
 -4 -14 -5 29.0162 3.46812 5
 -4 14 -5 24.9625 4.18493 2
 4 14 5 28.332 4.37652 7
 -4 -14 5 21.3744 3.36921 5
 4 14 5 18.4389 3.30541 8
 -5 14 5 26.6841 2.72166 5
 -5 14 5 29.3879 3.839 2
 -5 -14 -5 29.2371 3.7611 5
 5 14 -5 27.031 3.34144 8
 5 14 -5 26.5184 3.96822 4
 5 14 5 31.4621 4.86907 7
 -5 -14 5 33.474 6.71798 5
 5 14 5 26.2198 2.81011 4
 5 14 5 25.9175 3.8534 8
 -5 14 -5 31.9094 4.18082 2
 -6 14 5 7.52456 2.11242 2
 6 14 -5 5.25982 1.50596 8
 6 14 -5 10.1053 2.71988 4
 -6 -14 -5 7.63148 1.72718 5
 -6 14 5 6.81043 1.27817 5
 6 14 5 10.1643 2.38748 8
 -6 14 -5 6.36252 1.8994 2
 -6 -14 5 8.67775 1.82911 5
 6 14 5 7.75413 3.12012 7
 6 14 5 7.67818 1.64901 4
 7 14 -5 6.49021 1.88787 4
 7 -14 5 10.3619 2.71204 7
 7 14 -5 9.2897 1.63294 8
 -7 -14 -5 9.72601 1.52232 5
 -7 14 5 6.86708 2.17949 5
 7 14 5 11.0946 2.44588 8
 -7 14 -5 7.46576 1.87347 2
 7 14 5 7.32117 2.04087 7
 0 -15 -5 4.96963 1.50533 5
 -1 15 5 0.19009 1.55699 2
 -1 -15 -5 3.05638 1.39503 5
 -1 -15 5 2.13156 1.59551 5
 -1 15 -5 0.18704 2.32077 2
 -2 -15 -5 10.8295 2.22694 5
 -2 15 5 12.0607 2.49216 2
 -2 -15 5 6.00296 1.98821 5
 -2 15 -5 12.3434 2.62179 2
 2 15 5 9.50415 2.53816 8
 -3 15 5 -0.0776 1.37918 2
 -3 -15 -5 0.91659 1.37789 5
 -3 15 -5 1.15953 1.52239 2
 -3 -15 5 -0.618 1.22646 5
 3 15 5 2.25827 4.11366 8
 4 15 -5 2.0687 3.70761 4
 -4 -15 -5 6.49445 2.21245 5
 -4 15 5 8.30962 2.10883 2
 -4 -15 5 5.56679 1.79491 5
 -4 15 -5 5.10441 1.98878 2
 4 15 5 4.85328 1.89576 8
 5 15 -5 63.6593 4.39513 4
 -5 -15 -5 70.1588 4.66641 5
 -5 15 5 67.4155 5.04729 2
 5 15 -5 63.0269 4.22187 8
 -5 15 -5 73.9879 5.33665 2
 -5 -15 5 74.4373 4.9755 5
 5 15 5 65.7517 5.02644 7
 5 15 5 71.0559 5.16227 8
 -6 15 5 0.14329 1.14042 2
 -6 -15 -5 -0.4263 1.04584 5
 6 15 5 1.59102 1.03339 8
 -6 15 -5 1.3085 1.32051 2
 -1 -16 -5 21.2252 2.52643 5
 -2 -16 -5 0.65245 0.94639 5
 -2 16 5 0.34701 1.17217 2
 2 16 5 1.76795 1.85229 8
 -2 16 -5 -5.1382 4.72334 2
 -3 16 5 22.5591 2.72958 2
 -3 -16 -5 24.0043 2.51732 5
 -3 16 -5 19.8447 2.99287 2
 -4 -16 -5 9.07639 1.61878 5
 -4 16 5 10.5875 1.94466 2
 4 16 5 7.11998 1.62108 8
 -4 16 -5 6.42504 2.53875 2
 -5 -16 -5 13.1774 1.7527 5
 -5 16 5 13.8854 1.97615 2
 -5 16 -5 17.7828 1.93188 2
 5 16 5 15.7229 1.92831 8
 -3 -17 -5 3.3444 0.93482 5
 0 0 6 3413.49 139.036 6
 0 0 -6 3600.4 145.911 1
 0 0 6 3829.23 147.094 1
 0 0 6 3334.72 141.185 3
 1 0 6 285.245 20.6493 1
 1 0 6 290.554 15.9441 6
 -1 0 6 242.647 19.101 1
 1 0 6 287.165 16.7424 3
 -1 0 -6 304.594 21.0537 1
 -1 0 6 268.196 16.6701 6
 1 0 -6 299.206 20.2366 1
 -2 0 -6 2.10237 2.52467 1
 2 0 6 1.83558 1.6717 3
 2 0 6 2.91043 1.65592 6
 -2 0 6 2.84888 2.60157 6
 2 0 -6 2.27009 2.18107 1
 -2 0 6 3.75662 3.16382 1
 -3 0 -6 119.921 13.755 1
 -3 0 6 147.731 13.1336 1
 -3 0 6 147.15 12.8597 6
 3 0 6 139.68 7.11914 3
 -4 0 -6 3058.48 136.34 1
 -4 0 6 3303.82 134.037 6
 4 0 -6 3217.84 127.305 1
 -5 0 6 407.078 28.4323 6
 -5 0 -6 412.514 28.6617 1
 6 0 -6 400.393 19.5588 8
 6 0 6 385.936 20.2651 7
 -6 0 6 419.931 30.3252 6
 -7 0 6 14.8097 9.27605 6
 7 0 -6 12.3802 3.06774 8
 7 0 6 11.7719 2.37726 4
 7 0 6 11.695 3.7137 7
 7 0 -6 12.0399 3.05967 4
 7 0 -6 11.5665 3.68219 7
 -8 0 6 69.9762 17.3413 6
 8 0 6 77.2013 6.0373 4
 8 0 6 64.943 7.26812 7
 8 0 -6 85.1485 6.97683 8
 9 0 -6 -3.9237 2.49604 7
 9 0 -6 9.95522 3.27092 8
 9 0 6 4.10885 1.81058 4
 9 0 6 13.0564 4.38984 7
 10 0 -6 -1.8189 2.22467 8
 10 0 6 6.40728 2.77337 7
 11 0 6 7.1475 2.03808 7
 0 1 6 2240.72 94.6571 3
 0 1 -6 2457.14 99.4066 1
 0 1 6 2236 98.6048 1
 0 -1 6 2178.28 91.8243 6
 0 -1 6 2385.06 99.2197 1
 0 1 6 2184.43 91.5068 6
 1 1 -6 3320.7 133.839 1
 -1 1 6 3507.33 132.952 3
 -1 -1 -6 2955.01 135.939 1
 1 -1 6 3632.49 136.977 1
 -1 1 6 3473.3 135.516 1
 1 -1 6 3218.51 127.572 6
 -1 -1 6 2771.45 137.114 1
 1 1 6 3282.63 135.287 1
 1 1 6 3298.29 129.547 3
 1 1 6 3274.39 126.444 6
 1 -1 -6 3085.07 132.924 1
 -1 1 -6 2912.62 133.855 1
 -1 -1 6 3239.61 128.591 6
 2 -1 6 2673.15 103.764 3
 2 -1 6 2591.71 105.903 6
 -2 1 6 2930.04 109.303 6
 -2 -1 -6 2667.54 113.371 1
 -2 1 6 2960.27 114.042 1
 -2 1 6 2694.12 112.21 3
 2 1 6 2325.44 111.82 1
 -2 -1 6 2569.12 110.816 1
 -2 1 -6 2452.34 113.187 1
 -2 -1 6 2629.25 107.885 6
 2 1 6 2661.27 105.539 3
 2 -1 -6 2528.5 110.082 1
 2 1 6 2610.18 104.006 6
 -3 1 6 787.78 39.9409 1
 -3 -1 -6 777.871 41.0739 1
 -3 1 6 758.424 37.8459 6
 3 1 6 650.66 39.2606 1
 -3 1 -6 754.524 42.1554 1
 -3 -1 6 731.447 37.2405 1
 3 1 6 594.645 35.4414 3
 -3 -1 6 790.898 37.5512 6
 -3 1 -6 608.65 36.9663 1
 4 1 -6 907.452 40.0327 1
 -4 -1 -6 884.368 47.7166 1
 4 1 -6 852.599 39.8229 1
 -4 1 6 903.35 46.6266 6
 -4 1 -6 901.699 50.2869 1
 4 -1 -6 937.316 44.9442 1
 -5 1 6 76.689 11.1473 6
 -5 -1 -6 51.9934 9.61593 1
 -5 -1 6 52.0996 9.10534 6
 -5 1 -6 65.23 12.425 1
 6 1 -6 1020.17 42.0279 8
 6 -1 6 954.557 42.5313 7
 -6 1 6 1027.8 56.0421 6
 6 1 -6 978.991 40.1079 4
 6 -1 -6 990.567 41.2379 8
 -6 -1 6 979.89 55.6207 3
 -6 -1 6 946.155 53.4266 6
 6 1 6 906.075 41.9513 7
 7 -1 6 103.055 7.04688 4
 7 1 -6 111.347 7.24153 4
 -7 1 6 105.619 18.7788 6
 7 -1 6 111.818 9.24322 7
 7 1 -6 104.937 7.92885 8
 7 1 6 106.489 7.45579 4
 -7 -1 6 114.116 16.4146 3
 -7 -1 6 109.343 16.2622 6
 7 -1 -6 104.026 8.25432 7
 7 -1 -6 100.19 7.87122 8
 7 1 6 90.659 8.42536 7
 -8 1 6 -10.449 14.6613 6
 8 -1 6 17.6906 3.02451 4
 8 -1 6 21.3064 4.88465 7
 8 1 -6 15.5818 3.48236 8
 8 1 -6 20.0358 3.34071 4
 -8 -1 6 -4.4998 12.3596 6
 8 1 6 20.2406 4.54985 7
 8 1 6 14.5442 2.82282 4
 8 -1 -6 14.8748 3.48119 8
 9 -1 6 -0.3589 2.44672 7
 9 1 -6 2.45842 2.37406 8
 9 1 -6 -2.4158 5.94149 7
 9 -1 6 -0.6401 1.8982 4
 9 1 -6 -6.7923 2.6368 4
 9 -1 -6 -1.8078 1.79387 8
 9 1 6 -0.2215 1.49813 4
 9 1 6 2.24108 2.31626 7
 9 -1 -6 1.48199 2.63388 7
 10 -1 6 0.55246 1.71723 7
 10 1 -6 6.12201 2.94069 8
 10 1 6 -2.522 1.1717 4
 10 1 6 4.46956 2.32222 7
 11 -1 6 50.6656 4.70914 7
 11 1 6 45.4032 4.47016 7
 0 -2 -6 88.5827 10.5438 1
 0 2 -6 79.8551 10.1939 1
 0 2 6 100.106 9.74023 3
 0 2 6 84.3019 7.52369 6
 0 -2 6 89.3198 8.07884 6
 0 2 6 91.1956 10.8095 1
 1 -2 6 1202.66 52.7684 6
 -1 -2 -6 1161.39 58.1789 1
 -1 -2 -6 1245.57 54.8401 3
 -1 2 6 1197.68 57.1351 3
 -1 2 6 1181.49 53.2615 6
 -1 2 6 1062.62 57.9052 1
 1 2 -6 1405.27 64.4801 1
 -1 2 -6 1178.35 56.8064 1
 -1 2 -6 1205.08 59.8718 1
 1 -2 -6 1217.05 57.8734 1
 -1 -2 6 1221.8 53.4142 6
 1 2 6 1393.6 58.7619 6
 1 2 6 1254.65 55.2125 3
 1 2 6 1157.23 59.0178 1
 2 -2 6 347.561 20.128 6
 -2 -2 -6 322.156 23.6314 1
 2 -2 6 367.747 17.1407 3
 2 2 -6 361.126 23.1643 1
 -2 2 6 357.641 24.5835 3
 -2 -2 -6 345.485 20.3701 3
 -2 2 6 336.131 24.2962 1
 -2 -2 -6 334.085 17.946 6
 -2 2 6 373.219 21.7733 6
 -2 -2 6 348.554 20.7815 6
 2 2 6 360.129 17.2073 6
 2 -2 -6 359.384 22.9681 1
 2 2 6 351.75 20.141 3
 2 2 6 355.468 24.8671 1
 -2 2 -6 351.311 23.4028 1
 -2 2 -6 344.603 25.3599 1
 -3 -2 -6 560.358 27.8557 6
 -3 -2 -6 593.203 35.1185 1
 -3 -2 -6 605.321 30.0112 3
 3 2 -6 618.689 30.5821 1
 3 -2 -6 688.075 33.7231 1
 -3 -2 6 586.553 31.8547 6
 -3 2 -6 538.798 33.3616 1
 -3 2 -6 596.801 37.7337 1
 3 2 6 560.135 35.2847 1
 3 2 6 642.368 29.5635 3
 4 2 -6 1692.02 67.0798 1
 4 2 -6 1587.9 67.7078 1
 -4 -2 -6 1582.87 75.5262 1
 -4 -2 6 1745.41 83.4705 6
 4 2 6 1617.34 77.2314 1
 -5 -2 -6 588.695 33.1401 1
 -5 -2 6 576.558 34.6207 6
 -6 2 6 893.121 50.3636 6
 6 2 -6 793.062 39.6093 4
 6 2 -6 804.881 34.1454 8
 6 -2 6 767.915 35.4162 7
 -6 -2 6 737.072 44.7272 6
 6 -2 -6 747.292 33.7609 8
 -6 -2 6 829.247 48.4836 3
 6 2 6 716.795 34.4481 7
 -7 2 6 108.215 17.8468 6
 7 2 -6 95.8364 7.58372 8
 7 -2 6 91.9127 8.5982 7
 7 2 -6 96.929 6.91776 4
 7 -2 6 83.7576 6.61643 4
 7 2 6 100.208 8.51298 7
 7 -2 -6 90.5013 7.65678 8
 7 2 6 82.6872 7.47202 8
 7 2 6 97.4468 7.03049 4
 7 -2 -6 94.5829 7.85116 7
 -7 -2 6 82.6272 15.4171 6
 -7 -2 6 134.558 29.244 3
 8 -2 6 397.264 21.5205 7
 8 2 -6 400.808 18.4702 4
 8 2 -6 379.786 19.4406 8
 -8 2 -6 351.742 20.7741 5
 8 2 6 378.433 20.1775 7
 8 2 6 387.563 18.613 4
 8 -2 -6 369.585 19.2469 8
 9 2 -6 175.219 11.1193 8
 9 -2 6 187.23 13.2954 7
 -9 2 -6 160.434 10.2079 5
 9 2 6 175.288 11.8609 7
 9 2 6 183.405 10.3965 4
 10 -2 6 11.4918 3.0125 7
 10 2 -6 16.514 4.34332 8
 10 2 6 8.22754 3.67282 4
 10 2 6 16.8339 3.69311 7
 11 -2 6 13.2247 2.57063 7
 11 2 6 12.0419 2.58912 7
 0 3 6 397.34 28.7133 1
 0 3 6 494.36 23.4202 6
 0 -3 -6 411.021 26.0007 3
 0 3 -6 422.531 28.9768 1
 0 -3 6 454.639 23.9747 6
 0 3 6 452.229 27.2771 3
 0 -3 -6 468.841 28.692 1
 0 3 -6 499.124 27.7906 1
 -1 -3 -6 1033.95 60.663 1
 1 3 -6 1250.52 56.5702 1
 -1 3 6 1021.83 53.2261 3
 -1 -3 -6 1035.19 51.0805 3
 1 -3 6 1099.99 49.0764 6
 -1 3 6 1211.34 66.9077 1
 1 -3 6 992.465 47.474 3
 -1 3 6 1115.26 49.5111 6
 1 3 -6 991.403 50.9826 1
 -1 3 -6 1119.96 57.1882 1
 1 3 6 1098.28 46.0515 6
 1 3 6 1130.23 56.8142 1
 1 -3 -6 1224.41 54.9725 1
 -1 -3 6 1115.06 49.2665 6
 -1 3 -6 1074.12 53.1564 1
 -2 -3 -6 277.215 20.8263 1
 2 -3 6 267.67 17.344 6
 -2 3 6 257.62 21.7293 1
 2 3 -6 239.994 17.2817 1
 -2 -3 -6 282.152 18.7373 3
 2 -3 6 285.973 14.4498 3
 2 3 -6 325.109 21.6564 1
 2 3 6 275.461 13.0018 6
 2 3 6 266.249 18.5482 3
 2 3 6 260.367 21.2624 1
 -2 3 -6 257.553 22.6352 1
 -2 -3 6 242.281 16.867 6
 2 -3 -6 263.62 19.368 1
 -2 3 -6 229.844 19.0684 1
 -3 3 6 1755.31 87.4086 1
 3 3 -6 1932.01 79.4886 1
 -3 -3 -6 1857.59 81.0348 3
 -3 -3 6 1854.22 80.8223 6
 -3 3 -6 1757.67 89.7258 1
 -3 3 -6 2063.97 95.4332 1
 3 3 6 1902.74 87.6506 1
 3 3 6 1927.62 81.4979 3
 -4 -3 -6 684.341 38.9284 1
 -4 -3 -6 731.806 42.086 3
 4 3 -6 775.429 32.4537 1
 4 3 6 718.94 42.0303 1
 -4 3 -6 659.448 44.7916 1
 -4 -3 6 743.892 42.1 3
 4 3 6 707.505 36.919 3
 -5 -3 -6 98.151 18.0178 1
 5 3 -6 128.319 8.28889 8
 -5 -3 6 138.157 14.268 6
 -5 -3 6 133.847 15.9158 3
 5 3 6 120.511 8.35547 7
 6 3 -6 107.496 7.80611 8
 6 -3 6 97.2425 8.18011 7
 6 3 -6 106.247 6.95548 4
 6 3 6 95.4519 7.67593 7
 -6 3 -6 155.215 20.5907 5
 6 -3 -6 55.4501 19.2589 7
 -6 -3 6 99.4611 15.1468 6
 -6 -3 6 95.896 15.3894 3
 6 -3 -6 99.417 7.93652 8
 6 3 6 99.5292 7.04465 4
 6 3 6 95.1467 7.95761 8
 7 -3 6 108.753 12.4871 7
 7 3 -6 122.021 8.20685 4
 7 3 -6 137.616 15.6269 8
 -7 3 6 120.621 18.4406 6
 7 -3 -6 122.633 9.2273 7
 7 3 6 118.722 8.89847 8
 -7 -3 6 133.931 16.8522 6
 -7 3 -6 132.392 8.29218 5
 7 3 6 144.246 14.6002 4
 7 3 6 133.987 12.4256 7
 7 -3 -6 119.868 9.40671 8
 -7 3 -6 113.705 8.93757 2
 8 3 -6 41.4143 4.91402 4
 8 3 -6 46.9476 5.47889 8
 8 3 6 47.095 5.5806 7
 8 3 6 48.4544 4.92728 4
 -8 3 -6 39.3298 5.41016 5
 9 -3 6 18.1515 4.13089 7
 9 3 -6 17.7559 3.70751 4
 9 3 -6 16.561 3.72019 8
 9 3 6 17.1055 3.75214 7
 -9 3 -6 17.3935 3.29822 5
 9 3 6 18.7364 3.17672 4
 10 -3 6 2.37606 2.31978 7
 10 3 -6 -0.3806 1.66528 4
 10 3 -6 6.93326 3.30669 8
 -10 3 -6 3.3633 2.01327 5
 10 3 6 2.57816 1.84836 7
 10 3 6 2.68072 2.24758 4
 11 -3 6 55.6755 4.81817 7
 11 3 6 55.9995 5.21611 7
 11 3 6 32.1986 6.46194 4
 0 4 -6 39.0821 7.00323 1
 0 -4 6 39.3318 5.97529 3
 0 -4 -6 42.9434 7.40107 1
 0 4 -6 42.8297 8.20387 1
 0 4 6 35.3768 5.03197 6
 0 -4 6 40.8761 5.79651 6
 0 -4 -6 45.5478 7.44423 3
 1 -4 6 1362.85 58.8529 6
 1 4 -6 1405.22 66.4742 1
 1 -4 6 1306.86 57.1272 3
 1 4 -6 1148.92 59.8168 1
 -1 4 6 1371.21 67.959 1
 -1 -4 -6 1235.5 61.5323 3
 1 -4 -6 1232.29 62.4971 3
 -1 -4 6 1224.01 60.1171 3
 -1 4 -6 1318.48 62.9029 1
 -1 4 -6 1497.94 69.9334 1
 1 4 6 1384.81 54.3829 6
 1 4 6 1337.15 67.1606 1
 -1 -4 6 1357.87 58.4332 6
 2 4 -6 58.1464 9.78695 1
 2 4 -6 74.1656 8.79665 1
 2 -4 6 75.6241 8.61641 6
 -2 4 6 68.0332 11.6546 1
 -2 -4 -6 55.2845 8.96277 1
 -2 -4 -6 71.0309 9.75239 3
 2 -4 6 76.0165 6.78948 3
 -2 4 -6 72.2799 10.0649 1
 2 -4 -6 57.3871 8.73471 1
 2 4 6 68.418 11.1493 1
 -2 -4 6 71.9648 9.57452 3
 -2 4 -6 58.3013 11.2245 1
 -2 -4 6 70.7197 8.08962 6
 -3 -4 -6 643.88 37.3542 1
 3 4 -6 671.676 33.3387 1
 -3 4 6 656.46 42.2572 1
 3 4 -6 633.545 38.9961 1
 -3 -4 -6 643.565 36.1823 3
 -3 -4 6 666.838 34.0395 6
 -3 4 -6 619.885 37.7357 1
 3 4 6 647.833 40.4829 1
 -3 -4 6 662.548 38.0139 3
 3 -4 -6 552.418 35.2989 1
 -3 4 -6 784.193 50.2309 1
 -4 -4 -6 128.582 13.6761 1
 -4 -4 -6 151.596 14.1943 3
 4 4 -6 172.956 28.3987 1
 -4 -4 6 127.558 12.9503 6
 4 4 6 152.989 18.0459 1
 -4 -4 6 143.747 16.3104 3
 -4 4 -6 152.656 20.5472 1
 5 4 -6 152.483 9.87498 8
 5 4 -6 160.489 9.15679 4
 -5 -4 -6 173.742 15.5532 3
 -5 -4 6 181.09 16.1219 6
 -5 -4 6 153.342 17.4489 3
 5 4 6 146.92 9.69282 7
 6 4 -6 14.1585 3.0307 4
 6 4 -6 16.3383 3.5143 8
 6 4 -6 -2.1001 7.54735 7
 6 -4 -6 10.6867 3.81454 8
 -6 -4 6 23.7642 7.7846 6
 -6 -4 6 1.18604 7.57132 3
 6 4 6 15.2436 3.33633 7
 -6 4 -6 10.7628 3.06911 5
 6 4 6 11.0813 2.56171 8
 6 4 6 8.83505 2.47253 4
 -6 4 -6 6.19608 4.86949 2
 7 4 -6 143.739 9.92193 8
 7 4 -6 135.99 9.0382 4
 7 -4 6 134.699 10.839 7
 7 -4 -6 129.137 9.48973 7
 7 4 6 135.874 13.3064 8
 -7 4 -6 139.048 8.99913 5
 7 4 6 141.117 9.95425 7
 7 4 6 139.997 9.08684 4
 -7 4 -6 123.418 9.40867 2
 8 4 -6 38.8746 4.61129 4
 8 4 -6 39.1599 5.0206 8
 8 -4 6 36.1066 5.69108 7
 8 4 6 32.2349 4.70287 8
 -8 4 -6 31.8525 4.67606 5
 8 4 6 44.0234 5.48328 7
 -8 4 -6 27.3622 4.48341 2
 8 4 6 42.321 4.60732 4
 9 -4 6 108.523 9.59914 7
 -9 4 6 100.49 7.21382 5
 9 4 -6 109.66 8.21678 4
 9 4 -6 111.012 8.36586 8
 -9 4 -6 114.989 7.86981 5
 9 4 6 119.949 8.73132 7
 9 4 6 117.209 7.89746 4
 10 4 -6 10.53 3.0896 8
 10 4 -6 10.1921 3.8738 4
 10 -4 6 6.17479 2.25387 7
 -10 4 6 7.22627 1.95127 5
 -10 4 -6 9.78024 2.2933 5
 10 4 6 7.29155 2.16392 4
 10 4 6 8.83295 2.83898 7
 11 -4 6 21.6679 2.96637 7
 11 4 -6 22.8538 5.38155 8
 11 4 6 18.5342 4.00938 7
 -11 4 -6 13.0346 2.17381 5
 11 4 6 19.0207 2.43534 4
 0 5 6 464.323 36.2905 1
 0 5 -6 601.672 34.2436 1
 0 -5 6 513.019 29.3359 6
 0 5 -6 614.14 39.4897 1
 0 -5 -6 573.24 34.7241 1
 0 -5 -6 581.462 35.0625 3
 0 -5 6 657.501 32.1799 3
 0 5 6 569.886 28.4616 6
 1 5 -6 438.794 26.7399 1
 1 -5 6 409.171 23.8946 6
 -1 -5 -6 354.697 26.2668 1
 1 -5 6 406.689 23.0346 3
 -1 5 6 402.62 31.3232 1
 -1 -5 -6 380.878 26.9239 3
 1 5 -6 365.945 28.7941 1
 1 -5 -6 431.116 27.9741 1
 1 -5 -6 365.572 27.045 3
 1 5 6 453.87 32.2557 1
 -1 -5 6 410.102 23.2178 6
 -1 5 -6 388.19 27.5092 1
 -1 -5 6 319.925 23.6615 3
 1 5 6 418.593 19.3565 6
 2 5 -6 347.654 26.5483 1
 -2 -5 -6 364.324 26.1281 1
 2 -5 6 350.714 22.4514 6
 2 5 -6 328.702 22.1626 1
 -2 5 6 309.644 27.7967 1
 -2 -5 -6 332.784 24.8328 3
 2 -5 6 361.672 19.8934 3
 2 -5 -6 289.97 23.433 1
 -2 -5 6 335.056 20.8158 6
 2 5 6 313.3 27.3559 1
 -2 -5 6 343.471 24.0119 3
 -2 5 -6 349.051 30.0447 1
 -2 5 -6 332.665 24.7009 1
 3 -5 6 71.192 6.83523 3
 -3 -5 -6 74.7993 10.7487 1
 -3 -5 -6 74.5929 10.7129 3
 3 5 -6 65.6363 8.85664 1
 -3 -5 6 81.5404 9.17365 6
 3 5 6 65.0484 13.1178 1
 -3 5 -6 100.566 16.9277 1
 -3 5 -6 79.0216 16.4884 1
 4 5 -6 132.67 27.9306 1
 -4 -5 -6 171.669 17.9537 3
 -4 -5 6 164.243 17.61 3
 -4 -5 6 165.089 14.1748 6
 5 5 -6 199.624 11.0853 4
 -5 -5 -6 222.753 19.6597 3
 5 5 -6 201.543 11.7889 8
 5 5 6 199.592 11.043 4
 -5 5 -6 179.648 10.5743 5
 5 5 6 204.791 11.68 7
 -5 -5 6 209.458 17.2278 6
 -5 5 -6 200.97 11.7598 2
 -5 -5 6 178.572 20.1008 3
 -6 5 6 52.2504 5.4721 2
 6 5 -6 68.0737 6.58948 7
 6 5 -6 67.6648 6.51116 8
 6 5 -6 70.9518 6.07627 4
 6 5 6 64.6012 6.7161 8
 6 -5 -6 91.7455 9.53668 8
 -6 -5 6 79.8462 11.8345 6
 6 5 6 74.9161 6.60659 7
 -6 5 -6 75.2438 5.87876 5
 -6 5 -6 62.7027 6.27391 2
 6 5 6 77.5553 6.2122 4
 -7 5 6 57.3581 6.45623 5
 7 5 -6 76.8169 6.53266 4
 7 -5 6 69.1471 7.51642 7
 7 5 -6 70.5453 7.04873 8
 -7 5 -6 80.6058 6.36732 5
 7 -5 -6 64.0175 6.40139 7
 7 5 6 75.8326 6.40825 4
 7 5 6 74.8508 6.92514 7
 7 5 6 73.1314 7.0685 8
 -7 5 -6 72.1045 6.95283 2
 -8 5 6 1.53696 1.87498 5
 8 5 -6 -1.5905 1.76065 4
 8 5 -6 1.22871 1.56096 8
 8 -5 6 1.88 2.00091 7
 8 5 -6 1.25275 2.07263 7
 -8 5 -6 0.69575 1.83105 5
 8 5 6 4.61281 2.00879 8
 8 5 6 3.36623 1.83967 4
 8 5 6 0.25129 1.90704 7
 8 -5 -6 1.30005 1.86633 7
 -8 5 -6 -2.7993 2.21385 2
 9 -5 6 1.2193 2.12353 7
 9 5 -6 -1.02 2.37758 4
 9 5 -6 -0.982 1.76489 8
 -9 5 -6 5.31064 1.87617 5
 9 5 6 4.31439 2.22524 8
 9 5 6 2.37236 2.3492 7
 9 5 6 0.99696 1.5426 4
 -9 5 -6 0.82234 2.27891 2
 9 -5 -6 1.21184 2.11844 7
 -10 5 6 18.6896 2.557 5
 10 5 -6 5.75338 3.81082 4
 10 -5 6 12.454 2.88208 7
 10 5 -6 9.69261 2.60229 8
 10 5 6 11.4446 3.96122 7
 10 5 6 12.5563 2.32037 4
 -10 5 -6 13.8996 2.39582 5
 11 -5 6 -0.3727 0.95886 7
 11 5 -6 1.06798 2.22822 8
 11 5 6 -1.427 0.9705 4
 11 5 6 2.65302 3.99048 7
 0 6 -6 -2.8145 2.71016 1
 0 -6 -6 -1.0128 2.5664 3
 0 6 6 -2.2698 4.60584 1
 0 6 6 0.68773 2.16894 6
 0 6 -6 1.7816 4.09064 1
 0 -6 6 -0.4122 3.095 3
 0 -6 -6 0.91288 4.60929 1
 0 -6 6 0.98622 1.98657 6
 -1 -6 -6 880.624 50.7166 3
 1 -6 6 965.569 45.6263 3
 1 6 -6 875.555 48.0088 1
 -1 -6 -6 981.608 51.9898 1
 1 -6 6 905.927 45.4179 6
 -1 6 6 1066.81 59.9153 1
 1 6 -6 832.99 53.5284 1
 -1 -6 6 939.849 44.5052 6
 1 6 6 972.941 39.0556 6
 -1 6 -6 954.522 50.7022 1
 1 6 6 851.437 55.2365 1
 1 -6 -6 916.82 51.714 3
 -1 6 -6 855.688 56.4316 1
 1 -6 -6 998.345 52.1818 1
 -1 -6 6 823.446 46.515 3
 -2 -6 -6 266.96 23.0485 1
 2 6 -6 322.103 22.6721 1
 2 -6 6 321.563 19.8368 3
 -2 -6 -6 272.311 23.4347 3
 -2 -6 6 251.621 18.2626 6
 2 -6 -6 287.772 24.8931 3
 -2 6 -6 296.853 34.1806 1
 -2 -6 6 328.897 26.7384 3
 -2 6 -6 258.558 22.8917 1
 2 6 6 297.176 28.2459 1
 2 -6 -6 271.605 23.3013 1
 3 6 -6 22.9994 6.35362 1
 -3 -6 -6 13.6673 6.48071 3
 3 -6 6 11.2924 4.07956 3
 -3 -6 6 8.84695 5.5774 3
 -3 6 -6 18.8233 10.7285 1
 -3 -6 6 17.1098 5.14852 6
 4 6 -6 171.354 10.7686 8
 -4 -6 -6 181.172 20.3462 3
 4 6 -6 186.471 10.3394 4
 -4 6 -6 176.935 9.88808 5
 -4 -6 6 200.221 20.2919 3
 -4 -6 6 175.737 15.3579 6
 -4 6 -6 173.548 10.8147 2
 4 6 6 200.747 10.8345 7
 5 6 -6 149.639 9.98477 8
 -5 6 6 150.761 8.863 5
 -5 -6 -6 148.511 18.9922 3
 5 6 -6 155.845 9.17984 7
 5 6 -6 144.206 9.18833 4
 -5 6 6 149.484 9.45261 2
 5 6 6 160.779 9.81163 7
 -5 6 -6 143.894 8.85962 5
 -5 -6 6 147.775 14.3185 6
 -5 6 -6 137.169 9.51972 2
 5 6 6 146.58 9.21704 4
 -5 -6 6 131.919 17.3218 3
 -6 6 6 8.18278 2.57133 2
 6 6 -6 7.59741 10.227 8
 6 6 -6 10.8208 3.16392 7
 -6 6 6 13.5925 3.06694 5
 6 6 -6 11.6364 6.13908 4
 -6 6 -6 9.44963 2.67036 2
 6 6 6 8.91206 6.92611 4
 6 6 6 0.9543 2.84211 7
 6 6 6 9.56524 2.98819 8
 -6 6 -6 10.0413 2.54381 5
 7 6 -6 100.066 7.88254 4
 7 6 -6 115.531 8.94564 8
 -7 6 6 108.803 7.50889 5
 -7 6 6 112.493 7.69725 2
 7 6 6 114.394 8.68774 7
 -7 6 -6 114.023 7.99316 5
 7 6 6 107.597 7.96923 4
 7 6 6 103.662 8.75485 8
 -7 6 -6 106.703 8.80348 2
 -8 6 6 51.1223 5.30092 5
 8 6 -6 53.034 5.96483 8
 8 -6 6 54.078 6.74739 7
 -8 6 6 43.6439 4.70981 2
 8 6 -6 31.5983 6.32407 4
 8 6 6 44.3736 5.8724 7
 8 6 6 70.2143 18.5018 8
 -8 6 -6 48.0519 6.00045 2
 8 6 6 54.8319 5.68645 4
 -8 6 -6 41.391 10.2069 5
 9 6 -6 19.8071 3.81573 4
 9 -6 6 27.3314 5.25567 7
 9 6 -6 21.4258 3.68155 8
 -9 6 6 25.2156 3.40928 5
 9 6 6 29.3403 6.0097 7
 -9 6 -6 17.0782 7.27009 2
 9 6 6 26.9497 3.63217 4
 9 6 6 23.947 3.65675 8
 -9 6 -6 27.5745 3.90417 5
 10 6 -6 18.9767 4.23631 4
 10 6 -6 12.5285 2.48814 8
 -10 6 6 16.6296 2.421 5
 -10 6 -6 12.9881 2.4456 5
 10 6 6 17.269 5.24912 7
 10 6 6 17.4527 2.6584 4
 11 -6 6 0.31711 1.09818 7
 -11 6 -6 3.53838 1.38354 5
 11 6 6 4.39477 3.12705 7
 11 6 6 3.82158 1.20724 4
 0 7 6 24.3046 5.59584 6
 0 -7 -6 13.1788 7.24848 1
 0 -7 6 15.8327 4.73364 6
 0 7 -6 18.7489 9.13644 1
 0 7 -6 13.3166 6.65192 1
 0 7 6 17.2288 9.09468 1
 0 -7 -6 17.6813 7.00584 3
 0 -7 6 19.4295 6.39716 3
 1 -7 6 140.825 13.7927 3
 1 -7 6 126.187 12.8742 6
 -1 -7 -6 116.825 15.7929 3
 1 7 -6 99.5826 15.0372 1
 -1 -7 -6 126.943 16.8379 1
 -1 7 6 106.773 20.4237 1
 -1 -7 6 128.93 12.2641 6
 1 -7 -6 139.08 16.838 3
 1 7 6 118.442 7.63637 6
 -1 -7 6 125.339 13.6639 3
 -1 7 -6 103.928 18.8813 1
 1 7 6 100.209 19.5528 1
 -1 7 -6 148.665 17.7273 1
 1 -7 -6 132.288 16.8091 1
 -2 -7 -6 786.708 48.0237 3
 2 -7 6 772.144 41.1742 3
 -2 7 -6 714.26 46.9682 1
 -2 7 -6 773.948 56.7674 1
 -2 -7 6 782.484 45.0413 3
 2 -7 -6 836.368 49.9827 3
 -2 -7 6 723.402 38.6432 6
 -3 -7 -6 158.224 19.7948 3
 3 7 -6 187.519 10.2868 4
 3 -7 6 195.314 15.8985 3
 -3 7 6 187.397 9.8371 5
 -3 7 6 193.008 10.2397 2
 3 7 -6 177.451 15.1659 8
 -3 7 -6 186.476 10.8895 2
 -3 7 -6 185.745 10.0038 5
 3 7 6 189.605 10.4152 7
 -3 -7 6 174.087 14.703 6
 -3 -7 6 160.994 18.1477 3
 -4 -7 -6 105.644 17.9064 3
 -4 7 6 138.768 8.61937 2
 -4 7 6 146.456 8.32971 5
 4 7 -6 142.856 8.78639 4
 4 7 -6 148.44 9.63363 8
 -4 7 -6 143.423 8.51093 5
 -4 -7 6 123.58 13.0855 6
 4 7 6 145.759 9.19183 7
 -4 -7 6 173.951 32.9637 3
 4 7 6 139.863 8.46499 4
 -4 7 -6 133.674 9.24812 2
 -5 7 6 167.475 9.73386 2
 -5 -7 -6 174.705 32.8083 3
 5 7 -6 173.619 10.2804 4
 5 7 -6 169.572 11.1428 8
 5 7 -6 171.518 9.78456 7
 -5 7 6 166.271 9.50313 5
 -5 -7 -6 151.798 9.95919 5
 -5 7 -6 148.208 9.47995 5
 5 7 6 163.813 9.89968 4
 5 7 6 166.65 10.7339 7
 -5 7 -6 154.529 10.5182 2
 6 7 -6 420.542 21.3125 8
 6 7 -6 405.811 19.9037 4
 6 7 -6 403.177 19.1326 7
 -6 7 6 387.746 18.9087 5
 -6 7 6 391.415 19.9442 2
 6 7 6 408.914 19.7818 4
 -6 7 -6 407.204 19.4904 5
 -6 7 -6 402.162 20.7248 2
 6 7 6 424.948 20.72 7
 6 7 6 395.64 21.1212 8
 7 7 -6 183.374 11.2003 4
 7 7 -6 182.359 11.8779 8
 -7 7 6 158.539 9.90397 5
 -7 7 6 156.394 10.1388 2
 7 7 6 176.883 10.8619 4
 7 7 6 183.006 12.144 8
 -7 7 -6 181.732 10.6853 5
 7 7 6 186.221 12.2449 7
 -7 7 -6 159.087 11.4235 2
 8 -7 6 -1.8725 1.49516 7
 8 7 -6 -1.4971 1.377 8
 8 7 -6 4.08708 2.51137 4
 -8 7 6 1.09103 1.70037 2
 -8 7 6 -0.1605 1.38774 5
 8 7 -6 -1.9121 1.8628 7
 8 7 6 2.93679 2.30004 8
 -8 7 -6 3.60748 1.97862 2
 8 7 6 -0.456 4.86109 7
 8 -7 -6 2.1807 2.05496 7
 8 7 6 0.40408 1.47636 4
 -8 7 -6 -0.1698 1.43363 5
 9 7 -6 78.6262 6.58164 8
 -9 7 6 67.1137 5.22877 5
 9 7 -6 76.9726 7.03983 4
 9 -7 6 72.4151 7.0727 7
 9 7 6 68.9116 6.10904 8
 9 7 6 76.7057 6.00653 4
 9 7 6 67.0704 9.21622 7
 -9 7 -6 78.5267 6.36023 2
 -9 7 -6 78.1407 5.97682 5
 10 7 -6 0.25026 1.24281 8
 10 7 -6 2.12799 3.29194 4
 10 -7 6 -0.8601 1.91387 7
 -10 7 6 0.33797 1.05883 5
 10 7 6 -0.1997 4.10659 7
 -10 7 -6 3.64923 1.2985 5
 10 7 6 4.24372 3.33205 8
 10 7 6 3.07781 1.29287 4
 0 -8 -6 383.531 17.7393 5
 0 -8 6 418.018 19.4792 5
 0 8 6 417.565 24.0686 6
 0 -8 6 415.386 26.8767 6
 0 -8 6 440.636 29.8621 3
 0 -8 -6 406.124 33.858 3
 -1 8 6 15.6117 2.37426 5
 -1 -8 -6 18.5647 2.66118 5
 -1 -8 -6 43.0001 11.4884 3
 1 -8 6 17.8036 6.73282 3
 -1 8 6 14.2319 2.68867 2
 -1 8 6 20.5253 16.1473 1
 1 -8 6 18.1306 2.70446 5
 -1 -8 6 13.2738 7.25836 3
 -1 -8 6 13.0877 4.74044 6
 1 -8 -6 10.2289 5.06089 3
 1 -8 -6 20.2741 7.82488 1
 -1 8 -6 16.7614 3.23091 2
 1 -8 -6 18.313 2.39755 5
 -2 -8 -6 224.892 11.2272 5
 -2 8 6 273.383 13.2063 2
 2 -8 6 216.228 19.4774 3
 -2 8 6 234.088 12.7382 5
 2 8 -6 232.071 12.1597 4
 -2 -8 -6 222.029 24.0837 3
 2 8 6 238.758 12.2675 7
 -2 -8 6 236.91 22.4898 3
 -2 8 -6 213.752 11.5811 5
 -2 8 -6 213.912 14.5373 2
 2 -8 -6 226.065 24.6573 3
 -2 -8 6 251.381 18.041 6
 3 8 -6 344.687 18.2624 7
 -3 8 6 313.841 14.9363 5
 3 8 -6 314.962 15.6395 4
 -3 -8 -6 321.17 15.2869 5
 3 -8 6 320.393 24.8049 3
 -3 8 6 312.959 15.509 2
 -3 -8 -6 286.318 28.4779 3
 3 8 -6 267.697 20.301 8
 3 8 6 336.919 15.9583 7
 -3 -8 6 300.956 21.4374 6
 -3 8 -6 333.309 16.7866 2
 -3 -8 6 287.632 32.2731 3
 -3 8 -6 321.958 15.3593 5
 -4 8 6 335.615 15.8516 2
 4 8 -6 310.676 15.8093 4
 -4 8 6 290.669 14.8385 5
 -4 -8 -6 305.649 14.6925 5
 -4 -8 -6 302.323 30.3209 3
 4 8 -6 313.52 15.3394 7
 4 8 -6 296.775 16.4788 8
 -4 -8 6 277.173 21.0156 5
 4 8 6 325.412 16.0046 7
 -4 8 -6 316.028 15.5423 5
 4 8 6 319.135 15.5656 4
 -4 8 -6 322.057 16.9259 2
 -4 -8 6 288.919 20.7358 6
 5 8 -6 52.6158 7.63653 8
 5 8 -6 48.2416 5.31363 7
 5 8 -6 49.8167 5.33841 4
 -5 8 6 50.4652 8.35925 2
 -5 -8 -6 53.2514 4.96603 5
 -5 8 -6 49.3854 7.32535 5
 5 8 6 56.9026 6.38994 7
 5 8 6 51.7756 8.93924 4
 -5 8 -6 18.5441 10.4275 2
 6 8 -6 106.501 8.04926 4
 -6 -8 -6 100.466 6.89676 5
 -6 8 6 103.001 7.70634 2
 6 8 -6 102.659 8.792 8
 -6 8 6 116.157 7.55801 5
 -6 8 -6 106.666 7.79876 5
 6 8 6 106.065 8.98789 8
 6 8 6 105.465 7.88893 4
 6 8 6 103.985 9.1998 7
 -6 8 -6 104.701 8.38721 2
 -7 8 6 25.0665 3.89604 5
 7 8 -6 34.3044 4.96476 4
 -7 8 6 25.7799 3.88894 2
 7 8 -6 35.356 5.01314 8
 -7 8 -6 26.5075 4.12241 5
 7 8 6 26.1491 5.8938 7
 7 8 6 22.6109 4.06716 4
 -7 8 -6 32.6646 5.49001 2
 7 8 6 33.3049 5.68587 8
 8 -8 6 7.71245 2.86043 7
 -8 8 6 11.0872 2.41087 5
 8 8 -6 11.5325 3.54347 4
 8 8 -6 10.4672 2.86156 8
 -8 -8 -6 7.90755 1.96342 5
 8 8 -6 9.25458 10.1398 7
 -8 8 6 18.8233 3.06535 2
 8 8 6 14.0171 5.96256 7
 8 8 6 14.2881 2.93756 8
 8 -8 -6 11.1873 2.72344 7
 -8 8 -6 12.7503 2.63617 5
 8 8 6 11.4811 2.65945 4
 -8 8 -6 11.0817 3.08165 2
 -9 8 6 7.46762 2.01066 2
 9 -8 6 10.2435 2.47194 7
 9 8 -6 10.2577 2.36844 8
 9 8 -6 13.4759 3.44825 4
 -9 8 6 17.017 2.60003 5
 9 8 6 13.4375 5.05822 7
 9 8 6 15.7572 3.0641 8
 -9 8 -6 15.9827 3.93657 5
 9 -8 -6 7.26994 7.69776 7
 -9 8 -6 10.8928 2.59261 2
 9 8 6 7.67602 1.91517 4
 10 8 -6 5.93483 1.77829 8
 -10 8 6 6.06136 1.764 5
 10 8 -6 5.92717 3.26388 4
 10 -8 6 8.14622 2.10429 7
 10 8 6 3.95834 3.50592 7
 -10 8 -6 6.63304 1.5539 5
 10 8 6 0.16288 3.53084 8
 10 8 6 6.47723 1.55975 4
 0 -9 6 63.466 13.394 3
 0 9 6 63.2811 4.97796 2
 0 9 -6 57.2257 5.63377 2
 0 -9 -6 38.5444 11.9453 3
 0 9 6 39.5516 5.63901 5
 0 -9 -6 55.9851 4.17561 5
 0 9 6 48.5661 9.46839 6
 0 -9 6 54.9263 4.78629 5
 -1 9 6 97.0594 7.03293 2
 -1 9 6 121.139 6.70861 5
 1 9 -6 111.418 7.49453 4
 -1 -9 -6 150.595 31.4271 3
 1 -9 6 116.639 7.4129 5
 -1 -9 -6 112.399 6.76362 5
 1 -9 6 107.618 16.2345 3
 -1 9 -6 123.887 8.22895 2
 1 -9 -6 114.597 6.66012 5
 1 9 6 122.221 7.67493 7
 1 -9 -6 127.135 22.6139 3
 -1 -9 6 106.385 15.8664 3
 -1 -9 6 114.462 7.30327 5
 1 9 6 104.479 6.99395 2
 -1 9 -6 96.4296 6.61178 5
 2 9 -6 74.5512 13.7809 7
 -2 -9 -6 111.36 6.72543 5
 -2 -9 -6 100.429 18.0195 3
 2 -9 6 88.8012 16.0875 3
 2 9 -6 115.818 7.48029 4
 -2 9 6 97.2039 7.09919 2
 -2 9 6 113.179 6.76794 5
 2 9 -6 103.849 8.01194 8
 -2 -9 6 104.56 6.99783 5
 -2 -9 6 83.2589 15.6293 3
 2 9 6 113.962 7.4728 7
 2 9 6 103.335 6.83685 4
 -2 9 -6 105.035 6.8543 5
 2 -9 -6 121.098 18.8764 3
 -2 9 -6 114.823 8.2449 2
 -2 -9 6 105.746 12.2696 6
 3 9 -6 313.403 15.5799 4
 -3 9 6 284.863 14.5562 5
 3 9 -6 287.968 15.0864 7
 -3 -9 -6 328.575 47.1914 3
 3 9 -6 333.953 16.6999 8
 -3 9 6 305.741 15.5355 2
 -3 -9 -6 314.642 14.5246 5
 -3 -9 6 291.032 14.8975 5
 -3 -9 6 296.317 21.497 6
 -3 9 -6 300.681 16.5016 2
 -3 9 -6 308.039 15.1746 5
 3 9 6 300.416 15.0436 4
 3 9 6 326.34 15.8508 7
 -4 9 6 175.902 16.9163 5
 4 9 -6 147.169 9.36004 7
 4 9 -6 166.835 11.0443 4
 -4 -9 -6 148.522 8.73003 5
 -4 9 6 185.597 13.0204 2
 4 9 -6 148.809 10.3412 8
 4 9 6 157.506 9.47502 4
 -4 9 -6 136.653 16.2578 2
 -4 -9 6 138.263 9.08097 5
 4 9 6 157.902 15.2172 7
 5 9 -6 41.9064 5.26026 7
 -5 9 6 40.6145 4.45829 5
 5 9 -6 40.8774 5.32734 8
 -5 -9 -6 34.9277 4.25142 5
 -5 9 6 43.9411 4.9208 2
 5 9 -6 42.5176 5.21353 4
 -5 9 -6 40.4934 4.94986 5
 5 9 6 37.703 4.60589 4
 -5 -9 6 41.945 5.15494 5
 -5 9 -6 48.1422 5.86858 2
 5 9 6 33.2274 5.04241 7
 -6 9 6 6.88439 2.29626 2
 6 9 -6 6.78166 2.957 4
 -6 -9 -6 7.46264 2.20575 5
 -6 9 6 7.88857 2.48076 5
 6 9 -6 6.03515 2.95991 8
 6 9 6 9.03567 3.27056 8
 6 9 6 8.53178 4.48906 7
 -6 9 -6 4.72983 2.28893 5
 6 9 6 9.38122 2.53122 4
 -6 9 -6 7.70644 3.01934 2
 7 9 -6 2.5777 2.24177 4
 7 9 -6 3.50259 1.93782 8
 -7 -9 -6 0.09082 1.34917 5
 -7 9 6 3.60475 1.7876 5
 -7 9 6 2.89591 1.75183 2
 -7 9 -6 2.9335 1.86813 5
 -7 9 -6 0.64796 1.87819 2
 7 9 6 3.46251 1.88488 4
 7 9 6 3.80417 1.93073 8
 7 9 6 0.9274 4.20956 7
 -8 9 6 35.6215 3.8337 5
 8 9 -6 44.8704 5.01079 8
 8 9 -6 28.0169 4.68375 4
 -8 -9 -6 28.8136 3.65773 5
 -8 9 6 43.2309 4.57297 2
 8 -9 6 35.2107 5.21336 7
 -8 9 -6 44.5061 4.95926 2
 8 9 6 40.9915 4.50243 4
 8 9 6 29.6205 5.79867 7
 -8 9 -6 40.6249 4.57008 5
 8 -9 -6 51.5178 6.60846 7
 8 9 6 47.8147 5.24599 8
 9 9 -6 7.03855 1.82988 8
 9 -9 6 8.3525 2.38715 7
 9 9 -6 8.5579 3.86238 4
 -9 9 6 12.317 3.16319 2
 -9 9 6 8.60882 1.85581 5
 -9 -9 -6 6.05789 1.44236 5
 9 9 6 7.51339 1.87147 4
 9 9 6 6.49492 4.12943 7
 9 9 6 6.07229 1.88999 8
 -9 9 -6 5.92194 1.90593 5
 -9 9 -6 9.81888 2.23901 2
 10 9 -6 19.7807 3.19576 4
 10 9 -6 17.8415 2.34955 8
 -10 9 6 18.7093 2.00171 5
 10 -9 6 18.9135 2.56073 7
 -10 9 -6 19.0999 2.1057 5
 10 9 6 20.2648 2.05422 4
 10 9 6 18.7918 3.73205 7
 0 10 6 5.08383 1.9318 7
 0 -10 6 9.97417 9.42016 3
 0 10 6 5.97441 1.94276 2
 0 -10 6 2.0885 1.86131 5
 0 10 -6 1.13374 2.06717 2
 0 10 -6 5.30067 2.56867 4
 0 -10 -6 3.14049 1.55139 5
 1 -10 6 109.618 18.352 3
 1 -10 6 152.715 9.167 5
 1 10 -6 142.48 9.08713 4
 -1 10 6 148.672 9.24623 2
 -1 10 6 149.811 8.13908 5
 1 10 -6 147.434 9.52393 2
 -1 -10 -6 159.857 8.76246 5
 1 10 6 161.575 9.62772 7
 1 -10 -6 152.317 8.44284 5
 -1 10 -6 145.324 8.05509 5
 -1 -10 6 161.072 9.47806 5
 -1 10 -6 161.759 10.2626 2
 1 10 6 156.024 8.87881 2
 -2 -10 -6 24.1991 3.28157 5
 2 10 -6 15.9777 3.19263 8
 2 10 -6 19.7665 3.15383 4
 2 10 -6 14.8163 3.30988 7
 -2 10 6 19.8001 3.09902 5
 -2 10 6 27.0273 4.01849 2
 2 -10 6 33.6905 20.6858 3
 -2 -10 6 23.9321 3.41051 5
 2 10 6 14.0191 2.74877 4
 -2 10 -6 23.7281 4.14997 2
 2 -10 -6 20.6359 2.82714 5
 -2 10 -6 24.8029 3.3309 5
 2 10 6 26.4174 3.73832 7
 3 10 -6 30.2788 4.19731 7
 3 10 -6 32.8426 4.84491 8
 -3 10 6 37.65 4.69084 2
 -3 10 6 33.0353 3.99237 5
 3 10 -6 41.1701 6.6531 4
 -3 -10 -6 40.2425 8.092 5
 3 10 6 39.3912 4.96757 7
 -3 10 -6 35.2255 7.26936 5
 -3 10 -6 39.7102 5.27688 2
 3 10 6 31.403 3.86751 4
 -3 -10 6 30.9189 4.15675 5
 4 10 -6 3.67816 2.37146 4
 -4 -10 -6 0.06088 1.53951 5
 -4 10 6 2.6749 2.00976 2
 4 10 -6 1.55812 2.0121 8
 4 10 -6 1.41817 2.25424 7
 4 10 6 1.39722 1.61569 7
 -4 10 -6 3.9226 1.94723 5
 4 10 6 -1.1249 1.33538 4
 -4 10 -6 0.59225 2.21578 2
 -5 10 6 206.398 12.2115 2
 -5 10 6 215.217 11.5559 5
 -5 -10 -6 219.038 11.1648 5
 5 10 -6 214.816 13.1647 8
 5 10 -6 205.659 12.3302 4
 5 10 -6 195.968 12.0755 7
 5 10 6 212.447 11.8992 4
 5 10 6 220.245 13.8572 8
 -5 10 -6 218.752 13.4846 2
 -5 -10 6 188.143 11.3603 5
 -5 10 -6 215.355 12.0376 5
 5 10 6 210.04 12.7093 7
 -6 -10 -6 48.4669 4.5741 5
 6 10 -6 55.1403 7.78426 4
 -6 10 6 50.0635 7.08137 5
 6 10 -6 52.6491 7.89222 8
 6 10 6 47.457 7.31347 8
 -6 10 -6 52.0276 7.35885 5
 -6 10 -6 44.1229 11.7559 2
 6 10 6 81.7787 16.6563 4
 -6 -10 6 46.4414 5.01456 5
 6 10 6 58.5698 8.91675 7
 7 10 -6 44.9406 5.52474 4
 -7 -10 -6 55.1032 4.39999 5
 -7 10 6 40.1551 4.25591 5
 -7 10 6 39.9448 4.70287 2
 7 10 -6 44.13 5.42705 8
 7 10 6 44.5078 4.76884 4
 -7 -10 6 33.0185 6.51283 5
 7 10 6 52.8861 8.15794 7
 -7 10 -6 44.2869 4.77585 5
 -7 10 -6 49.1533 5.56568 2
 7 10 6 47.5692 5.71828 8
 8 10 -6 4.90769 3.13462 4
 8 10 -6 7.02156 2.36299 8
 -8 10 6 7.05888 1.86521 5
 -8 10 6 5.8881 1.73339 2
 8 -10 6 2.81524 2.00372 7
 8 10 6 8.72898 2.31806 4
 8 10 6 7.84433 5.11198 7
 -8 10 -6 7.15634 2.06412 5
 8 10 6 11.2471 2.68712 8
 8 -10 -6 6.592 2.41165 7
 -8 10 -6 3.31131 2.74599 2
 9 10 -6 13.7702 3.61347 4
 -9 10 6 19.2309 2.34407 5
 9 -10 6 12.5878 2.54438 7
 -9 -10 -6 22.9298 2.51628 5
 9 10 -6 9.80472 2.0748 8
 -9 10 6 16.3262 2.44177 2
 9 10 6 15.7231 2.42245 8
 -9 10 -6 17.6207 2.57498 5
 9 10 6 17.6583 2.3522 4
 9 10 6 19.5141 5.28088 7
 -9 10 -6 9.56507 3.12419 2
 0 -11 -6 476.118 20.5256 5
 0 -11 6 459.441 21.3638 5
 0 11 -6 423.238 21.3889 2
 -1 11 6 34.8002 4.17897 2
 1 -11 6 29.0098 3.92901 5
 -1 11 6 29.0942 3.26089 5
 1 11 -6 30.0866 4.15542 4
 -1 -11 -6 27.7619 3.76801 5
 1 11 6 22.0414 3.46662 2
 1 -11 -6 26.7741 3.42762 5
 -1 11 -6 25.4121 4.62701 2
 -1 -11 6 21.5483 3.68175 5
 1 11 6 27.6197 4.49085 7
 -2 -11 -6 109.65 7.33395 5
 2 11 -6 112.428 7.99415 4
 -2 11 6 108.111 6.99777 5
 -2 11 6 116.769 8.30769 2
 2 11 -6 101.454 9.35649 8
 -2 11 -6 107.767 6.93661 5
 2 11 6 112.81 8.30163 7
 -2 -11 6 120.286 8.01848 5
 -2 11 -6 112.192 8.79659 2
 2 11 6 112.093 7.25025 4
 -3 11 6 130.317 8.17173 5
 3 11 -6 141.802 9.23196 4
 3 11 -6 142.025 9.66751 8
 3 11 -6 126.473 8.70462 7
 -3 11 6 143.75 9.45408 2
 -3 -11 -6 141.33 8.51179 5
 -3 -11 6 140.395 9.03107 5
 3 11 6 141.53 9.45367 7
 3 11 6 137.356 8.65269 4
 -3 11 -6 153.973 10.5363 2
 -3 11 -6 137.647 8.55774 5
 -4 11 6 4.8359 2.05657 5
 -4 11 6 2.85966 1.8433 2
 4 11 -6 5.11808 2.26931 8
 -4 -11 -6 7.4279 2.22484 5
 4 11 -6 3.89299 2.28363 4
 4 11 -6 7.35325 2.18659 7
 4 11 6 5.0893 2.11083 7
 -4 11 -6 3.75268 2.10177 5
 -4 -11 6 -1.335 1.9728 5
 4 11 6 2.41183 1.65144 4
 -4 11 -6 8.98708 3.10854 2
 5 11 -6 36.7863 5.12984 4
 -5 11 6 31.5666 4.66195 2
 -5 -11 -6 41.7448 6.31001 5
 5 11 -6 46.1644 5.49411 8
 -5 11 6 43.2502 4.40648 5
 5 11 -6 52.2411 8.41485 7
 5 11 6 35.6826 5.43117 8
 -5 11 -6 48.8886 6.00227 2
 -5 11 -6 39.1635 4.63894 5
 5 11 6 25.7039 4.93385 7
 5 11 6 48.5557 5.86327 4
 -6 11 6 45.7783 4.49966 5
 6 11 -6 38.5703 5.57662 4
 -6 11 6 43.2361 4.73373 2
 -6 -11 -6 42.6278 4.13226 5
 6 11 -6 36.8777 4.74749 8
 -6 -11 6 51.1273 4.93578 5
 -6 11 -6 44.7851 4.77806 5
 6 11 6 51.7564 7.54043 7
 6 11 6 41.4181 5.5901 8
 -6 11 -6 45.1267 5.83771 2
 6 11 6 35.1495 4.36852 4
 -7 11 6 44.6161 4.56499 2
 -7 -11 -6 35.271 8.78805 5
 -7 11 6 40.1237 3.99643 5
 7 11 -6 43.3267 4.84286 8
 7 11 -6 43.5114 5.95323 4
 7 11 6 37.7812 4.70341 8
 7 11 6 42.6535 4.32493 4
 -7 -11 6 36.0169 4.1039 5
 -7 11 -6 39.746 4.27436 5
 -7 11 -6 41.4712 5.14548 2
 7 11 6 38.7256 6.46351 7
 -8 11 6 4.02542 1.537 2
 -8 11 6 2.8789 1.38876 5
 8 -11 6 6.41574 2.33044 7
 -8 -11 -6 3.31546 1.32865 5
 8 11 -6 3.6884 1.64214 8
 8 11 -6 4.70677 3.67235 4
 8 11 6 8.02437 4.66794 7
 8 11 6 2.04991 1.27489 4
 -8 11 -6 2.42598 1.61569 2
 8 11 6 2.95543 1.77385 8
 8 -11 -6 7.18436 2.14749 7
 -8 11 -6 5.30355 1.6821 5
 -9 11 6 4.22324 1.92489 5
 9 11 -6 2.03086 4.17059 4
 -9 11 6 2.17595 1.74993 2
 9 -11 6 2.59431 1.70563 7
 9 11 -6 4.53944 2.42856 8
 9 11 6 3.80855 1.03677 8
 -9 11 -6 4.58944 2.13495 5
 -9 11 -6 5.24274 1.49213 2
 9 11 6 2.25532 1.2101 4
 9 11 6 1.19933 3.96956 7
 0 12 6 4.65567 2.30003 2
 0 -12 -6 4.60092 1.95468 5
 0 -12 6 6.47836 2.48121 5
 0 12 -6 6.17572 2.42712 2
 -1 -12 -6 171.141 9.53494 5
 1 12 -6 160.105 9.79112 4
 -1 12 6 159.08 10.0875 2
 -1 12 -6 150.696 10.4458 2
 1 12 6 161.999 10.4286 7
 1 -12 -6 157.589 8.8104 5
 -1 -12 6 166.301 10.254 5
 1 12 6 154.214 9.11561 2
 -2 -12 -6 6.55442 2.0988 5
 2 12 -6 6.30407 2.1859 4
 -2 12 6 4.66005 1.68731 5
 -2 12 6 3.74783 2.00818 2
 2 12 -6 4.39821 2.12218 8
 -2 12 -6 2.87169 2.50759 2
 -2 -12 6 5.04235 2.14769 5
 2 12 6 7.25915 2.66979 7
 -3 -12 -6 46.3188 4.5562 5
 3 12 -6 32.5055 4.65093 8
 3 12 -6 37.3581 4.53281 4
 -3 12 6 38.0801 4.04601 5
 -3 12 6 45.019 5.13757 2
 -3 12 -6 41.9235 4.00006 5
 -3 12 -6 42.0848 5.77203 2
 3 12 6 30.9243 3.97737 4
 3 12 6 47.5958 5.21502 7
 -3 -12 6 39.4288 4.77669 5
 4 12 -6 18.0196 5.801 8
 -4 -12 -6 19.8935 10.7214 5
 -4 12 6 8.26354 3.95223 5
 -4 12 6 13.2109 3.21767 2
 -4 12 -6 15.5701 4.00728 2
 4 12 6 11.8254 3.42258 8
 4 12 6 10.9636 2.57221 4
 -4 -12 6 22.3603 7.6111 5
 4 12 6 11.3326 2.96687 7
 -5 12 6 41.4131 4.08653 5
 5 12 -6 37.5827 5.50527 4
 -5 -12 -6 37.6142 3.89168 5
 5 12 -6 33.9869 4.60894 8
 -5 12 6 30.081 4.28324 2
 -5 12 -6 38.172 5.40704 2
 -5 -12 6 29.3286 4.10488 5
 5 12 6 40.8627 5.21209 8
 -5 12 -6 32.6665 4.05257 5
 5 12 6 34.7649 3.88374 4
 5 12 6 23.4973 4.7689 7
 -6 -12 -6 31.2046 3.35704 5
 6 12 -6 33.2139 4.12428 8
 -6 12 6 28.4157 4.06219 2
 -6 12 6 33.0203 3.70202 5
 6 12 -6 21.5293 4.34345 4
 -6 12 -6 32.7095 4.65021 2
 6 12 6 29.623 6.09266 7
 -6 12 -6 31.0929 3.72355 5
 6 12 6 24.6411 4.39152 8
 6 12 6 25.0786 3.41444 4
 -6 -12 6 37.1596 3.72991 5
 -7 -12 -6 4.39784 1.30306 5
 -7 12 6 2.04358 1.22532 2
 7 12 -6 0.21865 4.14185 4
 -7 12 6 1.9001 1.62722 5
 7 12 -6 1.11235 1.28202 8
 7 12 6 1.63295 4.30393 7
 -7 12 -6 1.6371 1.93262 5
 7 12 6 0.65887 3.01695 8
 7 12 6 -0.0124 0.95058 4
 -7 -12 6 1.95538 1.29924 5
 -7 12 -6 -0.5215 1.74316 2
 8 12 -6 6.7017 1.77112 8
 -8 12 6 4.718 1.30525 5
 8 12 -6 5.76219 3.05825 4
 8 -12 6 2.91434 1.48727 7
 -8 -12 -6 7.1429 1.2934 5
 -8 12 6 7.57493 2.07694 2
 8 12 6 3.44088 1.48633 8
 8 12 6 4.96754 3.90881 7
 -8 12 -6 6.68382 1.7436 2
 8 12 6 4.81857 1.2382 4
 -8 12 -6 4.90173 1.27326 5
 0 -13 6 244.485 12.8098 5
 0 13 6 197.954 12.0241 2
 0 -13 -6 247.333 11.9883 5
 -1 13 6 47.0969 5.10062 2
 -1 -13 -6 47.5318 4.71303 5
 -1 -13 6 50.0277 5.27069 5
 -1 13 -6 48.7572 5.32962 2
 1 -13 -6 46.3416 4.02513 5
 -2 -13 -6 8.86224 2.50014 5
 -2 13 6 14.4375 3.54734 2
 2 13 -6 13.2189 3.27164 4
 2 13 6 11.4147 2.93116 7
 -2 -13 6 11.7253 2.96872 5
 -2 13 -6 14.3826 3.62862 2
 -3 13 6 38.2511 4.72741 2
 3 13 -6 32.7895 4.32448 8
 3 13 -6 32.1352 4.12032 4
 -3 13 6 38.569 3.58842 5
 -3 -13 -6 36.6623 4.23602 5
 -3 13 -6 33.6046 4.78851 2
 3 13 6 37.4337 4.55212 7
 3 13 6 39.1357 5.01504 8
 -3 -13 6 40.2658 4.54576 5
 -4 13 6 -0.2882 1.5322 2
 -4 13 6 2.77575 1.56187 5
 -4 -13 -6 5.28211 1.79792 5
 4 13 -6 4.06632 1.77063 8
 4 13 -6 3.55476 2.85893 4
 -4 13 -6 3.49828 1.4921 5
 -4 -13 6 4.17321 1.85557 5
 4 13 6 5.15469 1.68202 4
 -4 13 -6 3.22247 2.32209 2
 4 13 6 4.3257 2.45087 8
 4 13 6 4.61941 2.61933 7
 -5 13 6 28.0172 4.0074 2
 5 13 -6 26.2879 4.97306 4
 -5 13 6 30.4887 3.25536 5
 -5 -13 -6 22.3308 3.21672 5
 5 13 -6 16.7707 2.99273 8
 -5 -13 6 23.2269 3.33593 5
 5 13 6 27.8746 5.50171 7
 5 13 6 28.8709 3.0836 4
 -5 13 -6 25.8008 4.19532 2
 -5 13 -6 28.8064 3.14029 5
 5 13 6 22.5762 4.15417 8
 6 13 -6 18.4086 4.45019 4
 -6 -13 -6 20.3007 2.71883 5
 -6 13 6 21.2335 3.88958 2
 6 13 -6 23.9911 3.16335 8
 -6 13 6 20.1125 3.60965 5
 -6 13 -6 19.4803 2.61771 5
 -6 13 -6 20.646 3.75152 2
 6 13 6 20.4954 5.17389 7
 6 13 6 15.6179 2.92289 8
 6 13 6 21.3866 2.69368 4
 -6 -13 6 23.0857 3.07432 5
 -7 13 6 5.90421 1.32149 5
 7 13 -6 3.1709 1.41348 8
 -7 -13 -6 4.98811 1.39172 5
 7 -13 6 3.44945 1.52047 7
 7 13 -6 3.63706 2.77225 4
 -7 13 6 3.52822 1.53235 2
 -7 13 -6 4.09964 1.18021 5
 7 13 6 6.22925 1.31908 4
 7 13 6 4.25599 1.59167 8
 7 13 6 2.62804 3.71763 7
 7 -13 -6 5.50182 2.3875 7
 8 13 -6 11.7999 1.75288 8
 8 -13 6 7.61889 1.59415 7
 -8 13 6 14.2046 1.47097 5
 -8 13 6 11.1176 1.63197 2
 -8 -13 -6 10.339 1.72227 5
 8 13 -6 9.79005 2.15981 4
 -8 13 -6 9.14642 1.63478 2
 8 13 6 8.96671 1.61114 8
 8 13 6 11.3513 1.6451 4
 8 13 6 9.9106 2.42754 7
 0 -14 -6 30.6894 3.42583 5
 0 14 6 29.8798 3.87816 2
 -1 14 6 31.5488 4.00648 2
 -1 -14 -6 35.0757 3.86211 5
 -1 -14 6 40.1023 4.50165 5
 1 14 6 29.0136 4.30876 8
 -1 14 -6 30.6966 4.11615 2
 -2 -14 -6 36.1466 4.07947 5
 -2 14 6 38.654 4.38726 2
 2 14 6 36.6719 4.71768 8
 -2 -14 6 36.6314 4.40049 5
 -2 14 -6 39.6568 4.67483 2
 -3 -14 -6 0.41202 1.38827 5
 -3 14 6 0.02835 1.48873 2
 3 14 -6 -0.4138 1.96292 8
 3 14 -6 2.69352 1.79841 4
 3 14 6 2.77602 2.06412 8
 3 14 6 2.33762 1.73335 7
 -3 -14 6 1.19493 1.39562 5
 -3 14 -6 0.94915 1.53922 2
 -4 -14 -6 1.39795 1.52188 5
 4 14 -6 2.57989 2.68941 4
 -4 14 6 3.37771 1.85777 2
 4 14 -6 5.12462 1.6609 8
 -4 14 6 3.15109 1.3841 5
 -4 -14 6 3.44536 1.62086 5
 4 14 6 3.94454 2.01654 7
 -4 14 -6 3.54344 2.12917 2
 4 14 6 3.88548 1.73327 8
 5 14 -6 0.84432 1.954 4
 -5 14 6 3.14769 1.18606 5
 5 14 -6 3.85766 1.4367 8
 -5 -14 -6 4.59769 2.28803 5
 -5 14 6 2.17985 2.17345 2
 5 14 6 5.2627 1.70418 4
 -5 -14 6 4.79843 1.70416 5
 -5 14 -6 1.75778 3.08449 2
 5 14 6 2.61718 2.81959 7
 5 14 6 1.15407 2.37414 8
 -6 -14 -6 27.1938 2.67539 5
 6 14 -6 25.9795 3.70622 4
 6 14 -6 20.6994 2.77285 8
 -6 14 6 24.3746 3.13549 2
 -6 14 6 27.0497 3.46513 5
 6 14 6 20.9825 3.49729 7
 -6 -14 6 29.4613 2.90989 5
 6 14 6 23.5412 3.24357 8
 6 14 6 19.342 2.19556 4
 -6 14 -6 23.1216 3.35025 2
 -7 14 6 15.7387 2.02244 2
 7 14 -6 14.7102 2.32181 4
 7 14 -6 14.8063 1.95516 8
 7 -14 6 11.5394 1.89645 7
 -7 -14 -6 15.7214 1.86125 5
 -7 14 -6 15.9495 2.23117 2
 7 14 6 18.9329 2.14919 8
 7 14 6 13.0144 2.1788 7
 0 -15 -6 11.2122 1.78407 5
 0 15 6 8.84165 2.91881 8
 -1 -15 -6 11.7732 2.28199 5
 -1 15 6 12.2786 4.95167 2
 1 15 6 14.0587 3.01853 8
 -1 15 -6 13.5074 7.60715 2
 -2 -15 -6 12.3626 2.32765 5
 -2 15 6 12.6556 2.43247 2
 2 15 6 10.9212 3.72568 8
 -2 -15 6 13.461 2.52005 5
 -2 15 -6 16.1787 4.2022 2
 -3 15 6 2.60495 1.89522 2
 -3 -15 -6 3.57194 1.56683 5
 -3 15 -6 2.94972 1.60311 2
 3 15 6 3.17701 1.67556 8
 -3 -15 6 1.72601 1.54053 5
 -4 15 6 30.183 3.58505 2
 4 15 -6 33.8192 5.46924 4
 -4 -15 -6 33.9487 3.35001 5
 4 15 6 35.6028 3.88262 8
 -4 -15 6 30.2365 3.53346 5
 -4 15 -6 40.6839 4.03799 2
 5 15 -6 -2.2201 2.39472 8
 5 15 -6 -0.0924 1.81279 4
 -5 15 6 2.20943 1.19175 2
 -5 -15 -6 5.46819 1.40372 5
 5 15 6 4.1096 1.29238 8
 -5 15 -6 3.78011 1.59739 2
 -6 -15 -6 2.62108 0.92593 5
 6 -15 6 0.41559 0.67014 7
 -6 15 6 0.82905 0.93398 2
 -6 15 -6 1.57332 1.07722 2
 6 15 6 2.38964 1.20077 8
 -1 -16 -6 4.43235 1.27819 5
 -2 16 6 2.91866 1.61838 2
 -2 -16 -6 1.39957 1.13198 5
 2 16 6 1.59837 1.87863 8
 -3 16 6 5.20735 1.51006 2
 -3 -16 -6 7.15114 1.48705 5
 3 -16 6 7.0048 1.66072 2
 3 16 6 6.56279 2.05958 8
 -3 16 -6 5.11016 1.43934 2
 -4 16 6 10.7029 2.79279 2
 -4 -16 -6 13.4579 1.91721 5
 -4 16 -6 12.756 1.96346 2
 4 16 6 12.3946 1.89282 8
 -5 16 6 3.51827 1.0441 2
 -5 -16 -6 5.66791 1.09989 5
 -5 16 -6 4.03209 1.38003 2
 5 16 6 3.56953 1.40537 8
 2 -17 6 2.39576 1.1449 2
 0 0 7 3.56499 1.77246 6
 0 0 7 0.01558 1.59656 1
 0 0 -7 0.71042 2.05457 1
 0 0 7 0.08859 1.8237 3
 -1 0 7 41.9416 6.0019 6
 1 0 7 45.9125 8.28802 1
 -1 0 7 47.2738 8.56978 1
 -1 0 -7 49.1223 8.39016 1
 1 0 -7 31.3331 11.5084 1
 1 0 7 43.0458 5.5032 6
 1 0 7 43.6264 6.14929 3
 2 0 7 40.178 5.2757 6
 2 0 -7 45.3774 7.34674 1
 -2 0 7 38.3145 6.37808 6
 2 0 7 36.5961 8.20752 1
 -2 0 7 44.4806 7.82096 1
 2 0 7 33.5267 5.05785 3
 3 0 7 573.523 109.247 1
 3 0 7 597.356 29.3605 6
 -3 0 7 578.772 34.3855 1
 -3 0 7 599.697 32.796 6
 -3 0 -7 540.28 36.1715 1
 3 0 7 586.14 25.1403 3
 -4 0 -7 514.69 36.1193 1
 -4 0 7 612.957 34.4175 6
 -5 0 7 130.149 15.3685 6
 6 0 7 60.0696 6.05416 7
 6 0 -7 74.5577 6.17127 8
 -6 0 7 72.5213 12.9441 6
 7 0 -7 2.37995 2.01634 8
 7 0 -7 5.11675 2.75899 4
 -7 0 7 -9.0817 7.53181 6
 7 0 7 5.98869 3.44565 7
 7 0 7 4.09514 1.93168 4
 8 0 -7 396.316 19.4182 8
 8 0 7 348.438 17.6563 4
 8 0 7 370.866 20.3336 7
 9 0 -7 146.24 10.649 8
 9 0 7 156.433 9.03688 4
 9 0 7 167.573 11.4359 7
 10 0 7 19.3112 3.62573 7
 -10 0 -7 40.7702 12.6614 5
 11 0 7 101.245 6.71893 7
 0 1 -7 10.6012 4.32735 1
 0 1 7 8.28981 2.95139 3
 0 1 7 9.2547 2.98876 6
 0 1 7 6.80981 3.31366 1
 0 -1 -7 8.17028 3.73353 1
 0 -1 7 13.8419 3.72839 6
 0 -1 7 10.3126 4.35359 1
 -1 1 7 996.031 54.0967 1
 1 -1 7 1113.22 56.0544 1
 -1 -1 -7 1042.9 54.608 1
 1 -1 7 1161.68 49.4311 3
 -1 1 7 1090.9 48.9434 6
 -1 1 7 1030.87 51.9 3
 1 -1 7 1060.64 47.6478 6
 1 1 -7 936.627 52.347 1
 -1 1 -7 1010.16 54.6536 1
 1 1 7 1137.78 47.0095 6
 1 1 7 1224.21 57.2682 1
 -1 -1 7 1070.67 48.7068 6
 1 1 7 1140.7 50.5108 3
 1 -1 -7 1014.23 54.1402 1
 2 -1 7 305.974 17.0195 3
 -2 1 7 291.762 19.5703 6
 -2 1 7 265.903 21.9235 1
 2 -1 7 306.437 18.0576 6
 -2 -1 -7 272.259 22.5044 1
 2 1 -7 318.279 22.2265 1
 2 1 7 314.619 16.8288 6
 2 1 7 325.273 24.2691 1
 2 1 7 314.463 18.3764 3
 -2 -1 7 280.11 21.5305 1
 -2 1 -7 274.219 23.41 1
 -2 -1 7 287.222 19.2939 6
 2 -1 -7 334.743 22.5704 1
 -3 -1 -7 1050.37 55.8838 1
 -3 1 7 1050.84 51.5743 6
 3 -1 7 1086.44 48.6381 6
 -3 1 7 1065.85 54.6872 1
 3 1 7 1133.16 57.4314 1
 3 1 7 1068.98 46.2903 6
 -3 -1 7 1102.37 53.1064 1
 -3 -1 7 1010.91 50.4313 6
 -3 1 -7 1095.99 68.5069 1
 3 1 7 1044.47 45.056 3
 -3 1 -7 880.592 54.7284 1
 4 1 -7 436.459 24.9349 1
 -4 1 7 433.663 28.9481 6
 -4 -1 -7 438.232 31.3249 1
 -4 -1 7 465.107 29.2576 6
 -4 1 -7 506.593 35.1392 1
 -5 1 7 301.873 24.7331 6
 -5 -1 7 325.311 24.4594 6
 6 -1 7 483.797 24.3974 7
 6 1 -7 507.125 23.3808 8
 6 1 -7 493.914 22.1378 4
 -6 -1 7 506.149 34.4971 6
 6 -1 -7 505.561 23.387 8
 6 1 7 485.158 24.1068 7
 -7 1 7 131.414 20.3326 6
 7 1 -7 124.208 8.35395 4
 7 1 -7 147.238 9.64315 8
 7 -1 7 139.096 8.5012 4
 7 -1 7 102.301 15.5301 7
 7 -1 -7 136.965 9.46849 8
 -7 -1 7 114.099 18.7427 6
 7 1 7 140.343 8.93627 4
 8 -1 7 16.4959 3.01449 4
 8 -1 7 7.9824 2.99447 7
 8 1 -7 10.7227 3.25899 8
 8 -1 -7 8.77822 3.45589 8
 8 1 7 10.2744 3.27369 7
 -8 1 -7 6.6707 2.76971 5
 8 1 7 11.2125 2.59323 4
 9 1 -7 71.6932 6.7543 8
 9 -1 7 77.8913 7.41981 7
 9 1 7 70.9876 5.84805 4
 9 -1 -7 75.9721 7.23952 8
 9 1 7 74.3959 7.10189 7
 -9 1 -7 64.6508 6.11897 5
 10 -1 7 21.4694 4.05985 7
 10 1 -7 16.1058 3.87946 8
 10 1 7 21.5561 3.9431 7
 10 1 7 18.7472 2.6733 4
 11 -1 7 57.9949 4.97863 7
 11 1 7 52.7981 4.65012 7
 0 -2 7 6.16314 2.77106 6
 0 2 7 7.12415 2.71405 6
 0 2 -7 3.73916 3.21813 1
 0 2 7 6.59393 3.46208 3
 0 -2 -7 19.5154 6.27505 1
 -1 2 7 80.5357 8.726 6
 1 2 -7 90.9592 11.4808 1
 -1 2 7 134.326 30.3014 3
 1 -2 7 105.309 9.29237 6
 -1 -2 -7 73.6705 10.7432 1
 -1 2 7 84.982 11.8682 1
 -1 -2 7 95.833 9.25519 6
 1 2 7 98.8043 10.5243 3
 -1 2 -7 84.5519 10.5295 1
 1 2 7 103.416 13.0959 1
 1 2 7 102.965 8.05684 6
 2 -2 7 977.243 43.9284 6
 -2 2 7 952.164 50.8786 1
 -2 2 7 1073.93 46.5819 6
 2 2 -7 795.238 46.5106 1
 2 -2 7 951.09 41.3442 3
 -2 -2 -7 935.976 50.1089 1
 -2 -2 7 956.071 44.7491 6
 2 2 7 885.849 43.6059 3
 2 2 7 869.062 49.9775 1
 -2 2 -7 948.833 52.3332 1
 -2 2 -7 915.952 48.3847 1
 2 2 7 921.701 40.0251 6
 2 -2 -7 884.181 47.3324 1
 -3 -2 -7 2737.36 123.601 1
 -3 2 7 3090.17 126.443 1
 3 -2 7 3132.48 118.121 6
 3 2 -7 2789.53 117.231 1
 -3 2 7 2443.44 126.841 6
 -3 -2 7 2966.16 118.926 6
 -3 2 -7 2800.45 122.422 1
 3 -2 -7 2772.94 119.737 1
 -3 2 -7 2478.45 125.214 1
 3 2 7 2946.9 114.687 3
 3 2 7 3017.84 126.596 1
 -4 -2 -7 473.212 32.471 1
 4 2 -7 511.555 26.2167 1
 -4 2 7 489.086 31.6627 6
 4 2 7 486.649 34.4322 1
 -4 2 -7 486.8 36.5926 1
 -4 -2 7 545.378 31.2923 6
 5 2 -7 402.104 19.377 8
 -5 2 7 443.69 31.2142 6
 -5 -2 7 391.74 27.6881 6
 5 2 7 399.603 20.4206 7
 6 -2 7 33.9274 4.94742 7
 6 2 -7 34.5486 4.43657 8
 6 2 -7 45.7949 4.21643 4
 -6 2 7 25.8539 8.89822 6
 -6 2 -7 30.8211 6.43111 5
 6 2 7 34.1245 4.55804 7
 -6 -2 7 38.6776 11.0309 3
 -6 -2 7 40.5342 10.2744 6
 -6 2 -7 21.61 5.44031 2
 6 2 7 47.6622 5.38384 8
 6 -2 -7 34.2129 4.76897 8
 7 -2 7 136.605 10.6346 7
 7 2 -7 123.41 18.2977 8
 7 2 -7 156.371 9.11917 4
 -7 2 7 131.404 19.4179 6
 7 -2 7 133.38 8.53617 4
 7 -2 -7 144.571 10.1745 8
 7 2 7 141.987 10.456 7
 -7 2 -7 133.657 10.9978 2
 -7 -2 7 110.017 18.9304 6
 -7 2 -7 140.85 8.89971 5
 8 2 -7 190.687 12.0596 8
 8 -2 7 190.906 13.298 7
 8 2 -7 206.514 11.5898 4
 8 2 7 203.422 12.9885 7
 -8 2 -7 194.651 11.4212 5
 8 -2 -7 177.238 12.3096 8
 8 2 7 202.974 11.5366 4
 9 2 -7 111.795 8.42717 8
 9 -2 7 106.121 9.20097 7
 9 2 7 115.268 7.67241 4
 9 2 7 123.468 9.2732 7
 -9 2 -7 90.4845 7.55524 5
 10 -2 7 16.8342 3.58905 7
 10 2 -7 8.89285 3.70498 8
 -10 2 -7 15.8085 2.87421 5
 10 2 7 11.2842 2.05613 4
 10 2 7 13.0465 2.85265 7
 11 -2 7 117.255 7.50516 7
 11 2 7 124.355 7.47213 7
 0 3 -7 570.769 32.5177 1
 0 3 7 552.702 35.5883 1
 0 3 -7 451.22 37.1646 1
 0 3 7 558.891 27.3528 6
 0 -3 7 526.125 28.135 6
 0 -3 -7 534.991 33.2464 1
 -1 -3 -7 518.216 31.5909 3
 -1 3 7 616.533 38.1508 1
 -1 -3 -7 515.308 34.2366 1
 1 3 -7 555.362 35.5191 1
 1 -3 7 563.461 29.8765 6
 1 3 -7 604.746 33.4982 1
 -1 3 7 579.148 30.3446 6
 -1 3 -7 647.573 35.6492 1
 1 3 7 600.676 27.4634 6
 -1 -3 7 557.568 29.8994 6
 1 3 7 573.955 32.9106 3
 -1 3 -7 645.313 38.8648 1
 1 3 7 554.657 36.8647 1
 1 -3 -7 556.613 34.5824 1
 2 3 -7 146.088 15.682 1
 -2 -3 -7 173.44 14.9804 3
 -2 3 7 178.973 14.804 6
 2 -3 7 180.61 14.0991 6
 -2 3 7 182.272 18.856 1
 2 3 -7 182.896 15.3195 1
 2 -3 7 189.075 11.5308 3
 -2 -3 -7 198.446 18.1213 1
 -2 3 -7 175.96 18.9935 1
 -2 -3 7 187.056 14.4912 6
 2 -3 -7 196.224 17.0588 1
 -2 3 -7 152.798 15.5033 1
 2 3 7 170.186 14.3801 3
 2 3 7 196.29 19.282 1
 2 3 7 199.996 10.8313 6
 3 3 -7 977.309 46.9961 1
 -3 3 7 915.284 68.7199 1
 3 3 -7 1003.88 51.513 1
 3 -3 7 960.064 54.3059 6
 -3 -3 -7 981.012 52.7357 1
 -3 -3 -7 998.95 47.8417 3
 3 3 7 1061.93 55.9159 1
 3 3 7 968.292 46.624 3
 3 -3 -7 943.765 49.7098 1
 -3 -3 7 929.252 47.3635 6
 -3 3 -7 1041.19 59.3405 1
 -3 3 -7 952.69 51.9136 1
 -4 -3 -7 7.85462 3.88886 3
 4 3 -7 16.4205 3.73271 1
 -4 3 -7 11.5226 8.59703 1
 4 3 7 15.1985 7.44632 1
 4 3 7 14.8734 6.18968 3
 -4 -3 7 17.3059 5.62193 6
 5 3 -7 172.904 10.2606 8
 5 3 -7 167.845 9.51603 4
 5 3 7 160.241 10.1484 7
 -5 -3 7 182.792 17.7247 6
 -5 -3 7 151.798 18.1372 3
 6 3 -7 27.4499 3.87277 4
 6 -3 7 32.345 4.75711 7
 -6 3 7 36.6493 9.95986 6
 6 3 -7 39.2985 4.7154 8
 -6 -3 7 50.9769 11.3652 6
 6 3 7 38.7455 4.80028 8
 6 -3 -7 38.582 5.48272 8
 6 3 7 40.5245 4.82052 7
 -6 3 -7 37.1295 8.47148 5
 -6 -3 7 17.0649 7.12978 3
 -7 3 7 173.032 22.9899 6
 7 3 -7 173.182 11.0921 8
 7 3 -7 178.032 11.684 4
 7 -3 7 153.435 11.7673 7
 -7 3 -7 173.147 10.3553 5
 7 -3 -7 157.189 11.1135 8
 -7 3 -7 170.987 10.8799 2
 -7 -3 7 166.266 20.9398 6
 7 3 7 178.474 10.5003 4
 7 3 7 156.408 10.777 8
 7 3 7 162.664 11.2552 7
 8 3 -7 125.383 9.23059 8
 8 -3 7 108.842 9.84181 7
 8 3 -7 123.128 8.65273 4
 -8 3 -7 119.92 8.28822 5
 8 3 7 119.189 9.24734 7
 -8 3 -7 96.3339 8.22717 2
 8 3 7 128.469 8.52561 4
 9 3 -7 103.494 8.69993 4
 9 3 -7 106.616 8.13976 8
 9 -3 7 88.1996 8.48484 7
 9 3 7 96.6553 7.0755 4
 -9 3 -7 106.944 7.78173 5
 9 3 7 106.569 8.29813 7
 10 3 -7 10.8852 3.48188 8
 10 -3 7 9.69961 2.93605 7
 10 3 7 10.8577 2.39946 4
 -10 3 -7 12.0092 2.31826 5
 10 3 7 13.0539 2.97178 7
 11 -3 7 21.0113 3.05032 7
 11 3 7 21.714 3.51102 7
 0 -4 -7 1.63833 3.08096 1
 0 4 7 2.51736 3.57205 1
 0 -4 7 2.52633 2.21154 6
 0 4 -7 -0.4871 1.81417 1
 0 4 7 3.07683 2.3105 6
 0 -4 -7 7.19698 3.82482 3
 0 -4 7 -0.2091 1.58559 3
 0 4 -7 3.79349 3.6185 1
 -1 4 7 935.489 53.94 1
 -1 4 7 919.379 44.3456 6
 1 -4 7 969.035 44.7672 6
 1 -4 7 897.747 42.9361 3
 1 4 -7 934.529 52.0907 1
 1 4 -7 888.929 47.1904 1
 -1 -4 -7 964.547 48.4814 3
 -1 -4 -7 1044.28 51.8291 1
 1 4 7 934.591 40.4558 6
 1 -4 -7 846.678 48.424 1
 -1 4 -7 938.567 54.1303 1
 -1 4 -7 900.042 49.3579 1
 -1 -4 7 821.594 45.5837 3
 -1 -4 7 937.07 44.4239 6
 1 4 7 934.784 53.7677 1
 2 -4 7 1550.88 81.5049 6
 2 4 -7 1269.13 66.0549 1
 2 -4 7 1403.95 56.4886 3
 -2 -4 -7 1368.42 63.557 3
 -2 -4 -7 1473.18 67.6691 1
 -2 4 7 1169.99 68.2463 1
 2 4 -7 1251.68 61.4755 1
 2 -4 -7 1332.52 65.0087 1
 -2 -4 7 1358.74 60.1526 6
 2 4 7 1345.81 52.3412 6
 -2 4 -7 1289.14 70.8596 1
 -2 4 -7 1206.53 64.2821 1
 2 4 7 1161.63 67.5913 1
 -2 -4 7 1322.18 63.8814 3
 3 4 -7 914.272 45.8338 1
 -3 -4 -7 992.987 49.0113 3
 -3 -4 -7 834.486 49.6553 1
 -3 4 -7 901.366 51.5111 1
 3 4 7 946.425 55.0098 1
 -3 4 -7 1023.72 61.1834 1
 -3 -4 7 953.77 51.1209 3
 -3 -4 7 956.462 48.6522 6
 -4 -4 -7 98.7112 11.7854 3
 -4 -4 7 105.865 12.0542 6
 -4 -4 7 128.481 15.8359 3
 -5 -4 -7 354.68 24.1643 3
 5 4 -7 368.651 17.857 4
 5 4 -7 371.639 18.1225 8
 -5 -4 7 354.743 28.8463 3
 -5 4 -7 350.598 16.891 5
 -5 -4 7 342.05 25.2302 6
 5 4 7 385.172 19.5628 7
 -5 4 -7 329.776 17.7512 2
 6 4 -7 247.475 13.1019 4
 6 4 -7 244.102 13.9612 8
 6 4 7 247.468 13.2068 4
 -6 4 -7 237.703 12.9127 5
 -6 -4 7 219.356 28.5969 3
 6 -4 -7 238.661 13.7877 8
 6 4 7 227.073 13.6638 7
 -6 -4 7 252.206 22.4179 6
 -6 4 -7 245.221 13.8736 2
 -7 4 7 21.3894 11.9486 6
 -7 4 7 31.087 4.94602 5
 7 4 -7 33.4153 4.67596 8
 7 4 -7 27.54 4.33451 4
 7 -4 7 21.5381 4.66401 7
 7 4 7 36.0387 4.48599 4
 -7 4 -7 31.1468 7.819 2
 7 -4 -7 51.2684 24.7851 8
 7 4 7 36.1872 5.32025 8
 -7 4 -7 23.3558 4.07494 5
 7 4 7 35.3615 4.94038 7
 8 4 -7 83.5012 7.26299 4
 8 -4 7 75.017 7.98167 7
 8 4 -7 77.157 7.17043 8
 -8 4 7 70.149 6.19677 5
 -8 4 -7 81.0391 6.66226 5
 8 4 7 84.0715 6.80506 8
 8 4 7 78.9678 7.2757 7
 -8 4 -7 74.2051 6.93841 2
 8 4 7 81.2545 6.56918 4
 -9 4 7 91.7932 5.89311 5
 9 4 -7 75.2975 6.80208 8
 9 4 -7 89.7513 8.04885 4
 9 -4 7 75.2124 7.72414 7
 9 4 7 72.9084 6.79663 7
 9 4 7 72.8858 6.1015 4
 -9 4 -7 74.4823 6.34608 5
 -9 4 -7 82.386 9.11544 2
 10 -4 7 36.8305 4.80902 7
 10 4 -7 32.3245 4.44529 8
 10 4 -7 28.0811 4.57037 4
 -10 4 -7 34.9493 3.72203 5
 10 4 7 32.4067 4.64413 7
 10 4 7 29.4588 3.38454 4
 11 -4 7 3.29892 1.38376 7
 -11 4 -7 1.62402 1.24825 5
 11 4 7 4.37155 2.61675 4
 11 4 7 5.49826 3.37391 7
 0 -5 -7 3.65205 3.38655 1
 0 -5 7 4.50085 3.33598 6
 0 5 7 7.46394 3.10648 6
 0 5 -7 13.6807 5.84962 1
 0 -5 -7 4.56612 3.51772 3
 0 5 7 9.81942 5.61431 1
 0 5 -7 3.00777 3.38642 1
 0 -5 7 8.27429 3.57215 3
 1 5 -7 459.781 28.0942 1
 -1 -5 -7 402.823 28.5845 1
 -1 5 7 381.843 23.6448 6
 1 -5 7 364.564 22.6702 3
 1 -5 7 395.387 24.348 6
 -1 -5 -7 413.324 28.2145 3
 -1 5 7 372.12 31.6599 1
 1 5 -7 417.497 37.5902 1
 -1 5 -7 428.423 34.0994 1
 -1 5 -7 363.468 27.5669 1
 -1 -5 7 409.427 23.975 6
 -1 -5 7 373.32 25.3773 3
 1 -5 -7 335.516 26.975 1
 1 -5 -7 351.526 27.5253 3
 1 5 7 362.251 31.4894 1
 -2 -5 -7 1164.98 59.2297 1
 2 5 -7 1090.57 54.0796 1
 2 -5 7 1061.88 52.5445 6
 2 -5 7 1143.47 49.6641 3
 -2 5 7 952.573 61.8074 1
 -2 -5 -7 1070.34 56.1239 3
 -2 -5 7 1016.18 54.7675 3
 -2 5 -7 1217.3 67.512 1
 2 5 7 1087.28 62.6256 1
 -2 5 -7 1004.69 56.6483 1
 2 -5 -7 1101.51 62.5266 1
 -3 -5 -7 9.32306 5.1229 3
 -3 -5 -7 8.49424 5.65315 1
 3 5 -7 4.92199 4.23729 1
 3 -5 7 4.31129 2.64464 3
 3 5 7 9.95326 6.70052 1
 -3 5 -7 15.2031 9.32733 1
 -3 -5 7 7.08752 4.95046 3
 -3 -5 7 2.88538 3.02225 6
 4 5 -7 89.2163 13.9345 1
 -4 -5 -7 93.3415 13.0465 3
 4 5 -7 90.6642 6.97919 8
 4 5 -7 96.6033 6.50798 4
 -4 -5 7 87.4776 11.2892 6
 -4 -5 7 123.259 15.2792 3
 4 5 7 84.5507 6.79897 7
 5 5 -7 48.9871 5.41587 8
 5 5 -7 58.1867 5.03537 4
 -5 5 7 61.825 4.82811 2
 -5 5 7 61.4899 5.1561 5
 -5 -5 -7 37.8653 9.38173 3
 -5 -5 7 61.2293 10.5116 6
 5 5 7 55.0825 5.25532 7
 -5 5 -7 55.3926 4.9535 5
 5 -5 -7 54.2634 5.73564 8
 -6 5 7 243.16 13.3906 5
 6 5 -7 262.539 14.8395 8
 6 5 -7 266.419 13.9599 4
 -6 5 7 246.452 13.2315 2
 -6 -5 7 276.145 27.8795 6
 6 -5 -7 249.038 14.4056 8
 6 5 7 263.065 14.0093 4
 -6 5 -7 272.815 13.8175 5
 6 5 7 251.585 14.4299 7
 -6 5 -7 252.531 14.7389 2
 -7 5 7 80.6644 16.7059 6
 7 -5 7 63.106 7.24279 7
 -7 5 7 63.0886 5.56146 2
 7 5 -7 79.3986 6.66793 4
 7 5 -7 77.2793 7.08545 8
 -7 5 7 72.632 6.35222 5
 7 5 7 79.2623 6.51062 4
 7 5 7 75.5913 6.8417 8
 -7 5 -7 69.0086 6.7284 2
 -7 5 -7 61.1593 6.12681 5
 7 5 7 71.914 6.8862 7
 8 5 -7 104.323 8.3037 8
 8 5 -7 81.5926 7.39314 4
 8 -5 7 84.5407 8.33514 7
 8 5 7 87.9433 7.57538 7
 8 5 7 106.425 11.3027 8
 8 5 7 92.279 7.17246 4
 -8 5 -7 95.1405 27.8761 2
 -8 5 -7 86.2071 7.06985 5
 9 -5 7 63.4788 6.9249 7
 9 5 -7 66.8834 7.21131 4
 9 5 -7 66.264 6.37107 8
 -9 5 7 74.0018 5.48268 5
 9 5 7 69.6836 6.58163 7
 -9 5 -7 70.2481 5.92652 5
 -9 5 -7 77.6334 7.03129 2
 9 5 7 66.7002 5.7531 4
 -10 5 7 37.7192 3.48511 5
 10 5 -7 33.7861 4.96809 4
 10 -5 7 53.5441 6.65572 7
 10 5 -7 34.1496 4.24956 8
 10 5 7 39.7668 7.88721 7
 10 5 7 39.2618 3.76776 4
 -10 5 -7 37.5835 3.8983 5
 11 -5 7 1.56807 1.17679 7
 11 5 7 5.22723 6.9304 7
 -11 5 -7 2.49698 1.35647 5
 11 5 7 5.45102 1.47758 4
 0 -6 7 140.995 13.7875 3
 0 -6 -7 170.536 18.1732 3
 0 6 7 147.489 21.2882 1
 0 6 -7 162.963 16.41 1
 0 -6 7 143.765 13.3349 6
 0 -6 -7 108.767 20.319 1
 0 6 7 177.639 13.1866 6
 1 -6 7 45.7802 7.32376 3
 1 6 -7 45.7333 8.45576 1
 -1 6 7 37.6729 11.2693 1
 -1 -6 -7 43.7651 9.84334 1
 1 -6 7 21.9245 5.58829 6
 -1 -6 -7 36.572 8.8738 3
 -1 6 7 24.3535 6.10214 6
 -1 6 -7 32.9161 9.47863 1
 -1 6 -7 33.4144 7.94137 1
 -1 -6 7 34.7693 8.01809 3
 -1 -6 7 30.2147 6.90892 6
 1 -6 -7 59.5596 11.5038 1
 1 6 7 38.389 5.29292 6
 1 6 7 47.9975 11.9434 1
 2 -6 7 48.8808 8.16367 6
 2 -6 7 51.1046 7.73647 3
 2 6 -7 57.0456 10.6018 1
 -2 -6 -7 60.3866 12.7444 3
 -2 6 -7 43.1319 11.1942 1
 -2 6 -7 56.001 11.2785 1
 -2 -6 7 50.5221 10.8028 3
 2 6 7 44.0716 12.4998 1
 -2 -6 7 43.4945 9.04428 6
 2 -6 -7 47.6753 10.5879 1
 3 6 -7 306.648 21.8291 4
 -3 -6 -7 279.146 24.7928 3
 3 -6 7 265.476 17.4417 3
 -3 -6 7 274.101 20.0112 6
 -3 -6 7 260.684 23.6038 3
 4 6 -7 161.083 9.55428 4
 4 6 -7 169.276 10.7929 8
 -4 -6 -7 145.628 19.0545 3
 -4 6 7 183.249 9.58874 5
 -4 6 7 151.367 9.16788 2
 4 6 7 179.489 14.5539 7
 -4 -6 7 157.56 18.5732 3
 -4 6 -7 138.787 12.0753 5
 -4 -6 7 144.996 14.4013 6
 5 6 -7 36.6964 4.31124 4
 5 6 -7 36.2636 4.99329 8
 -5 6 7 45.6354 4.22619 2
 -5 6 7 33.0666 4.27262 5
 -5 -6 -7 35.4884 12.1057 3
 -5 -6 -7 23.8205 3.88 5
 5 6 7 35.2205 4.27463 4
 -5 -6 7 15.2766 9.04718 3
 -5 6 -7 31.5526 4.0466 5
 -5 -6 7 46.0325 8.91488 6
 5 6 7 35.2997 4.49414 7
 -5 6 -7 31.4267 4.44106 2
 5 -6 -7 39.3267 9.30517 8
 6 6 -7 83.8079 6.86361 4
 -6 6 7 85.255 6.82998 5
 6 6 -7 85.0051 7.52872 8
 -6 6 7 81.8366 6.48736 2
 6 6 7 84.3937 7.25786 7
 -6 6 -7 95.0768 10.4596 5
 6 6 7 82.4656 6.73839 4
 -6 6 -7 126.856 28.1965 2
 -7 6 7 44.4368 4.83356 2
 7 -6 7 44.0713 6.10806 7
 7 6 -7 47.3467 5.46643 4
 7 6 -7 52.5336 5.9096 8
 -7 6 7 34.7995 4.66317 5
 -7 6 -7 49.814 5.71362 2
 7 6 7 55.1966 5.56393 4
 7 6 7 51.7534 6.0728 8
 -7 6 -7 50.3589 5.22139 5
 7 6 7 47.4792 5.36746 7
 -8 6 7 65.3827 5.29526 2
 -8 6 7 55.6963 5.26923 5
 8 6 -7 60.8067 6.64846 4
 8 6 -7 61.6679 6.6956 8
 8 -6 7 53.9539 6.71284 7
 8 6 7 62.1524 6.83008 7
 -8 6 -7 57.0356 5.61829 5
 -8 6 -7 70.3116 6.47354 2
 8 6 7 66.5948 6.3731 8
 8 6 7 55.9203 5.65992 4
 9 -6 7 23.3103 4.82058 7
 9 6 -7 20.4529 3.64622 8
 9 6 -7 17.2956 4.13146 4
 -9 6 7 22.9253 2.97665 5
 9 6 7 26.7097 4.54442 8
 -9 6 -7 19.3317 4.26165 2
 -9 6 -7 23.7864 3.67913 5
 9 6 7 24.945 3.56372 4
 9 6 7 28.2324 5.84126 7
 -10 6 7 186.339 8.99598 5
 10 6 -7 173.13 10.5592 4
 10 6 -7 174.365 10.0089 8
 10 -6 7 180.62 10.8549 7
 -10 6 -7 174.485 9.42709 5
 10 6 7 193.858 11.7439 7
 10 6 7 176.536 9.3372 4
 11 -6 7 2.11348 0.84388 7
 11 6 7 4.30034 3.06029 7
 -11 6 -7 3.25386 1.18365 5
 0 -7 -7 10.3969 6.48127 3
 0 -7 7 3.97831 3.16343 6
 0 7 7 0.33258 8.41775 1
 0 -7 -7 5.66876 5.96461 1
 0 7 7 -0.2962 2.9737 6
 0 7 -7 6.94238 6.94746 1
 1 -7 7 52.0938 8.65844 6
 -1 7 7 25.0293 12.0827 1
 -1 7 7 50.4879 9.51047 6
 1 -7 7 60.6687 9.10667 3
 -1 -7 -7 30.3046 9.25967 3
 1 -7 -7 27.945 9.69051 3
 -1 7 -7 45.4644 15.0115 1
 1 7 7 50.7133 5.15705 6
 -1 -7 7 47.4004 7.49581 6
 -1 -7 7 46.1359 10.4238 3
 1 -7 -7 37.2951 11.6987 1
 -1 7 -7 26.866 9.32357 1
 2 -7 7 187.07 16.3672 3
 -2 7 7 201.994 9.87796 5
 -2 -7 -7 192.381 21.0709 3
 -2 7 7 173.016 10.0126 2
 -2 -7 7 172.154 15.0942 6
 -2 -7 7 191.739 19.6364 3
 -2 7 -7 184.384 10.8054 2
 -2 7 -7 176.356 9.74927 5
 -3 -7 -7 32.8877 9.12773 3
 3 7 -7 53.4228 5.01867 8
 -3 7 7 46.4832 5.54172 2
 -3 -7 -7 57.7894 5.38694 5
 3 -7 7 37.7237 7.92997 3
 -3 7 7 49.7353 15.353 5
 -3 7 -7 55.1652 5.36006 5
 -3 -7 7 43.8216 10.3908 3
 -3 -7 7 58.9254 8.55748 6
 3 7 7 54.3731 4.75704 7
 -3 7 -7 51.5699 12.4969 2
 -4 -7 -7 21.9169 5.77395 5
 4 7 -7 22.8205 3.98974 8
 -4 7 7 18.0785 3.00437 5
 4 7 -7 25.0699 3.69752 4
 -4 -7 -7 21.062 9.35496 3
 -4 7 7 21.3574 3.18091 2
 4 7 7 22.1853 3.82936 7
 -4 7 -7 21.209 3.91143 2
 4 7 7 20.4745 3.29618 4
 -4 7 -7 21.6087 3.27117 5
 -4 -7 7 26.249 9.87906 3
 -4 -7 7 24.8027 6.68159 6
 5 7 -7 99.4512 7.33404 4
 -5 -7 -7 87.1989 6.29876 5
 5 7 -7 90.6511 7.65871 8
 -5 7 7 88.0754 6.75453 2
 -5 -7 -7 80.7177 20.5451 3
 -5 7 7 86.9029 6.48843 5
 -5 -7 7 62.0022 12.2128 6
 5 7 7 90.8897 7.77016 7
 5 7 7 88.2067 6.82204 4
 -5 7 -7 90.73 7.3785 2
 -5 7 -7 90.2216 6.9026 5
 -6 7 7 7.28036 2.31676 2
 6 7 -7 12.1255 3.40499 8
 -6 7 7 7.73347 2.29718 5
 6 7 -7 11.408 3.18545 4
 -6 -7 -7 9.1467 2.31259 5
 -6 7 -7 10.8432 3.35009 2
 6 7 7 8.31255 2.74219 4
 -6 7 -7 7.27651 2.59986 5
 6 7 7 11.1778 4.08317 7
 7 7 -7 9.19359 3.15182 8
 -7 -7 -7 8.80963 2.42062 5
 -7 7 7 9.12325 2.58987 2
 -7 7 7 10.8556 2.33877 5
 7 7 -7 7.86322 3.19375 4
 7 7 7 6.04999 4.12068 7
 7 7 7 7.4678 2.82939 8
 7 7 7 9.63966 2.65134 4
 -7 7 -7 5.86346 2.22847 5
 -7 7 -7 12.1822 3.36834 2
 8 7 -7 34.531 4.89681 8
 -8 7 7 32.8607 3.87723 5
 8 7 -7 33.5148 5.25462 4
 -8 7 7 39.1029 4.28429 2
 -8 -7 -7 26.6681 3.6293 5
 8 7 7 27.1354 4.66164 8
 8 7 7 42.634 7.17358 7
 -8 7 -7 25.7467 4.47211 2
 8 7 7 32.6884 4.28783 4
 -8 7 -7 26.8316 4.04384 5
 -9 7 7 4.43685 3.43595 5
 -9 7 7 9.54196 3.50537 2
 9 -7 7 7.5036 2.83161 7
 9 7 -7 6.77515 2.32431 8
 9 7 -7 6.30682 3.55699 4
 9 7 7 8.1741 2.05306 8
 9 7 7 9.4557 2.31282 4
 -9 7 -7 9.17983 2.14691 5
 9 7 7 12.8995 5.24655 7
 -9 7 -7 9.89186 2.40392 2
 10 7 -7 0.04874 1.18491 8
 10 -7 7 -1.0263 1.32421 7
 10 7 -7 0.98243 3.15807 4
 -10 7 7 -0.5963 3.78164 5
 -10 7 -7 -0.5423 0.91139 5
 10 7 7 1.52564 3.71509 7
 10 7 7 -0.6975 0.87456 4
 0 -8 -7 178.542 21.4988 3
 0 -8 7 181.192 10.0499 5
 0 8 7 187.345 14.7729 6
 0 -8 7 182.904 18.6742 3
 0 8 7 185.864 9.83141 2
 0 -8 -7 180.692 9.18205 5
 0 -8 7 167.141 16.099 6
 0 8 -7 169.675 11.3189 2
 -1 -8 -7 174.735 9.2711 5
 -1 8 7 168.648 15.8458 6
 1 -8 7 188.555 18.5233 3
 -1 -8 -7 190.214 22.2457 3
 1 -8 7 182.744 10.6433 5
 -1 8 7 174.363 9.08462 5
 -1 8 7 173.865 10.0898 2
 1 -8 -7 204.67 23.1606 3
 -1 -8 7 173.831 15.8278 6
 -1 -8 7 187.467 10.0017 5
 1 8 7 175.405 9.9213 7
 1 8 7 171.563 9.53118 2
 -1 -8 7 176.573 19.3129 3
 1 -8 -7 179.288 8.98085 5
 -1 8 -7 165.964 9.74038 5
 -1 8 -7 180.519 10.6728 2
 -2 -8 -7 59.4391 12.8452 3
 2 8 -7 86.4538 11.5609 4
 2 8 -7 71.0551 7.78897 8
 -2 8 7 88.278 6.34536 2
 -2 8 7 95.7411 5.99242 5
 2 -8 7 95.6833 15.6153 3
 -2 8 -7 93.4371 6.17559 5
 2 -8 -7 76.6257 10.9199 5
 -2 -8 7 84.4009 6.11505 5
 -2 -8 7 98.232 11.3567 6
 2 8 7 77.6368 10.0063 7
 -2 -8 7 96.0108 14.6336 3
 -2 8 -7 82.375 6.99784 2
 3 8 -7 511.701 24.0155 8
 3 8 -7 525.669 23.4684 4
 -3 -8 -7 494.036 22.1996 5
 -3 8 7 505.834 22.5923 5
 3 8 -7 507.611 23.573 7
 -3 8 7 501.409 23.1788 2
 -3 -8 7 505.152 25.0966 5
 -3 8 -7 507.831 24.4167 2
 -3 8 -7 539.709 23.2023 5
 -3 -8 7 517.841 31.0167 6
 -3 -8 7 536.494 38.8002 3
 3 8 7 522.592 23.4637 7
 3 8 7 520.553 22.9826 4
 -4 8 7 148.692 9.14433 2
 4 8 -7 141.148 9.78341 8
 -4 8 7 145.103 8.7834 5
 4 8 -7 147.205 9.39654 4
 -4 -8 -7 108.581 20.371 3
 -4 -8 -7 141.489 8.33274 5
 4 8 -7 139.08 8.78798 7
 -4 -8 7 107.844 13.4452 6
 4 8 7 156.9 9.56886 7
 4 8 7 143.413 8.94375 4
 -4 8 -7 156.976 9.29602 5
 -4 -8 7 150.422 8.89946 5
 -4 8 -7 137.003 9.96071 2
 5 8 -7 14.8451 3.45975 4
 -5 -8 -7 18.2066 4.02747 5
 5 -8 7 2.27621 14.353 2
 -5 8 7 11.9188 2.64652 2
 -5 8 7 9.72902 2.28057 5
 5 8 -7 10.6795 3.28188 8
 5 8 7 10.1557 3.11317 7
 -5 8 -7 10.7726 3.08694 2
 -5 8 -7 10.5829 2.71937 5
 5 8 7 11.8414 2.73414 4
 -6 -8 -7 44.9545 4.76488 5
 -6 8 7 53.8955 5.29813 2
 -6 8 7 58.4133 5.18217 5
 6 8 -7 47.6466 6.08087 8
 6 8 -7 56.7425 5.82818 4
 -6 8 -7 57.9024 6.29256 2
 6 8 7 55.7356 6.39354 8
 6 8 7 57.5687 7.39912 7
 -6 8 -7 54.9143 5.58637 5
 6 8 7 51.2196 5.51631 4
 -7 8 7 12.1838 7.51964 5
 7 8 -7 12.4702 3.69839 8
 7 8 -7 12.0203 4.59616 4
 -7 8 7 12.0615 2.88237 2
 -7 -8 -7 12.1657 2.46985 5
 7 8 7 11.601 7.96654 7
 -7 8 -7 12.3541 6.02224 5
 -7 8 -7 16.3487 7.23481 2
 7 8 7 9.63263 2.68692 4
 7 8 7 3.72063 4.2247 8
 -8 -8 -7 -1.6747 1.51021 5
 -8 8 7 2.80009 1.50274 5
 -8 8 7 5.1073 1.84165 2
 8 8 -7 3.65284 2.00853 8
 8 8 -7 2.72664 2.88445 4
 8 -8 7 3.21915 1.76881 7
 -8 8 -7 -0.6006 1.54693 5
 8 -8 -7 0.28423 4.11729 7
 8 8 7 0.31982 4.77252 7
 8 8 7 2.40627 1.99354 8
 8 8 7 2.20819 1.64525 4
 -8 8 -7 3.62015 2.12768 2
 9 -8 7 20.3035 5.39934 7
 9 8 -7 29.482 6.37456 8
 -9 -8 -7 17.1294 2.39172 5
 9 8 -7 26.5966 6.04452 4
 -9 8 7 22.5832 2.95159 5
 9 8 7 21.2279 3.21299 8
 9 8 7 32.4654 8.04532 7
 -9 8 -7 31.5492 3.85079 2
 -9 8 -7 27.4841 3.47557 5
 9 8 7 33.414 4.5942 4
 10 8 -7 15.0556 3.22955 4
 10 8 -7 11.0426 2.00031 8
 -10 8 7 17.0895 2.0572 5
 10 -8 7 16.3484 2.68846 7
 10 8 7 16.0613 2.11781 4
 10 8 7 21.1531 4.02664 7
 -10 8 -7 21.6229 2.67263 5
 0 9 -7 70.7842 5.61073 4
 0 -9 -7 63.6904 4.60251 5
 0 9 7 58.2971 5.07182 7
 0 -9 7 56.7218 5.17564 5
 0 9 7 64.2334 5.09222 2
 0 -9 -7 75.115 18.1697 3
 0 -9 7 70.3441 13.5837 3
 0 9 7 58.3655 4.26685 5
 0 9 -7 54.4195 5.56863 2
 -1 9 7 62.9527 5.28504 2
 -1 9 7 59.8769 4.52717 5
 1 9 -7 55.2364 5.88904 2
 -1 -9 -7 41.6987 11.5937 3
 1 9 -7 67.285 5.87062 4
 -1 -9 -7 64.2344 4.77498 5
 1 -9 7 69.7105 13.2757 3
 1 -9 7 53.9444 5.11969 5
 -1 9 7 58.6273 10.8496 6
 -1 9 -7 53.836 5.62505 2
 -1 -9 7 43.7348 10.7916 3
 -1 -9 7 53.1692 10.9578 6
 1 -9 -7 59.9986 4.48075 5
 1 9 7 74.6925 5.12876 2
 -1 -9 7 52.9853 5.04866 5
 1 9 7 61.3607 5.24262 7
 1 -9 -7 82.6546 17.4248 3
 2 9 -7 284.023 14.7757 7
 2 9 -7 273.631 14.1759 4
 -2 -9 -7 290.861 13.3445 5
 -2 -9 -7 253.593 28.9982 3
 2 -9 7 257.563 25.8889 3
 2 9 -7 277.364 14.5134 8
 -2 9 7 278.729 13.2432 5
 -2 9 7 293.057 14.2177 2
 2 9 7 280.909 14.2262 7
 -2 -9 7 267.997 21.3004 6
 -2 9 -7 255.014 13.3122 5
 -2 -9 7 262.371 13.7336 5
 -2 -9 7 252.198 27.223 3
 -2 9 -7 269.044 15.024 2
 2 9 7 255.801 13.0794 2
 2 -9 -7 259.755 12.3415 5
 3 9 -7 157.801 10.1137 8
 3 9 -7 149.048 9.49474 4
 -3 9 7 141.911 8.61692 5
 3 9 -7 148.336 9.0981 7
 -3 9 7 147.844 9.34657 2
 -3 -9 -7 152.254 8.60588 5
 3 9 7 129.659 8.66599 4
 -3 -9 7 121.189 14.5526 6
 -3 9 -7 159.994 10.4879 2
 -3 -9 7 160.893 9.23036 5
 -3 9 -7 145.567 9.05064 5
 3 9 7 155.532 9.43737 7
 -4 -9 -7 978.866 60.6641 5
 4 9 -7 813.314 35.7298 7
 -4 9 7 851.339 35.6658 5
 -4 9 7 919.644 36.8964 2
 4 9 -7 872.003 36.7958 4
 4 9 -7 738.242 38.5247 8
 4 9 7 867.713 39.7669 4
 -4 9 -7 824.381 36.0831 5
 4 9 7 871.253 36.7893 7
 -4 9 -7 803.117 37.7026 2
 -4 -9 7 868.328 36.0384 5
 -5 9 7 14.8288 3.0042 5
 5 9 -7 10.3346 3.14608 8
 5 9 -7 18.2016 4.02411 4
 -5 -9 -7 16.3442 2.91068 5
 -5 9 7 17.576 3.56364 2
 5 9 7 9.73679 2.66224 7
 -5 9 -7 16.947 4.02196 2
 -5 -9 7 12.0117 3.20393 5
 5 9 7 16.1504 3.22625 4
 -5 9 -7 15.1983 3.35957 5
 -6 9 7 34.9678 4.19628 5
 -6 9 7 33.5547 4.30111 2
 -6 -9 -7 29.9401 3.85756 5
 6 9 -7 36.9501 5.05685 8
 6 9 -7 39.0592 5.64133 4
 -6 9 -7 36.4392 4.54381 5
 -6 -9 7 33.3546 4.74452 5
 6 9 7 38.3373 5.58475 8
 6 9 7 33.5122 5.79853 7
 6 9 7 29.587 4.43106 4
 -6 9 -7 36.3798 5.41505 2
 -7 -9 -7 42.2647 3.92926 5
 -7 9 7 36.8231 4.35908 2
 -7 9 7 35.8245 3.92088 5
 7 9 -7 44.0933 5.29665 8
 7 9 -7 34.5497 5.18698 4
 7 9 7 31.2175 4.24776 4
 7 9 7 22.1854 4.13648 8
 -7 9 -7 27.4656 4.20581 5
 7 9 7 28.5899 5.77877 7
 -7 9 -7 32.9471 5.28498 2
 8 -9 7 12.9302 3.09026 7
 8 9 -7 23.7259 4.84502 4
 -8 -9 -7 25.3784 2.8303 5
 8 9 -7 14.242 2.92233 8
 -8 9 7 25.6249 3.25559 5
 -8 9 7 24.5787 4.78516 2
 8 9 7 13.6944 4.90433 7
 -8 9 -7 21.809 3.99125 2
 8 9 7 18.3049 3.49183 8
 8 9 7 23.082 3.62182 4
 -8 9 -7 22.9658 3.49682 5
 -9 -9 -7 16.3678 2.26977 5
 -9 9 7 18.1117 2.47042 2
 -9 9 7 19.5616 2.43349 5
 9 9 -7 19.1339 3.21869 8
 9 -9 7 17.9774 3.50373 7
 9 9 -7 15.23 4.35118 4
 9 9 7 23.0849 2.88529 4
 9 9 7 14.4275 4.4844 7
 -9 9 -7 19.124 2.83219 5
 9 9 7 16.5075 2.5014 8
 -9 9 -7 16.21 2.63368 2
 -10 9 7 4.63589 1.06936 5
 10 9 -7 3.19802 1.37675 8
 10 -9 7 6.22255 1.65542 7
 10 9 -7 7.32661 2.45384 4
 10 9 7 4.04932 1.05696 4
 -10 9 -7 4.94771 1.13199 5
 10 9 7 5.22519 3.07623 7
 0 -10 -7 89.9146 6.13146 5
 0 10 -7 92.8984 7.34849 2
 0 -10 7 87.022 6.93839 5
 0 10 -7 81.5332 6.90752 4
 0 10 7 98.9235 6.77599 2
 0 10 7 95.8155 7.12012 7
 1 -10 7 11.4198 2.80611 5
 -1 -10 -7 10.9374 2.55173 5
 -1 10 7 10.2697 2.67801 2
 1 -10 7 17.7296 11.6518 3
 1 10 -7 7.66168 2.50571 4
 -1 10 7 12.7213 2.28904 5
 1 10 -7 10.8372 3.19442 2
 -1 10 -7 10.6775 2.5868 5
 1 10 7 13.0604 2.46933 2
 1 -10 -7 9.66438 2.32658 5
 -1 10 -7 13.0793 3.00534 2
 1 10 7 9.84286 2.39173 7
 -1 -10 7 8.20569 2.5417 5
 -2 -10 -7 742.839 31.335 5
 2 10 -7 694.085 30.6366 8
 -2 10 7 714.716 29.336 5
 2 10 -7 706.777 30.5252 4
 -2 10 7 667.903 43.9989 6
 -2 10 7 552.578 37.8394 2
 -2 -10 7 695.464 30.1751 5
 2 -10 -7 676.918 28.0785 5
 2 10 7 687.971 29.2806 4
 -2 10 -7 676.616 32.1398 2
 2 10 7 711.399 30.5455 7
 -2 10 -7 699.852 29.3024 5
 -3 10 7 144.364 8.52862 5
 3 10 -7 143.796 9.46414 4
 -3 -10 -7 139.557 8.46384 5
 3 10 -7 111.768 15.8977 8
 -3 10 7 164.223 9.90733 2
 3 10 -7 130.174 8.84857 7
 -3 10 -7 138.955 8.85124 5
 3 10 7 150.728 9.57674 7
 -3 -10 7 155.271 9.57846 5
 -3 10 -7 153.025 10.5967 2
 3 10 7 168.225 30.3787 4
 4 10 -7 52.2026 5.25927 7
 -4 -10 -7 60.6559 5.29489 5
 4 10 -7 69.3709 6.37937 4
 4 10 -7 70.6401 6.71736 8
 -4 10 7 64.9497 6.12292 2
 -4 10 7 64.1897 5.41867 5
 4 10 7 66.0922 6.09306 7
 4 10 7 67.5441 5.75308 4
 -4 10 -7 71.5131 6.07572 5
 -4 -10 7 64.9462 5.89144 5
 -4 10 -7 69.9339 7.1469 2
 -5 10 7 21.935 3.46794 5
 -5 10 7 16.1999 3.24342 2
 -5 -10 -7 20.7689 3.35159 5
 5 10 -7 22.6912 4.45582 4
 5 10 -7 25.488 4.72689 8
 -5 10 -7 18.636 3.78497 5
 5 10 7 15.036 3.25702 7
 5 10 7 19.4176 3.54949 4
 -5 -10 7 24.903 3.9738 5
 -5 10 -7 18.0233 4.21134 2
 -6 10 7 38.1317 4.34788 5
 -6 -10 -7 44.1433 4.31102 5
 6 10 -7 47.7213 5.55719 8
 6 10 -7 50.1379 6.04674 4
 -6 10 7 46.8794 4.95616 2
 -6 -10 7 40.277 4.67507 5
 6 10 7 44.1833 4.67873 4
 -6 10 -7 44.7246 4.9396 5
 6 10 7 47.1321 7.27263 7
 -6 10 -7 50.2612 5.97041 2
 6 10 7 39.8179 5.50897 8
 7 10 -7 14.5551 3.1389 8
 7 10 -7 22.0281 4.66963 4
 -7 10 7 16.7303 2.89651 5
 -7 -10 -7 21.7746 2.96775 5
 -7 10 7 17.3902 3.01361 2
 -7 10 -7 19.6402 3.51011 5
 7 10 7 15.2513 3.47479 8
 -7 -10 7 20.4695 3.84583 5
 -7 10 -7 16.0797 3.6194 2
 7 10 7 21.8518 3.61698 4
 7 10 7 16.1515 4.71854 7
 -8 10 7 19.1805 2.73718 2
 8 10 -7 10.5893 2.54663 8
 -8 -10 -7 17.6795 2.38259 5
 8 -10 7 10.5818 2.8168 7
 8 10 -7 12.2992 4.67254 4
 -8 10 7 9.78557 4.31981 5
 8 10 7 16.7844 5.38095 7
 -8 10 -7 7.31516 2.43789 2
 8 10 7 11.1348 3.58282 8
 8 10 7 19.1292 3.43757 4
 -8 10 -7 13.2517 2.71702 5
 -9 10 7 10.2117 1.93461 2
 9 -10 7 12.4299 2.58883 7
 9 10 -7 11.0323 3.64123 4
 9 10 -7 13.5174 2.48655 8
 -9 -10 -7 12.4115 1.69234 5
 -9 10 7 9.77541 1.7249 5
 -9 10 -7 8.94445 1.89984 2
 -9 10 -7 10.0695 1.86736 5
 9 10 7 9.64924 1.9214 4
 9 10 7 14.1096 2.45366 8
 9 10 7 13.6959 4.19716 7
 0 11 7 74.0498 6.37256 7
 0 -11 -7 73.7079 5.67625 5
 0 11 -7 51.7037 6.6101 4
 0 11 7 75.9345 6.04393 2
 0 11 -7 79.3099 7.25414 2
 0 -11 7 75.7325 6.47245 5
 -1 11 7 94.5113 7.22973 2
 -1 11 7 106.522 6.88993 5
 -1 -11 -7 99.2614 6.86549 5
 -1 11 -7 98.1375 8.10599 2
 1 11 7 97.7924 6.97883 2
 1 -11 -7 98.4362 6.43017 5
 -1 -11 7 104.572 7.85116 5
 1 11 7 110.71 7.82238 7
 2 11 -7 26.2912 3.95328 8
 2 11 -7 21.8096 3.89973 4
 -2 11 7 24.4147 4.06519 2
 -2 -11 -7 25.0493 3.72395 5
 -2 11 7 25.0645 3.3585 5
 -2 11 -7 21.5144 4.33652 2
 2 11 7 24.2245 4.0202 7
 2 11 7 28.0916 9.22761 4
 -2 -11 7 20.4472 3.6121 5
 -2 11 -7 30.085 3.31918 5
 -3 11 7 38.1022 23.0357 6
 3 11 -7 78.8536 6.71613 8
 3 11 -7 67.3717 6.27473 4
 -3 -11 -7 71.4973 5.66826 5
 -3 11 7 72.333 5.52046 5
 -3 11 7 67.9662 6.17044 2
 3 11 7 77.6928 5.8751 4
 -3 11 -7 70.3786 7.11422 2
 -3 -11 7 72.6745 6.2177 5
 -3 11 -7 69.7386 5.71895 5
 3 11 7 72.2691 6.23348 7
 4 11 -7 270.047 14.7208 4
 -4 11 7 262.179 13.4557 5
 -4 11 7 269.44 14.6269 2
 4 11 -7 257.745 14.7831 8
 -4 -11 -7 281.179 13.588 5
 4 11 7 265.966 13.756 4
 -4 -11 7 250.171 13.9506 5
 -4 11 -7 279.516 15.9506 2
 4 11 7 275.675 14.7068 7
 -4 11 -7 260.124 13.7596 5
 -5 -11 -7 27.6713 3.71327 5
 5 11 -7 41.729 7.9047 4
 -5 11 7 40.5887 7.90858 2
 -5 11 7 32.9113 8.08354 5
 5 11 -7 34.5464 4.67676 8
 -5 11 -7 24.0784 5.67044 5
 -5 11 -7 43.8604 9.37569 2
 5 11 7 40.4865 10.985 8
 5 11 7 30.4515 3.95756 4
 -5 -11 7 34.2439 4.15486 5
 5 11 7 38.9213 8.34465 7
 -6 11 7 31.9067 3.70441 5
 -6 -11 -7 31.5017 3.51421 5
 6 11 -7 17.0692 4.11649 4
 -6 11 7 29.6831 3.98378 2
 6 11 -7 25.962 3.88242 8
 6 11 7 22.17 4.19763 8
 6 11 7 31.9576 3.85896 4
 6 11 7 31.0791 6.23478 7
 -6 11 -7 22.8113 3.77575 5
 -6 -11 7 30.6267 3.90314 5
 -6 11 -7 32.2707 4.74792 2
 -7 11 7 5.30594 1.67338 5
 7 11 -7 4.02001 1.95391 8
 -7 -11 -7 2.77638 1.63945 5
 7 11 -7 1.6074 3.83414 4
 -7 11 7 5.2934 1.85092 2
 -7 11 -7 2.61876 1.66251 5
 7 -11 -7 1.35708 1.7719 7
 7 11 7 3.41707 1.81783 8
 -7 -11 7 8.21716 1.86155 5
 7 11 7 2.70031 1.53274 4
 7 11 7 0.26649 5.06344 7
 -7 11 -7 3.51935 2.19211 2
 -8 11 7 8.11177 1.71391 5
 -8 -11 -7 9.0902 2.16165 5
 8 11 -7 6.7125 2.07924 8
 8 11 -7 7.50561 4.231 4
 8 -11 7 3.78868 1.67932 7
 -8 11 7 5.74066 1.73977 2
 8 11 7 7.52181 4.42935 7
 -8 11 -7 6.85486 2.0315 2
 8 11 7 6.6496 1.80085 4
 -8 11 -7 5.41788 1.67936 5
 8 11 7 6.83344 1.8724 8
 9 11 -7 61.7 5.16822 4
 -9 11 7 60.3 3.6316 5
 9 11 -7 56.8076 4.08123 8
 -9 11 -7 51.0645 4.22858 2
 -9 11 -7 62.5604 3.66185 5
 9 11 7 61.3424 3.77906 8
 9 11 7 53.4113 5.66844 7
 9 11 7 58.1713 3.64624 4
 0 -12 7 126.355 8.72639 5
 0 -12 -7 133.666 7.98182 5
 0 12 7 132.792 8.61291 2
 0 12 -7 126.69 8.82181 2
 -1 -12 -7 57.1316 5.19308 5
 1 12 -7 45.6605 5.35112 4
 -1 12 7 56.658 5.67867 2
 1 12 7 72.2241 5.31671 2
 -1 -12 7 67.0114 6.06393 5
 1 12 7 57.5774 5.54516 7
 -1 12 -7 49.9234 5.9484 2
 1 -12 -7 57.5193 4.59816 5
 -2 12 7 271.136 13.3914 5
 2 12 -7 264.85 14.5016 8
 -2 12 7 302.541 15.5844 2
 2 12 -7 294.784 15.3269 4
 -2 -12 -7 307.586 14.7091 5
 -2 12 -7 314.007 16.6203 2
 -2 -12 7 295.672 15.464 5
 2 12 7 303.502 15.6104 7
 -3 12 7 42.6279 4.01982 5
 3 12 -7 41.2151 4.81643 8
 3 12 -7 43.6446 4.83642 4
 -3 12 7 49.3547 5.39604 2
 -3 -12 -7 39.5451 4.23068 5
 3 12 7 35.3497 4.25893 4
 3 12 7 42.2143 4.8968 7
 -3 12 -7 33.1519 3.77813 5
 -3 -12 7 37.5331 4.59803 5
 -3 12 -7 43.0426 5.46435 2
 4 12 -7 52.6258 5.40188 8
 -4 12 7 54.0502 5.59539 2
 -4 -12 -7 57.0224 4.92725 5
 -4 12 7 56.3777 4.74091 5
 4 12 -7 48.6337 6.5901 4
 4 12 7 55.9129 5.55172 7
 -4 12 -7 69.2218 5.08664 5
 -4 -12 7 47.6675 5.22355 5
 -4 12 -7 52.3876 6.2351 2
 4 12 7 55.3863 4.87236 4
 5 12 -7 38.0835 4.5148 8
 5 12 -7 33.8671 5.771 4
 -5 12 7 36.103 4.52145 2
 -5 12 7 37.2594 3.81533 5
 -5 -12 -7 42.3549 3.98408 5
 5 12 7 38.4508 5.30113 8
 -5 12 -7 30.3308 3.8046 5
 -5 -12 7 32.6058 4.00705 5
 5 12 7 24.7518 4.71366 7
 5 12 7 27.066 3.66808 4
 -5 12 -7 32.8031 4.90134 2
 6 12 -7 4.45286 1.91027 8
 -6 12 7 6.64868 1.95213 2
 6 12 -7 11.8062 4.65727 4
 -6 12 7 7.93269 1.96411 5
 -6 -12 -7 13.0417 2.29287 5
 -6 12 -7 7.99121 2.74621 2
 -6 -12 7 15.8618 6.02755 5
 6 12 7 21.6227 5.45253 7
 6 12 7 10.244 2.32226 4
 -6 12 -7 7.86575 2.01783 5
 6 12 7 15.0932 3.40045 8
 -7 12 7 19.2233 2.98035 2
 7 12 -7 12.7633 2.54423 8
 -7 -12 -7 25.4342 2.73533 5
 -7 12 7 21.5218 2.67338 5
 7 12 -7 23.4125 4.57487 4
 7 -12 7 20.8272 3.28897 7
 7 -12 -7 18.9627 2.90834 7
 -7 12 -7 17.6311 2.72594 5
 7 12 7 22.7873 3.42791 8
 7 12 7 19.8386 5.02966 7
 7 12 7 20.2953 2.67048 4
 -7 12 -7 24.6091 3.51352 2
 8 12 -7 19.3085 2.67662 8
 8 -12 7 19.0349 2.83017 7
 8 12 -7 24.7053 4.05638 4
 -8 12 7 22.2 2.40147 2
 -8 12 7 22.1651 2.28678 5
 -8 12 -7 21.2005 3.29947 5
 -8 12 -7 28.107 3.38594 2
 8 12 7 24.6591 2.84206 8
 8 12 7 24.8094 4.22353 7
 0 -13 -7 16.2456 2.68886 5
 0 13 7 20.2029 6.33571 2
 -1 13 7 13.5565 3.97297 2
 -1 -13 -7 14.291 2.70805 5
 1 -13 -7 18.2564 3.75979 5
 1 13 7 4.31368 4.19404 2
 -1 13 -7 13.2908 8.88502 2
 -1 -13 7 11.2169 2.69791 5
 -2 -13 -7 34.2708 5.23242 5
 2 13 -7 30.1462 4.01045 4
 -2 13 7 34.5347 4.8185 2
 -2 13 -7 31.636 4.70137 2
 -2 -13 7 30.9966 4.5579 5
 2 13 7 32.214 4.34314 7
 -3 13 7 29.8899 4.22277 2
 -3 -13 -7 38.3979 4.08262 5
 3 13 -7 27.4469 4.09154 4
 3 13 -7 24.7894 3.79849 8
 -3 13 7 32.4079 3.09084 5
 -3 -13 7 35.5875 4.21934 5
 -3 13 -7 20.683 3.77445 2
 3 13 7 28.2133 3.92663 7
 -4 -13 -7 4.17149 1.70238 5
 4 13 -7 4.62757 2.37909 4
 -4 13 7 6.68782 2.28631 2
 4 13 -7 5.4962 1.8974 8
 -4 13 7 5.62646 1.58333 5
 -4 13 -7 5.64941 2.49192 2
 4 13 7 5.16282 2.24579 8
 4 13 7 6.71781 1.73185 4
 -4 13 -7 5.4539 1.59395 5
 -4 -13 7 8.4146 2.42302 5
 4 13 7 5.95096 2.64734 7
 -5 -13 -7 22.7667 3.05321 5
 -5 13 7 25.7648 3.7355 2
 5 13 -7 14.6407 3.49936 4
 5 13 -7 15.2066 2.84095 8
 -5 13 7 15.7725 2.44064 5
 5 13 7 13.7852 3.07425 8
 -5 13 -7 19.7852 4.61392 5
 5 13 7 19.025 4.64438 7
 -5 -13 7 16.1583 2.76798 5
 5 13 7 17.2616 2.6261 4
 -5 13 -7 18.8048 3.62119 2
 6 13 -7 3.62112 2.82149 4
 -6 -13 -7 5.17057 1.509 5
 -6 13 7 4.314 1.77388 2
 6 13 -7 6.19708 1.73179 8
 -6 13 7 4.09775 1.27234 5
 6 13 7 6.32823 2.70884 8
 6 13 7 3.75586 1.25259 4
 -6 13 -7 5.07898 1.41521 5
 6 13 7 6.76412 4.76559 7
 -6 13 -7 4.40053 2.4758 2
 -6 -13 7 3.46003 1.58724 5
 7 13 -7 15.6237 2.39657 8
 7 13 -7 14.065 3.14081 4
 7 -13 7 17.844 2.71799 7
 -7 13 7 14.9587 2.02286 5
 -7 -13 -7 18.822 2.12754 5
 -7 13 7 15.2931 2.50612 2
 -7 13 -7 21.5601 2.16959 5
 7 13 7 19.8472 3.15443 8
 7 13 7 15.3189 3.82144 7
 7 13 7 17.7126 2.00103 4
 -7 13 -7 14.0328 2.62386 2
 0 14 7 7.77629 2.02345 2
 0 -14 -7 6.13013 1.60758 5
 -1 -14 -7 5.95173 1.81765 5
 -1 14 7 7.58169 2.01593 2
 -1 14 -7 7.60293 2.24782 2
 -2 14 7 17.4083 3.13323 2
 -2 -14 -7 22.3963 3.13867 5
 -2 -14 7 16.8375 3.16661 5
 -2 14 -7 18.695 3.25004 2
 2 14 7 17.3852 3.63485 8
 3 14 -7 14.9868 4.86157 4
 -3 14 7 2.5602 1.72432 2
 -3 -14 -7 3.76798 1.60552 5
 -3 14 -7 5.61901 1.93711 2
 -3 -14 7 8.07979 2.37153 5
 3 14 7 4.95036 2.02751 8
 3 14 7 5.60209 2.18207 7
 -4 14 7 1.52011 1.47458 2
 4 14 -7 3.986 1.78893 4
 -4 -14 -7 3.53069 1.54161 5
 4 -14 7 -0.9777 1.57253 2
 -4 14 7 3.95351 2.28618 5
 4 14 -7 4.60493 1.60068 8
 -4 14 -7 2.82004 1.81505 2
 4 14 7 1.12627 1.54692 7
 4 14 7 2.53277 1.86458 8
 -4 -14 7 4.74647 1.62323 5
 5 14 -7 35.899 3.51694 8
 5 14 -7 33.9027 3.91055 4
 -5 -14 -7 38.0384 3.45913 5
 -5 14 7 33.5217 2.64015 5
 -5 14 7 30.2573 3.66364 2
 -5 14 -7 34.7203 4.11951 2
 -5 -14 7 33.8526 3.62444 5
 5 14 7 38.5624 4.27259 8
 5 14 7 31.0786 4.16993 7
 6 14 -7 6.68707 1.50062 8
 -6 -14 -7 4.85783 1.22681 5
 6 14 -7 4.08312 2.37647 4
 -6 14 7 1.8641 1.30187 5
 -6 14 7 2.86473 1.41127 2
 6 14 7 7.39986 4.06392 4
 6 14 7 3.73202 2.05335 7
 -6 14 -7 4.18711 1.59216 2
 6 14 7 2.50012 1.35183 8
 -7 14 7 0.31377 0.83052 2
 -7 -14 -7 2.06263 0.82648 5
 7 14 -7 1.32359 1.59844 4
 7 -14 7 2.6295 1.14619 7
 -7 14 -7 2.01691 1.09241 2
 7 14 7 2.04951 0.85167 8
 7 14 7 2.08268 1.11585 7
 0 15 7 0.93315 1.55825 8
 0 -15 -7 -1.5555 1.18069 5
 -1 -15 -7 8.21485 1.80716 5
 -1 15 7 7.99589 2.06608 2
 1 15 7 8.0737 2.23088 8
 -2 -15 -7 5.64494 1.61979 5
 -2 15 7 5.71768 2.37252 2
 2 15 7 3.46637 1.71394 8
 -2 15 -7 2.01388 1.71608 2
 -3 -15 -7 74.306 6.04195 5
 -3 15 7 67.9965 5.29332 2
 -3 15 -7 59.7849 5.1084 2
 3 15 7 60.9303 5.26685 8
 -4 -15 -7 5.76693 1.50792 5
 -4 15 7 4.22033 1.4234 2
 4 15 -7 1.12584 3.19027 4
 -4 15 -7 6.31854 1.84434 2
 4 15 7 5.16465 1.7769 8
 5 15 -7 4.54622 3.07201 4
 -5 15 7 8.08936 1.76585 2
 -5 -15 -7 6.55875 1.46771 5
 5 15 7 5.55767 1.67282 8
 -5 15 -7 9.42246 1.75744 2
 -6 15 7 8.99966 1.55544 2
 -6 -15 -7 9.17462 1.3995 5
 6 -15 7 5.27499 1.35362 7
 -6 15 -7 8.31775 1.50382 2
 6 15 7 5.74125 1.30282 8
 -1 -16 -7 19.9064 3.18168 5
 -2 -16 -7 23.1584 2.31228 5
 -2 16 7 18.8196 2.4332 2
 2 16 7 25.7985 2.84081 8
 -3 -16 -7 3.05539 1.06987 5
 3 -16 7 5.01658 2.13023 2
 -3 16 7 5.03954 1.72317 2
 3 16 7 4.41962 1.28972 8
 -4 -16 -7 3.07636 1.43812 5
 4 16 7 5.7109 1.23381 8
 -4 16 -7 6.61309 3.18569 2
 2 -17 7 10.9988 3.74271 2
 0 0 -8 217.967 19.8333 1
 0 0 8 190.732 18.713 1
 0 0 8 200.145 14.1128 6
 0 0 8 180.554 15.354 3
 -1 0 8 488.96 31.9143 1
 1 0 8 489.039 32.6375 1
 -1 0 -8 387.807 29.8319 1
 1 0 8 452.17 24.3806 6
 -1 0 8 436.422 25.3706 6
 1 0 -8 435.902 29.9551 1
 1 0 8 472.427 26.6693 3
 -2 0 8 274.892 19.4189 6
 -2 0 -8 272.2 24.4797 1
 -2 0 8 282.547 22.8848 1
 2 0 8 288.13 18.1132 3
 2 0 8 307.561 25.4134 1
 2 0 -8 249.661 21.425 1
 2 0 8 287.411 17.3386 6
 3 0 8 102.368 9.53341 6
 -3 0 8 94.1925 11.5787 6
 -3 0 -8 95.6774 14.5371 1
 3 0 8 118.306 15.8901 1
 3 0 -8 92.2304 11.7568 1
 -4 0 -8 19.6456 6.58984 1
 -4 0 8 19.8986 6.56937 6
 -5 0 8 8.51432 6.348 6
 5 0 -8 10.638 2.42107 8
 5 0 8 18.9817 2.97078 7
 -6 0 -8 59.3397 10.4611 5
 -6 0 -8 68.7839 7.13181 2
 6 0 -8 63.3787 5.94675 8
 6 0 -8 55.3133 5.73813 4
 6 0 8 60.8427 6.19184 7
 7 0 -8 526.632 26.4665 8
 -7 0 -8 555.663 24.998 5
 -7 0 8 578.661 41.8633 6
 7 0 8 537.828 26.8783 7
 8 0 -8 286.461 15.365 8
 -8 0 -8 231.407 13.6188 5
 8 0 8 260.03 13.6108 4
 8 0 8 274.19 16.0649 7
 9 0 8 83.0973 6.05662 4
 9 0 -8 70.2173 8.18977 8
 -9 0 -8 98.8652 6.75517 5
 9 0 8 84.9864 7.71045 7
 10 0 -8 9.17764 2.65776 8
 -10 0 -8 11.3285 2.17263 5
 11 0 8 -1.2851 1.34085 7
 0 1 8 2094.89 89.9591 3
 0 1 8 2039.98 94.8294 1
 0 1 8 2124.46 85.295 6
 0 -1 8 2195.44 85.9934 6
 0 -1 -8 1707.74 91.1442 1
 -1 -1 -8 33.9918 8.67279 1
 1 1 -8 18.7287 5.69587 1
 1 -1 8 19.4285 4.47651 3
 -1 1 8 27.2692 7.86833 1
 1 -1 8 22.0155 7.25185 1
 -1 1 8 28.9391 6.53083 6
 1 -1 8 26.5562 5.484 6
 1 1 8 32.6176 9.19267 3
 1 -1 -8 27.5374 5.90561 1
 -1 1 -8 29.2176 7.63882 1
 1 1 8 26.4549 4.6799 6
 -1 -1 8 42.7946 8.47803 1
 -1 -1 8 22.8248 5.23124 6
 1 1 8 27.4776 7.61899 1
 2 1 -8 238.721 19.91 1
 -2 -1 -8 207.655 20.6766 1
 2 -1 8 235.949 15.4138 3
 2 -1 8 235.002 15.8227 6
 -2 1 8 209.862 20.3022 1
 -2 1 8 244.766 17.9994 6
 -2 -1 8 257.517 21.0845 1
 2 -1 -8 207.263 18.8045 1
 2 1 8 225.167 16.3951 3
 2 1 8 237.083 14.8563 6
 -2 -1 8 244.857 17.5858 6
 2 1 8 227.859 21.7018 1
 -2 1 -8 242.199 22.5374 1
 3 -1 8 58.5096 7.66329 6
 3 1 -8 60.5829 9.73093 1
 -3 -1 -8 66.1603 12.6731 1
 -3 1 8 69.2864 10.1715 6
 3 -1 8 74.9334 5.00952 3
 3 1 8 69.8249 7.39285 3
 -3 1 -8 55.5026 9.83642 1
 -3 -1 8 56.8599 8.94376 6
 -3 1 -8 86.1658 13.901 1
 3 -1 -8 66.1572 9.78255 1
 3 1 8 78.6026 7.51868 6
 -4 1 8 91.2993 11.9358 6
 -4 -1 -8 53.6371 12.0892 1
 -4 -1 8 75.2247 10.9242 6
 -4 1 -8 70.7592 13.3558 1
 -5 1 8 319.128 26.0789 6
 5 -1 8 287.2 16.0622 7
 5 1 -8 315.473 15.5612 8
 5 1 8 280.132 15.6616 7
 5 -1 -8 314.561 15.654 8
 -5 -1 8 279.441 23.7958 6
 6 1 -8 18.1657 3.58642 8
 6 -1 8 13.8 3.26082 7
 -6 1 8 12.4464 8.44973 6
 -6 1 -8 27.0148 4.03825 5
 -6 -1 8 8.49187 6.45878 6
 -6 1 -8 23.7845 3.70096 2
 6 -1 -8 15.8631 3.5946 8
 6 1 8 17.2611 3.41683 7
 7 1 -8 128.18 9.22517 8
 -7 1 8 109.934 18.887 6
 7 1 -8 116.553 8.42162 4
 7 -1 8 125.036 9.94468 7
 7 1 8 125.1 9.56505 7
 7 1 8 121.196 8.18171 4
 -7 -1 8 89.0316 16.4693 6
 -7 1 -8 117.364 8.59906 2
 -7 1 -8 112.192 8.30804 5
 7 -1 -8 124.467 11.2155 8
 8 1 -8 64.6174 6.50026 8
 8 -1 8 65.5103 5.53745 4
 8 -1 8 61.7784 7.00663 7
 -8 -1 -8 71.1452 11.3299 5
 8 1 8 70.6801 5.80617 4
 8 -1 -8 65.8305 7.76683 8
 8 1 8 71.4355 7.21795 7
 -8 1 -8 56.6203 5.92064 5
 -9 -1 -8 63.7332 6.15387 5
 9 -1 8 75.1325 7.29647 7
 9 1 -8 78.7113 7.5432 8
 9 1 8 74.2107 7.01508 7
 -9 1 -8 69.0729 6.32916 5
 9 1 8 72.4223 5.7083 4
 9 -1 -8 84.2953 7.94439 8
 10 1 -8 -1.4615 3.09436 8
 10 -1 8 -1.6772 1.4484 7
 -10 -1 -8 -1.9912 1.69807 5
 10 1 8 1.97146 1.39642 4
 10 1 8 0.392 1.67663 7
 -10 1 -8 4.62125 1.80877 5
 11 -1 8 16.4545 2.50569 7
 11 1 8 25.2128 3.00718 7
 -11 1 -8 13.209 6.17371 5
 0 -2 8 87.8225 9.25094 6
 0 2 8 94.5965 9.08161 6
 0 2 8 86.2448 12.9128 1
 0 2 -8 98.4054 13.2025 1
 0 -2 -8 78.5109 11.3386 1
 -1 -2 -8 290.888 24.9167 1
 -1 2 8 386.029 21.8579 6
 1 2 -8 291.332 24.4464 1
 1 -2 8 336.038 20.3414 6
 -1 2 8 312.146 26.111 1
 1 -2 -8 300.165 23.95 1
 1 2 8 324.715 22.7109 3
 1 2 8 334.208 26.9224 1
 1 2 8 374.008 19.3613 6
 -1 -2 8 350.171 21.0167 6
 -1 2 -8 343.6 27.2198 1
 -1 2 -8 279.011 29.9029 1
 -2 -2 -8 578.697 37.3219 1
 -2 2 8 535.019 36.9337 1
 2 2 -8 554.224 35.3441 1
 2 -2 8 570.269 30.3936 6
 -2 2 8 562.043 31.9193 6
 2 -2 8 609.131 29.3551 3
 2 2 8 568.693 31.3399 3
 2 2 8 598.027 27.6675 6
 -2 -2 8 523.5 30.7005 6
 -2 2 -8 502.173 34.2828 1
 2 -2 -8 582.326 35.6416 1
 2 2 8 540.224 37.47 1
 -2 2 -8 616.18 39.8047 1
 3 -2 8 69.5425 11.1489 6
 -3 -2 -8 45.2393 10.1837 1
 3 2 -8 53.0739 8.38398 1
 -3 2 8 65.6237 10.0586 6
 -3 2 -8 86.9731 14.1165 1
 -3 2 -8 78.1341 11.4873 1
 3 2 8 59.8128 8.1714 3
 3 2 8 39.8794 11.7469 1
 3 2 8 71.3767 6.60946 6
 3 -2 -8 74.0323 22.0396 1
 -3 -2 8 65.5678 9.22179 6
 4 2 -8 41.7474 7.45835 1
 -4 2 8 37.1968 9.31671 6
 -4 -2 -8 35.6905 9.86341 1
 4 2 8 40.893 10.5811 1
 -4 -2 8 30.8977 7.38913 6
 4 2 8 31.6047 5.90372 3
 5 2 -8 6.48249 2.22407 4
 -5 2 8 11.0698 5.95706 6
 5 2 -8 14.3041 5.36844 8
 5 -2 8 10.593 2.30262 7
 -5 -2 8 10.1368 5.26688 6
 5 -2 -8 11.8095 2.95454 8
 5 2 8 9.92654 2.21743 7
 6 -2 8 48.9678 5.71104 7
 6 2 -8 54.093 5.13532 4
 6 2 -8 49.0471 5.35705 8
 -6 -2 8 69.8025 12.8765 6
 -6 2 -8 51.7791 5.07946 5
 6 2 8 48.9777 5.74238 8
 6 2 8 47.1512 5.43695 7
 -6 2 -8 55.5588 6.09275 2
 6 -2 -8 41.0634 5.9195 8
 7 2 -8 77.4316 8.57486 4
 7 -2 8 79.0621 7.89321 7
 -7 2 8 73.9927 16.7238 6
 7 2 -8 80.1293 7.01614 8
 -7 -2 8 63.038 13.6461 6
 7 -2 -8 87.8685 8.41665 8
 7 2 8 81.2933 6.69715 4
 -7 2 -8 83.3551 6.92388 2
 7 2 8 75.0901 7.34646 7
 -7 2 -8 87.6039 7.94919 5
 8 -2 8 43.7366 5.93143 7
 8 2 -8 43.1671 5.30174 8
 8 2 -8 46.8711 6.83222 4
 8 -2 -8 37.7892 5.91481 8
 8 2 8 36.8023 5.19106 7
 -8 2 -8 49.5292 5.42926 2
 -8 2 -8 41.1707 5.18489 5
 8 2 8 35.1265 4.4633 4
 9 -2 8 10.4598 3.43193 7
 9 2 -8 13.2859 3.55442 8
 -9 2 -8 8.82673 2.72802 5
 9 2 8 10.8358 2.38679 4
 9 2 8 13.4798 3.30593 7
 10 2 -8 12.4932 3.75021 8
 10 -2 8 17.6362 3.5348 7
 10 2 8 17.6542 3.33106 7
 -10 2 -8 19.9008 2.88332 5
 10 2 8 17.39 2.76345 4
 11 -2 8 25.6654 3.19971 7
 11 2 8 28.4347 3.66304 7
 0 3 8 15.3753 6.57379 1
 0 3 -8 7.5084 3.37859 1
 0 -3 -8 12.3375 5.66969 1
 0 3 -8 11.3699 5.10224 1
 0 3 8 10.8055 3.83164 6
 0 -3 8 13.6933 3.88424 6
 -1 3 8 1435.98 72.4357 1
 -1 -3 -8 1419.36 69.7296 1
 -1 3 8 1464.3 62.3869 6
 1 -3 8 1374.09 61.3786 6
 1 3 -8 1316.22 69.232 1
 1 3 8 1258.89 70.421 1
 -1 3 -8 1350.09 71.498 1
 1 -3 -8 1351.55 67.9786 1
 -1 -3 8 1485.86 62.4872 6
 1 3 8 1429.8 58.4965 6
 -1 3 -8 1123.51 64.9963 1
 2 3 -8 126.118 13.2672 1
 2 -3 8 133.019 10.1899 3
 2 3 -8 148.135 16.078 1
 -2 3 8 120.537 12.5615 6
 2 -3 8 116.444 15.6197 6
 -2 3 8 138.653 17.8276 1
 -2 -3 -8 146.4 16.4658 1
 -2 3 -8 122.535 17.0335 1
 2 -3 -8 132.385 14.8518 1
 -2 3 -8 134.393 15.3873 1
 -2 -3 8 140.858 12.9319 6
 2 3 8 142.913 9.6484 6
 2 3 8 126.467 19.5677 1
 -3 -3 -8 432.407 32.1327 1
 3 3 -8 473.913 28.2319 1
 3 -3 8 475.91 28.1337 6
 -3 3 8 416.092 28.9194 6
 -3 -3 8 460.591 28.2431 6
 3 3 8 456.981 34.4938 1
 -3 3 -8 430.501 37.1126 1
 -4 3 8 77.9767 12.5082 6
 4 3 -8 68.8067 9.1622 1
 -4 -3 8 72.3901 10.4436 6
 -5 3 8 29.8878 9.49043 6
 5 3 -8 53.0111 5.1744 8
 -5 -3 8 48.6808 11.7426 3
 5 -3 -8 40.5337 5.1437 8
 -5 3 -8 45.7201 4.86483 5
 -5 3 -8 41.0012 4.97944 2
 -5 -3 8 39.2676 9.33551 6
 6 3 -8 205.734 11.5596 4
 -6 3 8 213.801 24.1696 6
 6 -3 8 196.389 13.1233 7
 6 3 -8 208.561 12.4204 8
 6 3 8 204.491 12.4578 7
 -6 -3 8 197.654 20.7428 6
 6 -3 -8 204.056 12.72 8
 -6 3 -8 209.196 11.5019 5
 -6 3 -8 183.708 11.967 2
 7 3 -8 514.013 23.322 4
 -7 3 8 515.385 41.5122 6
 7 3 -8 544.594 24.7446 8
 7 -3 8 475.672 25.3166 7
 -7 3 -8 493.145 27.0776 2
 7 3 8 544.002 23.715 4
 7 -3 -8 499.844 24.4415 8
 7 3 8 411.2 28.1595 8
 -7 -3 8 442.507 36.3304 6
 -7 3 -8 496.32 23.1306 5
 7 3 8 527.015 24.9066 7
 8 3 -8 36.3252 5.5043 4
 8 3 -8 48.6163 5.39829 8
 8 -3 8 44.2949 6.04075 7
 8 -3 -8 46.299 5.8831 8
 -8 3 -8 38.2205 5.27881 5
 8 3 8 51.8578 5.1095 4
 -8 3 -8 47.8047 5.4066 2
 8 3 8 38.2291 5.10292 7
 9 3 -8 173.112 11.7341 4
 9 3 -8 172.459 11.2588 8
 9 -3 8 166.943 11.9883 7
 9 3 8 187.188 11.5939 7
 -9 3 -8 177.01 13.3358 5
 9 3 8 181.387 10.3183 4
 10 -3 8 51.401 5.52301 7
 10 3 -8 52.9137 6.06013 8
 10 3 8 56.3941 5.34336 7
 10 3 8 50.9655 4.40862 4
 -10 3 -8 52.9192 4.70182 5
 11 -3 8 61.171 4.73558 7
 11 3 8 54.8319 5.07513 7
 0 -4 8 56.8709 8.45236 3
 0 -4 8 58.8392 8.18471 6
 0 4 -8 63.6033 11.2581 1
 0 4 -8 51.1563 9.48408 1
 0 4 8 51.3939 7.15749 6
 0 4 8 64.6423 12.3997 1
 -1 -4 -8 140.057 14.8022 3
 -1 4 8 130.939 12.7036 6
 1 -4 8 142.819 12.3862 3
 -1 -4 -8 133.224 15.9498 1
 1 -4 8 133.077 12.7516 6
 1 4 -8 164.044 19.2401 1
 1 4 -8 136.568 14.4316 1
 1 -4 -8 146.443 16.666 1
 -1 4 -8 143.711 19.0927 1
 1 4 8 134.751 10.3947 6
 -1 -4 8 135.72 19.0351 6
 -1 4 -8 177.355 17.5548 1
 1 4 8 142.064 18.0277 1
 -2 4 8 288.069 21.3612 6
 -2 -4 -8 260.688 23.7111 1
 2 4 -8 279.905 21.4366 1
 -2 4 8 279.993 26.5083 1
 2 -4 8 302.861 20.4153 6
 2 -4 8 276.313 16.619 3
 -2 -4 -8 306.671 22.4917 3
 -2 4 -8 236.655 25.9478 1
 2 -4 -8 231.27 21.3434 1
 2 4 8 281.205 28.0449 1
 -2 4 -8 224.312 21.4283 1
 -2 -4 8 302.55 20.1558 6
 2 4 8 274.928 14.0881 6
 -3 4 8 343.929 24.7083 6
 3 4 -8 339.274 23.3992 1
 -3 -4 -8 287.2 26.2248 1
 -3 -4 -8 336.816 24.3781 3
 3 4 8 372.39 31.837 1
 -3 4 -8 319.283 32.2226 1
 -3 -4 8 316.224 22.4516 6
 -3 -4 8 359.116 27.1283 3
 4 4 -8 334.758 16.9506 4
 4 4 -8 359.658 17.856 8
 -4 4 8 393.644 28.8533 6
 -4 -4 -8 368.021 25.5462 3
 -4 -4 8 340.266 24.7931 6
 -4 -4 8 424.823 30.9753 3
 -5 4 8 34.8052 4.51738 2
 5 4 -8 29.2478 4.11569 4
 5 4 -8 32.039 4.11498 8
 -5 4 8 23.8956 7.89386 6
 -5 -4 8 64.6539 17.0841 3
 -5 4 -8 30.0368 4.20495 5
 5 4 8 45.5267 4.52071 7
 -5 4 -8 24.0915 8.54689 2
 5 -4 -8 42.2673 9.08325 8
 -5 -4 8 31.5114 8.81456 6
 6 -4 8 182.577 12.3158 7
 6 4 -8 178.529 11.4575 8
 6 4 -8 180.634 10.7981 4
 -6 4 8 156.911 21.8762 6
 -6 4 8 185.251 10.4099 2
 6 4 8 183.173 11.5634 7
 -6 4 -8 168.848 11.4367 2
 -6 4 -8 169.353 10.5061 5
 6 -4 -8 183.789 11.6033 8
 -6 -4 8 196.978 20.4953 6
 -7 4 8 60.9028 17.1818 6
 7 4 -8 64.5876 6.64817 8
 7 -4 8 56.6271 6.88684 7
 -7 4 8 47.1514 5.56954 5
 7 4 -8 59.0227 6.18219 4
 7 4 8 54.7103 6.08915 7
 -7 4 -8 63.8621 5.98874 5
 7 4 8 59.2975 5.68177 4
 7 4 8 57.8088 6.05353 8
 7 -4 -8 68.091 6.64574 8
 -7 4 -8 57.6127 6.44635 2
 8 4 -8 105.434 8.58121 4
 -8 4 8 73.7451 18.9196 5
 8 -4 8 85.3966 8.56874 7
 8 4 -8 104.916 8.37225 8
 -8 4 -8 103.913 7.62533 5
 -8 4 -8 105.077 14.4803 2
 8 4 8 90.2432 7.21216 4
 8 4 8 89.6878 7.52286 7
 9 -4 8 134.733 10.1162 7
 9 4 -8 115.615 10.4028 4
 -9 4 8 134.395 7.99823 5
 9 4 -8 127.191 9.34116 8
 -9 4 -8 138.641 8.70489 5
 -9 4 -8 101.314 15.1589 2
 9 4 8 140.6 8.55695 4
 9 4 8 147.999 9.77283 7
 10 4 -8 -2.3162 3.1564 4
 10 4 -8 1.53486 2.22516 8
 10 -4 8 8.87747 5.02815 7
 10 4 8 -2.2411 4.00436 7
 10 4 8 1.24743 1.32973 4
 -10 4 -8 3.36296 1.51949 5
 11 -4 8 0.63522 2.48778 7
 -11 4 -8 2.5851 2.44012 5
 11 4 8 1.08337 4.90319 7
 0 5 -8 61.7206 14.1027 1
 0 5 8 87.7871 9.483 6
 0 5 8 98.4826 16.7654 1
 0 -5 8 92.5809 10.6053 3
 0 5 -8 69.5024 11.8672 1
 0 -5 8 91.976 10.2814 6
 0 -5 -8 66.8979 11.6338 1
 -1 -5 -8 908.224 51.0966 3
 1 5 -8 962.252 57.291 1
 -1 5 8 819.686 44.8363 6
 -1 5 8 832.416 56.7373 1
 -1 -5 -8 1013.5 55.4496 1
 1 5 -8 952.756 52.1302 1
 1 -5 8 982.257 47.2602 6
 1 -5 8 845.959 44.4306 3
 1 -5 -8 1011.37 54.2608 1
 -1 5 -8 882.484 57.8364 1
 -1 5 -8 856.439 51.3241 1
 -1 -5 8 928.916 46.1585 6
 -1 -5 8 928.109 49.0267 3
 1 5 8 996.619 41.5918 6
 1 5 8 957.403 58.7774 1
 2 5 -8 125.245 14.2453 1
 -2 -5 -8 131.577 14.3293 3
 -2 -5 -8 96.2222 14.6338 1
 2 -5 8 125.228 10.5352 3
 -2 5 8 86.9928 12.0003 6
 2 -5 8 114.98 12.4578 6
 -2 -5 8 107.522 13.957 3
 2 5 8 96.4449 17.4797 1
 2 -5 -8 97.0364 14.1252 1
 -2 5 -8 88.9997 18.3034 1
 -2 -5 8 121.682 12.0318 6
 -2 5 -8 129.391 20.0201 1
 3 -5 8 52.4152 6.26519 3
 -3 -5 -8 52.2301 10.8689 3
 -3 -5 8 62.7696 11.3576 3
 -3 -5 8 60.6305 8.69501 6
 -4 5 8 122.563 8.52993 2
 4 5 -8 91.9252 13.9846 8
 -4 -5 -8 114.117 15.6088 3
 4 5 -8 103.217 17.6247 4
 -4 -5 8 132.643 16.9954 3
 -4 5 -8 117.813 8.28785 2
 4 5 8 125.044 8.04723 7
 4 -5 -8 122.558 9.34251 8
 -4 5 -8 116.217 7.59307 5
 -4 -5 8 126.859 13.8374 6
 -5 5 8 85.9815 6.47388 2
 -5 -5 -8 94.1137 6.64193 2
 -5 5 8 91.359 15.6818 6
 5 5 -8 93.2313 6.88441 4
 -5 -5 -8 88.56 6.51615 5
 5 5 -8 85.166 7.20063 8
 5 5 8 84.8531 6.83709 7
 -5 5 -8 80.174 7.09171 2
 -5 5 -8 92.6943 6.84175 5
 5 -5 -8 90.3766 7.32829 8
 -5 -5 8 85.5617 12.4971 6
 -5 -5 8 110.089 16.0266 3
 6 5 -8 114.919 13.0282 4
 6 5 -8 104.563 8.49509 8
 -6 5 8 114.363 7.85647 5
 -6 5 8 84.0352 15.7338 6
 -6 -5 -8 89.8973 7.37996 5
 -6 5 8 99.5294 7.44052 2
 6 5 8 124.894 9.35468 7
 6 -5 -8 118.915 8.75218 8
 -6 5 -8 108.806 8.01833 5
 -6 5 -8 98.6334 8.30032 2
 6 5 8 122.561 8.21409 4
 -6 -5 8 90.6727 14.7015 6
 7 5 -8 232.959 13.3625 4
 -7 -5 -8 228.032 12.4671 5
 -7 5 8 214.985 12.1978 2
 7 -5 8 237.137 15.2684 7
 7 5 -8 234.496 14.0024 8
 -7 5 8 223.725 12.4024 5
 7 5 8 232.222 13.7652 8
 -7 5 -8 229.706 13.855 2
 -7 5 -8 228.74 12.8935 5
 7 5 8 230.857 12.952 4
 7 5 8 234.717 13.7239 7
 -8 5 8 5.97136 2.1949 5
 8 5 -8 5.95367 3.92077 4
 8 -5 8 16.7222 5.45985 7
 -8 -5 -8 8.06207 2.19792 5
 8 5 -8 10.6861 8.90802 8
 8 5 8 1.65965 3.07824 4
 -8 5 -8 6.97908 2.43418 2
 -8 5 -8 10.3931 2.71393 5
 8 5 8 7.11438 2.36849 8
 9 5 -8 13.4606 3.27854 8
 9 5 -8 12.2511 4.93875 4
 -9 -5 -8 7.60531 4.35436 5
 9 -5 8 7.95982 2.7007 7
 -9 5 -8 5.1591 3.8969 2
 9 5 8 15.8296 3.77277 7
 9 5 8 17.6839 3.29804 4
 -9 5 -8 6.58134 2.34731 5
 -10 5 8 16.8821 4.77223 5
 10 -5 8 13.9785 2.93423 7
 10 5 -8 20.8068 3.95363 4
 10 5 -8 26.0194 3.78137 8
 10 5 8 30.4505 5.2528 7
 10 5 8 24.0763 2.92089 4
 -10 5 -8 23.9169 3.00163 5
 11 -5 8 92.597 5.4239 7
 -11 5 -8 84.9859 5.56205 5
 11 5 8 91.9265 6.63871 7
 0 6 8 338.725 21.3706 6
 0 -6 -8 356.933 29.1714 3
 0 -6 -8 383.863 30.8109 1
 0 6 8 339.89 34.9328 1
 0 -6 8 352.409 23.7435 6
 0 -6 8 381.074 25.6329 3
 0 6 -8 317.219 31.4112 1
 0 6 -8 336.07 28.3327 1
 -1 6 8 560.425 32.7713 6
 1 6 -8 478.11 35.4501 1
 -1 -6 -8 602.794 39.3775 3
 -1 6 8 622.197 47.9307 1
 -1 -6 -8 631.813 41.8436 1
 1 -6 8 588.484 32.8014 3
 1 -6 8 566.86 33.3961 6
 -1 -6 8 541.435 32.4555 6
 1 6 8 577.785 46.1667 1
 -1 6 -8 524.554 45.5519 1
 1 -6 -8 615.746 40.7701 1
 -1 -6 8 616.201 36.4588 3
 1 6 8 582.67 27.1349 6
 -1 6 -8 539.249 38.341 1
 2 -6 8 16.0178 5.3361 6
 -2 6 8 2.70253 3.88746 6
 2 -6 8 12.0618 4.54167 3
 -2 -6 -8 -2.8251 3.70977 3
 -2 -6 8 5.91685 3.19493 6
 -2 -6 8 -1.1479 3.15417 3
 -2 6 -8 6.81992 7.26427 1
 -2 6 -8 4.98415 9.09284 1
 -3 6 8 73.8857 5.6798 2
 3 6 -8 68.9498 5.9077 8
 -3 6 8 66.6406 5.41815 5
 3 6 -8 80.9814 6.06068 4
 -3 -6 -8 88.1753 13.4808 3
 3 6 8 61.1571 8.46696 7
 -3 6 -8 72.8898 6.17332 2
 -3 -6 8 65.3189 11.5463 3
 -3 6 -8 69.4533 5.35986 5
 -3 -6 8 71.6643 10.2414 6
 -4 6 8 49.1581 5.16108 5
 -4 6 8 61.5619 5.21386 2
 4 6 -8 65.4274 5.53734 4
 4 6 -8 64.1227 5.70013 8
 -4 -6 -8 42.3515 10.1051 3
 4 -6 8 66.3747 5.97927 2
 -4 -6 -8 55.4275 4.99239 5
 4 -6 -8 59.2913 6.1398 8
 -4 -6 8 79.4827 13.0897 3
 -4 6 -8 71.0916 6.04769 2
 -4 6 -8 67.5434 5.39473 5
 4 6 8 61.4929 5.55982 7
 -4 -6 8 47.1555 9.49553 6
 -5 -6 -8 73.29 5.42608 5
 5 6 -8 60.7754 5.89281 4
 -5 6 8 62.5531 5.55341 5
 -5 6 8 69.886 5.60709 2
 5 6 -8 63.5757 6.32171 8
 -5 -6 8 65.3767 15.8471 6
 -5 6 -8 59.7724 6.23213 2
 5 -6 -8 44.8371 5.96338 8
 5 6 8 63.1922 5.77255 7
 -5 6 -8 54.7359 5.31419 5
 5 6 8 58.553 5.64187 4
 -6 -6 -8 17.9009 4.61663 5
 -6 6 8 14.2559 3.23448 5
 -6 6 8 13.9072 3.08978 2
 -6 6 8 14.2917 8.03139 6
 6 6 -8 16.6065 3.89122 8
 6 6 -8 16.816 4.00621 4
 6 6 8 15.5368 3.30339 4
 -6 6 -8 14.4012 2.86675 5
 6 6 8 17.454 3.68777 7
 -6 6 -8 18.0823 3.84005 2
 7 6 -8 3.3512 2.47278 8
 7 6 -8 4.53687 2.93238 4
 -7 6 8 4.05041 1.82608 5
 -7 6 8 4.55903 1.97755 2
 7 -6 8 4.10335 2.16343 7
 -7 -6 -8 6.05291 2.04834 5
 -7 6 -8 3.5892 1.92403 5
 7 6 8 2.88759 2.05101 8
 7 6 8 2.44344 1.98499 4
 7 6 8 1.64675 2.37259 7
 -7 6 -8 4.26711 2.48427 2
 -8 6 8 55.7358 5.01241 2
 8 -6 8 43.6804 6.06591 7
 -8 6 8 56.9166 4.98534 5
 8 6 -8 55.3695 6.09733 8
 -8 -6 -8 70.0245 5.00152 5
 8 6 -8 54.7728 7.25301 4
 -8 6 -8 60.0469 5.6282 5
 8 6 8 55.9956 6.78187 7
 -8 6 -8 56.7984 6.01307 2
 8 6 8 54.7774 5.40367 4
 8 6 8 52.5933 5.61913 8
 9 6 -8 46.3785 6.63058 4
 9 6 -8 47.0519 5.19943 8
 -9 6 8 61.4254 11.3019 5
 9 -6 8 45.3857 5.54858 7
 -9 -6 -8 35.5056 3.98641 5
 -9 6 -8 62.2236 5.1969 2
 -9 6 -8 51.8748 4.88188 5
 9 6 8 51.4511 4.7129 4
 9 6 8 30.5314 5.44302 7
 9 6 8 48.0717 4.63519 8
 -10 6 8 22.1049 3.31965 5
 10 -6 8 24.2025 3.55736 7
 10 6 -8 22.2178 3.47748 8
 10 6 -8 19.6133 4.35565 4
 10 6 8 18.9743 4.73745 7
 10 6 8 22.0904 2.74749 4
 -10 6 -8 23.5992 2.80712 5
 0 -7 8 173.145 16.6853 6
 0 -7 8 177.626 17.4464 3
 0 -7 -8 205.072 10.233 5
 0 -7 8 218.424 14.558 5
 0 -7 -8 200.759 23.2455 3
 0 7 8 228.685 16.0501 6
 1 -7 8 551.417 33.7273 3
 1 -7 8 625.459 35.5351 6
 -1 -7 -8 549.998 23.3767 5
 -1 -7 -8 555.597 40.0929 3
 -1 7 8 526.536 23.4718 5
 -1 7 8 555.245 24.3979 2
 -1 7 8 564.094 33.0831 6
 -1 -7 8 558.884 36.227 3
 -1 7 -8 563.157 25.3942 2
 1 -7 -8 576.738 40.8973 1
 1 -7 -8 520.855 40.2455 3
 -1 -7 8 537.492 32.8204 6
 -2 7 8 78.4933 11.5172 6
 -2 7 8 84.9944 6.20549 5
 2 7 -8 91.4004 6.28714 4
 -2 -7 -8 86.3022 5.5068 5
 2 -7 8 65.3199 10.9219 3
 -2 7 8 73.5214 6.13408 2
 -2 -7 -8 70.878 14.7761 3
 2 7 8 102.669 19.494 7
 -2 -7 8 67.5662 11.7498 3
 -2 7 -8 75.4803 6.80783 2
 -2 -7 8 75.9077 10.7533 6
 -2 7 -8 82.3982 5.80604 5
 -3 7 8 28.3391 3.42681 2
 -3 -7 -8 23.1438 9.57729 3
 -3 7 8 29.8494 3.47724 5
 3 7 -8 30.7278 7.11156 8
 3 7 -8 30.2211 3.92176 4
 -3 7 -8 28.499 3.97924 2
 3 7 8 24.1881 3.54998 7
 -3 7 -8 28.9357 3.6431 5
 -3 -7 8 19.6497 6.71818 6
 -3 -7 8 22.5609 10.6044 3
 4 7 -8 61.4453 6.13065 8
 4 7 -8 65.2075 6.14998 4
 -4 -7 -8 73.452 5.30847 5
 -4 7 8 68.4279 5.64494 5
 -4 -7 -8 79.3989 15.7026 3
 -4 7 8 74.9834 5.9061 2
 -4 7 -8 63.8648 5.82355 5
 -4 -7 8 56.3378 5.90384 5
 -4 7 -8 65.4177 6.53129 2
 4 7 8 75.325 5.84417 4
 4 7 8 65.7697 5.82629 7
 -4 -7 8 62.5364 11.4188 6
 -5 7 8 44.4791 4.65247 2
 5 7 -8 38.0847 9.2067 8
 -5 7 8 47.7189 6.68119 5
 5 7 -8 47.6872 5.77308 4
 -5 -7 -8 41.2711 4.42581 5
 -5 7 -8 35.4455 7.85074 5
 -5 -7 8 47.3184 9.5728 6
 5 7 8 39.3475 8.00388 4
 -6 7 8 50.829 4.86782 5
 6 7 -8 55.9076 6.24848 8
 -6 -7 -8 53.1536 4.7491 5
 -6 7 8 41.381 4.85719 2
 6 7 -8 51.3277 6.10552 4
 6 7 8 43.3725 5.16461 4
 6 7 8 46.4543 6.61991 7
 -6 7 -8 46.7119 5.61237 2
 -6 7 -8 52.8175 5.34572 5
 7 7 -8 49.6705 5.86679 8
 7 7 -8 58.4214 6.71873 4
 -7 7 8 49.9257 5.09186 2
 -7 7 8 56.0136 5.19986 5
 -7 -7 -8 52.1032 9.52903 5
 7 -7 8 46.8984 6.11091 7
 -7 7 -8 52.1425 5.35181 5
 -7 7 -8 55.1328 6.22763 2
 7 7 8 57.2893 6.17979 8
 7 7 8 51.297 7.40267 7
 7 7 8 53.622 5.42702 4
 -8 -7 -8 -1.4922 1.28758 5
 8 -7 8 2.39563 1.96268 7
 -8 7 8 3.80634 1.80763 5
 -8 7 8 -1.532 1.61324 2
 8 7 -8 1.3619 2.1266 8
 8 7 -8 0.84558 3.7114 4
 8 7 8 3.41005 5.24357 7
 8 7 8 2.36252 1.84162 4
 -8 7 -8 0.02588 1.54165 5
 -8 7 -8 1.30682 1.74077 2
 8 7 8 0.66943 1.68849 8
 -9 7 8 6.94946 1.72786 5
 9 7 -8 6.01833 2.30352 8
 9 7 -8 5.11781 5.18494 4
 9 -7 8 4.99055 2.32696 7
 9 7 8 12.8744 5.66868 7
 -9 7 -8 5.10486 2.29492 5
 9 7 8 3.47275 1.78566 8
 -9 7 -8 5.57746 2.05962 2
 9 7 8 4.79555 1.85813 4
 10 7 -8 31.4571 3.74671 8
 -10 7 8 30.0206 2.58413 5
 10 7 -8 32.8157 4.73209 4
 10 -7 8 31.4739 3.63487 7
 10 7 8 31.3981 2.93999 4
 10 7 8 38.6373 5.45027 7
 -10 7 -8 31.3229 2.96381 5
 0 8 -8 15.8608 4.3979 4
 0 8 8 16.215 2.79746 7
 0 -8 -8 10.3849 2.15604 5
 0 8 8 18.2452 2.37687 5
 0 8 8 13.2303 5.76899 6
 0 -8 8 16.5444 6.46622 3
 0 -8 -8 29.4137 8.82245 3
 0 -8 8 19.8111 6.28969 6
 0 -8 8 12.4952 2.50319 5
 0 8 8 16.2577 3.35756 2
 0 8 -8 18.8471 3.40425 2
 -1 8 8 134.859 8.12323 2
 1 -8 8 116.766 15.2013 3
 1 8 -8 124.31 8.16306 4
 -1 -8 -8 118.417 18.306 3
 -1 -8 -8 128.058 7.30757 5
 -1 8 8 127.416 7.28113 5
 -1 8 8 125.524 15.0257 6
 -1 -8 8 130.66 17.313 3
 1 8 8 133.812 7.98643 2
 -1 8 -8 132.006 8.85791 2
 1 8 8 123.221 7.8401 7
 1 -8 -8 143.249 19.6092 3
 -1 8 -8 121.907 7.33386 5
 1 -8 -8 131.05 7.54509 5
 -1 -8 8 132.842 13.9712 6
 -1 -8 8 122.087 8.30166 5
 2 8 -8 101.963 7.28349 4
 2 8 -8 109.594 7.3748 8
 -2 -8 -8 95.977 6.18792 5
 -2 8 8 112.455 14.8529 6
 -2 8 8 91.8537 6.83565 2
 2 -8 8 117.199 15.6038 3
 -2 8 8 96.4847 6.40491 5
 -2 -8 8 113.196 17.3403 3
 2 8 8 93.0837 6.42013 4
 -2 -8 8 90.3372 12.1614 6
 2 8 8 101.688 6.44077 2
 -2 8 -8 96.4007 6.63768 5
 -2 8 -8 98.4681 7.72995 2
 -2 -8 8 100.443 6.96992 5
 2 -8 -8 91.8284 5.65985 5
 2 8 8 105.26 7.02923 7
 -3 8 8 331.278 17.1941 2
 -3 -8 -8 350.215 16.4388 5
 3 8 -8 366.625 17.8258 4
 -3 8 8 364.975 16.8991 5
 3 8 -8 371.916 18.201 8
 -3 -8 -8 391.181 34.9569 3
 3 8 8 360.494 17.4423 7
 -3 -8 8 356.401 25.5981 6
 -3 8 -8 347.818 17.1245 5
 -3 -8 8 347.033 17.1359 5
 3 8 8 356.226 17.0883 4
 -3 8 -8 360.849 18.7132 2
 -4 8 8 146.208 8.79545 5
 -4 -8 -8 139.541 8.4694 5
 4 8 -8 141.706 9.8202 8
 4 8 -8 139.061 9.38349 4
 -4 8 8 152.464 9.22519 2
 -4 8 -8 149.123 9.81163 5
 -4 -8 8 136.184 8.84898 5
 4 8 8 133.074 8.7761 4
 -4 -8 8 128.99 15.0697 6
 4 8 8 143.418 9.25184 7
 -4 8 -8 145.649 10.3733 2
 5 8 -8 90.8478 7.72024 8
 -5 8 8 79.9217 6.49823 5
 -5 8 8 82.9794 6.65596 2
 -5 -8 -8 84.7974 6.29072 5
 5 8 -8 83.3807 7.46529 4
 5 8 8 82.2652 6.76332 4
 5 8 8 88.1383 7.35051 7
 -5 8 -8 85.2449 7.74235 2
 -5 8 -8 86.1006 7.03335 5
 -6 8 8 89.4139 6.99945 2
 -6 -8 -8 82.6063 6.34808 5
 -6 8 8 93.0593 6.76465 5
 6 8 -8 83.648 7.88748 8
 6 8 -8 88.3372 7.92201 4
 -6 8 -8 90.6022 7.2256 5
 -6 8 -8 88.3769 7.90459 2
 6 8 8 92.263 7.13135 4
 6 8 8 95.1023 8.1385 8
 6 8 8 91.8886 8.63458 7
 -7 8 8 75.5763 5.99453 5
 -7 8 8 83.3582 6.28817 2
 7 8 -8 80.989 7.43012 8
 7 -8 8 74.6101 7.63613 7
 7 8 -8 81.5937 7.92215 4
 -7 -8 -8 81.6291 5.73505 5
 -7 8 -8 83.7752 7.50514 2
 7 8 8 78.4851 9.16513 7
 7 8 8 79.4028 6.64088 4
 -7 8 -8 77.7679 6.59504 5
 7 8 8 72.5312 7.22401 8
 8 -8 8 29.9574 4.58724 7
 8 8 -8 29.2256 5.28099 4
 -8 -8 -8 37.1784 12.5198 5
 -8 8 8 26.381 3.78483 2
 8 8 -8 40.3662 5.01153 8
 -8 8 8 34.5875 3.69871 5
 8 8 8 40.5398 7.27574 7
 8 8 8 30.0074 3.93078 4
 -8 8 -8 23.3802 4.03886 2
 8 8 8 33.0007 4.52008 8
 -8 8 -8 36.9325 4.31018 5
 -9 8 8 9.55112 1.92627 5
 9 8 -8 12.5107 2.79727 8
 9 -8 8 13.1719 3.1465 7
 9 8 -8 7.58977 4.32809 4
 -9 -8 -8 10.3855 1.64914 5
 9 8 8 5.21181 1.80539 8
 -9 8 -8 10.3509 2.1909 2
 9 8 8 6.93142 1.76252 4
 -9 8 -8 12.2289 2.40997 5
 9 8 8 11.3076 5.03963 7
 10 8 -8 0.76014 2.18058 4
 10 -8 8 4.31474 2.01998 7
 -10 8 8 3.18538 0.99703 5
 10 8 -8 3.8422 1.56194 8
 10 8 8 0.76487 3.50042 7
 10 8 8 0.83199 0.86353 4
 -10 8 -8 1.69882 1.10351 5
 0 9 8 48.3686 4.66485 7
 0 -9 -8 54.1922 4.22788 5
 0 9 -8 41.5507 5.20692 2
 0 9 8 46.7357 4.06085 5
 0 -9 8 55.1425 4.94561 5
 0 -9 8 37.6526 11.4212 3
 0 9 -8 49.7868 5.10771 4
 0 -9 -8 29.1981 10.6543 3
 0 9 8 49.3052 4.57721 2
 -1 -9 -8 165.304 40.0103 3
 -1 9 8 131.224 7.66226 5
 -1 9 8 151.111 8.94231 2
 -1 -9 -8 137.975 8.03583 5
 1 -9 8 140.877 20.3741 3
 -1 9 8 133.164 16.8364 6
 1 9 -8 148.477 9.21972 4
 1 9 8 143.952 8.3838 2
 -1 9 -8 152.318 9.82694 2
 -1 9 -8 113.474 9.18444 4
 -1 -9 8 148.833 9.09375 5
 1 9 8 145.876 8.91179 7
 -1 -9 8 177.121 42.5037 6
 1 -9 -8 136.216 7.71355 5
 -1 -9 8 165.606 20.5342 3
 -1 9 -8 138.08 7.73408 5
 2 9 -8 380.125 18.365 4
 2 9 -8 357.675 18.1271 8
 2 -9 8 327.802 31.9069 3
 -2 9 8 384.221 30.3069 6
 -2 9 8 388.487 17.1112 5
 -2 -9 -8 371.316 16.9712 5
 -2 9 8 388.567 18.0382 2
 2 9 8 340.813 17.0446 4
 -2 9 -8 380.543 19.251 2
 -2 -9 8 390.169 18.0644 5
 2 9 8 351.447 16.7605 2
 -2 9 -8 344.995 17.1148 5
 2 9 8 374.822 18.0228 7
 -2 -9 8 373.535 28.4147 6
 2 -9 -8 367.125 15.9658 5
 3 9 -8 2.12937 2.01554 8
 -3 9 8 -4.006 6.27955 6
 -3 9 8 0.51087 1.61442 2
 3 9 -8 2.9919 1.93302 4
 -3 9 8 2.20727 2.55333 5
 -3 -9 -8 1.03774 1.38719 5
 -3 -9 8 -2.59 6.42665 6
 3 9 8 0.03627 1.39399 4
 3 9 8 2.0081 1.61016 7
 -3 9 -8 1.43227 1.63362 5
 -3 9 -8 -1.0683 4.33787 2
 -3 -9 8 3.51842 2.05308 5
 4 9 -8 312.813 16.7758 8
 4 9 -8 313.271 16.4561 4
 -4 -9 -8 314.957 14.9901 5
 -4 9 8 295.216 15.1289 5
 -4 9 8 312.196 16.0624 2
 -4 9 8 300.366 34.4129 6
 -4 9 -8 321.386 17.6091 2
 -4 -9 8 290.158 16.1294 5
 4 9 8 292.927 15.4826 4
 4 9 8 322.912 16.1723 7
 -4 9 -8 310.393 15.7908 5
 5 9 -8 437.494 21.5932 4
 5 9 -8 441.217 22.0933 8
 -5 9 8 446.165 21.1531 2
 -5 9 8 446.059 20.417 5
 -5 -9 -8 435.131 19.9121 5
 -5 9 -8 432.637 22.5376 2
 -5 -9 8 433.594 20.6708 5
 5 9 8 454.495 20.9796 4
 5 9 8 453.43 21.4693 7
 -5 9 -8 418.264 20.8069 5
 -6 9 8 24.495 4.03923 2
 6 9 -8 31.4836 5.22032 4
 -6 -9 -8 18.7236 6.91058 5
 -6 9 8 26.2143 3.59136 5
 6 9 -8 20.2093 4.21429 8
 6 9 8 17.4548 3.25316 4
 -6 9 -8 16.5599 3.37552 5
 6 9 8 18.3559 4.04067 8
 -6 -9 8 24.2895 4.21863 5
 6 9 8 27.1587 5.63523 7
 -6 9 -8 13.5972 3.48452 2
 7 9 -8 28.7863 5.65322 4
 -7 9 8 25.8988 3.39716 5
 -7 -9 -8 23.6188 3.12756 5
 7 9 -8 27.4128 4.75358 8
 -7 9 8 25.4655 4.01805 2
 -7 -9 8 21.2777 12.2246 5
 -7 9 -8 21.2665 3.98432 2
 -7 9 -8 35.4198 4.40898 5
 7 9 8 20.3304 5.28508 7
 7 9 8 31.9764 4.02582 4
 7 9 8 24.4022 4.24921 8
 -8 9 8 25.8735 3.2439 5
 8 9 -8 29.1195 4.15611 8
 8 -9 8 30.9258 4.51225 7
 -8 -9 -8 25.7163 3.03337 5
 8 9 -8 23.0056 5.43295 4
 -8 9 8 28.4306 3.46414 2
 8 9 8 26.8309 3.71443 4
 8 9 8 35.1353 6.45164 7
 -8 9 -8 29.5431 4.35134 2
 -8 9 -8 34.4836 4.017 5
 8 9 8 32.0138 4.19249 8
 9 9 -8 -0.6424 3.52403 4
 9 -9 8 1.0292 1.20339 7
 9 9 -8 1.39399 1.2851 8
 -9 9 8 1.01802 0.94883 5
 9 9 8 -0.6251 4.53996 7
 -9 9 -8 -0.5577 1.44325 2
 9 9 8 0.25611 1.05635 4
 9 9 8 2.64606 1.52268 8
 -9 9 -8 2.65792 1.34902 5
 0 10 -8 187.507 11.1264 4
 0 10 8 183.565 10.9393 7
 0 10 -8 207.469 11.6518 2
 0 -10 8 182.114 11.5678 5
 0 -10 -8 179.887 9.85245 5
 0 10 8 171.69 10.3443 2
 -1 10 8 111.963 14.4138 2
 1 10 -8 154.301 9.7035 4
 1 10 -8 138.394 9.43315 2
 -1 10 8 139.974 7.83374 5
 -1 10 -8 143.203 9.91078 2
 1 10 8 157.024 9.3916 7
 1 -10 -8 139.14 8.07252 5
 -1 -10 8 188.921 17.688 5
 1 10 8 144.99 8.64097 2
 -2 10 8 319.143 15.3552 5
 -2 10 8 321.101 30.6699 6
 2 10 -8 330.646 16.6576 8
 -2 -10 -8 322.018 15.5953 5
 -2 10 8 312.679 16.4667 2
 2 10 8 367.519 18.1999 7
 2 10 8 302.599 15.4264 4
 -2 10 -8 366.541 27.8396 5
 -2 -10 8 336.174 16.7406 5
 -2 10 -8 330.295 17.8197 2
 -3 -10 -8 6.13313 2.14383 5
 3 10 -8 6.27379 2.6008 8
 3 10 -8 1.74295 1.76291 4
 -3 10 8 9.08729 13.3195 6
 -3 10 8 6.41261 1.97876 5
 -3 10 8 5.98783 2.47567 2
 3 10 8 2.74997 1.88788 7
 -3 -10 8 4.9094 2.07815 5
 -3 10 -8 3.35224 1.89889 5
 -3 10 -8 5.09697 2.70871 2
 3 10 8 3.78219 1.9596 4
 -4 -10 -8 272.574 13.6157 5
 4 10 -8 269.513 15.0289 4
 -4 10 8 280.118 13.9008 5
 4 10 -8 260.283 15.0449 8
 -4 10 8 271.33 14.7702 2
 -4 -10 8 277.403 14.4956 5
 4 10 8 277.667 14.6435 7
 4 10 8 253.698 13.9435 4
 -4 10 -8 295.921 14.5232 5
 -4 10 -8 266.293 15.8337 2
 -5 -10 -8 14.5469 2.66697 5
 -5 10 8 14.2497 2.84487 5
 5 10 -8 24.4217 4.81396 4
 5 10 -8 18.0154 3.56932 8
 -5 10 8 16.2434 3.36234 2
 5 10 8 13.0018 2.92458 4
 -5 10 -8 16.2545 3.18099 5
 5 10 8 18.505 3.78157 7
 -5 -10 8 17.0563 3.32736 5
 -5 10 -8 21.4651 4.55508 2
 -6 -10 -8 69.0147 5.32528 5
 -6 10 8 71.3726 5.67478 5
 -6 10 8 67.1631 6.0444 2
 6 10 -8 69.9036 7.86655 4
 6 10 -8 75.5894 6.69236 8
 -6 10 -8 70.209 6.12746 5
 6 10 8 64.0618 5.8466 4
 -6 -10 8 74.4911 6.06827 5
 -6 10 -8 86.2081 7.49119 2
 6 10 8 69.5003 7.11165 8
 6 10 8 69.6316 7.96827 7
 7 10 -8 39.086 6.36218 4
 7 -10 8 28.6749 4.31912 7
 -7 10 8 32.7954 4.07487 2
 7 10 -8 34.2428 4.31202 8
 -7 10 8 31.2035 3.78271 5
 -7 -10 -8 37.9161 3.60084 5
 7 10 8 41.9477 4.36978 4
 -7 10 -8 35.137 4.23572 5
 -7 -10 8 30.1966 4.25342 5
 7 10 8 53.9772 7.72301 7
 7 10 8 38.6799 4.93928 8
 -7 10 -8 40.1817 4.96813 2
 8 -10 8 15.5135 3.10223 7
 8 10 -8 16.3801 5.03298 4
 -8 10 8 21.0429 2.85016 2
 -8 10 8 19.4262 2.66286 5
 8 10 -8 18.8411 3.68164 8
 -8 -10 -8 21.9901 2.56647 5
 8 10 8 21.8681 3.62977 8
 -8 10 -8 27.4778 3.36913 5
 -8 10 -8 26.5011 3.7565 2
 8 10 8 17.9664 2.90226 4
 8 10 8 27.2349 5.89844 7
 9 10 -8 4.73178 2.94897 4
 -9 -10 -8 4.14621 1.17416 5
 9 10 -8 2.80202 1.50723 8
 -9 10 8 3.19741 1.14651 5
 -9 10 8 -0.4461 2.75243 2
 9 -10 8 5.73025 1.73002 7
 9 10 8 3.85609 1.29069 8
 9 10 8 3.02849 1.09252 4
 9 10 8 4.64356 3.95253 7
 -9 10 -8 4.14915 1.28328 5
 -9 10 -8 4.29773 1.3188 2
 0 11 -8 27.0279 4.48404 4
 0 11 -8 23.643 4.22439 2
 0 -11 -8 25.8934 3.52357 5
 0 -11 8 28.3381 4.28516 5
 0 11 8 25.3111 3.91269 2
 -1 11 8 130.118 7.07308 5
 -1 11 8 133.088 8.70249 2
 -1 -11 -8 126.949 7.99866 5
 1 11 -8 139.548 9.26172 4
 -1 11 -8 127.629 9.44279 2
 1 -11 -8 127.022 7.52171 5
 1 11 8 131.122 8.1735 2
 1 11 8 127.885 8.76317 7
 -1 -11 8 129.086 9.02937 5
 -2 -11 -8 18.395 3.10703 5
 -2 11 8 13.986 2.55621 5
 2 11 -8 15.6126 3.1801 4
 2 11 -8 15.2658 2.95537 8
 -2 11 8 14.6877 3.12301 2
 2 11 8 19.9576 3.84336 7
 -2 -11 8 19.2154 3.62704 5
 2 11 8 19.1447 5.92055 4
 -2 11 -8 12.5624 2.19856 5
 -2 11 -8 14.3259 3.26048 2
 -3 11 8 137.439 8.04612 5
 3 11 -8 123.235 8.69403 8
 -3 11 8 144.541 9.26816 2
 3 11 -8 118.373 8.85703 4
 -3 -11 -8 137.73 8.2689 5
 3 11 8 131.663 8.12231 4
 -3 11 -8 127.664 7.94425 5
 3 11 8 127.789 8.86617 7
 -3 11 -8 133.398 9.90539 2
 -3 -11 8 124.615 8.73787 5
 -4 11 8 212.716 11.4314 5
 4 11 -8 215.445 12.6286 8
 -4 11 8 213.942 12.5736 2
 4 11 -8 217.856 13.2559 4
 -4 -11 -8 225.779 11.5954 5
 4 11 8 210.314 11.6514 4
 -4 11 -8 206.786 11.6146 5
 4 11 8 217.291 12.4496 7
 -4 -11 8 218.132 12.3213 5
 -4 11 -8 225.262 13.8228 2
 -5 -11 -8 55.9042 4.78608 5
 -5 11 8 58.2115 5.44893 2
 5 11 -8 48.4305 6.97504 4
 -5 11 8 54.5601 4.82795 5
 5 11 -8 51.8705 5.40472 8
 -5 11 -8 53.9017 6.23773 2
 5 11 8 55.8084 6.86597 7
 -5 11 -8 52.5081 5.10926 5
 5 11 8 55.9289 6.36169 8
 -5 -11 8 49.9881 5.06718 5
 5 11 8 50.6749 4.78428 4
 -6 11 8 7.28756 2.1663 2
 -6 11 8 13.145 2.52838 5
 6 11 -8 12.2619 4.85259 4
 6 11 -8 8.3711 2.32122 8
 -6 -11 -8 9.17385 2.0796 5
 -6 11 -8 8.80971 2.84237 2
 6 11 8 7.89649 2.12339 4
 -6 11 -8 10.8716 2.56376 5
 -6 -11 8 11.0123 2.49021 5
 6 11 8 5.94644 2.45003 8
 6 11 8 16.2555 5.61329 7
 -7 11 8 33.5788 4.60761 2
 -7 -11 -8 47.2247 3.86098 5
 7 11 -8 29.3449 5.24697 4
 -7 11 8 44.5276 3.98326 5
 7 -11 8 39.881 4.70018 7
 7 11 -8 44.9177 4.81468 8
 7 11 8 57.2263 7.45187 7
 7 11 8 46.1595 5.00017 8
 7 11 8 50.2152 4.89325 4
 -7 11 -8 46.2649 4.32136 5
 -7 11 -8 48.4803 5.19223 2
 -8 -11 -8 5.30697 2.56983 5
 -8 11 8 5.13868 1.50269 2
 8 11 -8 7.02997 2.12046 8
 8 11 -8 3.10018 3.51512 4
 8 -11 8 4.46174 1.59525 7
 -8 11 8 6.92602 1.64023 5
 8 11 8 4.147 1.60229 8
 -8 11 -8 8.15689 1.6679 5
 8 11 8 6.80026 4.14344 7
 -8 11 -8 3.20313 1.49985 2
 8 11 8 6.28117 1.50733 4
 0 12 -8 29.9802 4.50842 2
 0 -12 -8 30.1273 3.65409 5
 0 12 8 32.0383 4.07163 2
 -1 12 8 44.7538 4.88963 2
 -1 -12 -8 42.7045 4.47195 5
 1 12 -8 42.82 5.16288 4
 -1 -12 8 54.4906 5.43145 5
 -1 12 -8 48.2149 5.29513 2
 1 12 8 43.208 4.44557 2
 1 12 8 45.8121 4.95998 7
 1 -12 -8 46.9205 4.05395 5
 2 12 -8 90.4032 7.26651 4
 -2 12 8 86.6094 5.60436 5
 -2 -12 -8 92.5229 6.63255 5
 -2 12 8 96.0378 7.34599 2
 2 12 8 90.9794 7.18705 7
 -2 -12 8 99.4187 7.46632 5
 -2 12 -8 91.9132 7.76432 2
 -3 12 8 26.917 4.1551 2
 -3 12 8 20.9942 9.86111 5
 3 12 -8 29.3569 4.19758 8
 -3 -12 -8 30.1055 3.81928 5
 3 12 8 32.5394 4.41381 7
 -3 12 -8 18.8286 3.09343 5
 -3 12 -8 33.4886 4.90271 2
 -3 -12 8 21.4426 4.4146 5
 3 12 8 25.6287 3.6332 4
 -4 -12 -8 14.7413 2.62089 5
 4 12 -8 12.6098 3.72319 4
 -4 12 8 21.1859 2.98199 5
 -4 12 8 17.3663 3.39072 2
 4 12 -8 15.0905 3.27048 8
 -4 12 -8 17.1514 3.65329 2
 4 12 8 12.0169 2.75001 7
 -4 -12 8 23.6705 3.62889 5
 -4 12 -8 19.1396 3.02427 5
 4 12 8 21.4909 3.22508 4
 -5 -12 -8 2.23435 1.45428 5
 5 12 -8 6.68351 3.95307 4
 -5 12 8 3.93738 1.58805 5
 5 12 -8 2.893 1.76253 8
 -5 12 8 5.32927 2.00023 2
 5 12 8 1.55734 1.41921 4
 5 12 8 5.71564 3.58569 7
 -5 12 -8 4.72825 2.36777 2
 -5 12 -8 3.3158 1.60485 5
 -5 -12 8 5.13948 1.98185 5
 5 12 8 6.34546 2.61886 8
 -6 -12 -8 22.949 2.79346 5
 6 12 -8 19.3137 3.3038 8
 -6 12 8 20.0258 2.76936 5
 6 12 -8 10.4288 3.82901 4
 -6 12 8 12.7777 2.62246 2
 -6 12 -8 18.1743 2.63078 5
 -6 12 -8 13.5946 3.1588 2
 6 12 8 16.1028 3.21686 8
 6 12 8 14.9111 3.53911 4
 6 12 8 14.2351 4.50733 7
 -6 -12 8 17.4334 2.98957 5
 7 -12 8 22.9181 3.54084 7
 7 12 -8 24.6929 3.24104 8
 -7 -12 -8 21.6372 2.56383 5
 -7 12 8 25.3834 2.72824 5
 -7 12 8 22.0841 3.07573 2
 7 12 -8 25.3982 4.66706 4
 7 12 8 24.5206 3.50552 8
 7 12 8 24.5229 4.83491 7
 7 12 8 26.8858 2.91928 4
 -7 12 -8 28.5612 2.84953 5
 -7 12 -8 24.229 3.61554 2
 8 -12 8 26.2107 2.82342 7
 -8 -12 -8 31.2207 2.38034 5
 -8 12 8 29.0219 3.09903 5
 8 12 -8 24.7963 5.85907 4
 -8 12 8 29.69 2.62799 2
 8 12 -8 29.6791 3.00091 8
 8 12 8 22.7332 4.09401 7
 8 12 8 26.4048 2.76578 8
 8 12 8 27.9985 2.29336 4
 -8 12 -8 27.2481 2.24877 5
 -8 12 -8 32.6366 3.03405 2
 0 13 8 15.9619 2.67785 2
 0 13 -8 0.38604 3.17463 2
 0 -13 -8 9.42677 2.13708 5
 -1 13 8 2.78187 1.78177 2
 -1 -13 -8 6.12443 1.96856 5
 1 13 -8 1.9955 3.67717 4
 -1 13 -8 2.65802 2.0281 2
 -1 -13 8 5.32149 2.37941 5
 1 -13 -8 3.61411 1.43823 5
 -2 13 8 10.1153 2.55035 2
 2 13 -8 5.12841 2.16021 4
 -2 -13 -8 7.37651 2.07626 5
 -2 13 -8 8.95062 2.57858 2
 2 13 8 8.57678 2.3765 7
 -2 -13 8 6.30042 2.05065 5
 3 13 -8 10.888 2.3101 8
 -3 -13 -8 15.193 2.79414 5
 -3 13 8 17.9314 3.45894 2
 3 13 -8 16.9174 3.028 4
 -3 13 -8 9.96551 2.8717 2
 3 13 8 9.34614 2.3432 7
 -3 -13 8 15.3636 3.14601 5
 4 -13 8 14.167 2.99184 2
 -4 -13 -8 16.1782 2.83118 5
 4 13 -8 9.92559 2.52408 8
 4 13 -8 14.215 3.15538 4
 -4 13 8 12.8801 2.78857 2
 -4 13 8 15.9668 2.49781 5
 -4 13 -8 12.2951 2.76161 2
 4 13 8 9.81227 2.56553 8
 4 13 8 12.8261 2.70443 7
 -4 -13 8 18.4113 3.24665 5
 4 13 8 17.1654 2.63689 4
 -5 -13 -8 1.47677 1.30064 5
 -5 13 8 1.9223 1.58643 2
 5 13 -8 3.70629 1.45308 8
 -5 13 8 0.14231 1.00249 5
 5 13 -8 -0.7166 2.18366 4
 5 13 8 -1.8396 1.0713 4
 5 13 8 1.00269 1.47533 8
 -5 13 -8 1.63182 1.28059 5
 -5 -13 8 -1.9065 1.09023 5
 -5 13 -8 1.18325 1.65179 2
 5 13 8 0.76031 3.79854 7
 -6 13 8 6.67455 1.87935 2
 6 13 -8 7.25432 2.84441 4
 -6 13 8 4.56113 1.3853 5
 -6 -13 -8 3.9085 1.45567 5
 6 13 -8 5.79848 1.96138 8
 6 13 8 7.98504 2.26357 8
 -6 13 -8 5.58898 1.99912 2
 6 13 8 6.58841 3.82895 7
 6 13 8 5.53703 1.24635 4
 -6 13 -8 3.96403 1.5148 5
 7 -13 8 9.12135 2.17571 7
 -7 13 8 7.31325 1.56768 2
 7 13 -8 3.90055 2.70844 4
 -7 -13 -8 6.48427 2.25767 5
 -7 13 8 5.564 1.35308 5
 7 13 -8 7.855 1.6234 8
 7 13 8 6.55697 2.92105 7
 7 13 8 7.04047 1.2059 4
 7 13 8 7.04695 1.79626 8
 -7 13 -8 9.66266 2.19649 2
 0 -14 -8 5.0097 1.54356 5
 0 14 8 2.84553 1.63544 2
 -1 14 8 79.178 6.05388 2
 -1 -14 -8 83.6807 5.61185 5
 -2 -14 -8 7.90908 2.04969 5
 2 14 -8 11.4152 9.88895 4
 -2 14 8 5.73021 1.99663 2
 -2 14 -8 4.29256 2.0702 2
 -3 14 8 30.8832 3.88046 2
 -3 -14 -8 33.3419 3.62514 5
 3 14 -8 33.6687 3.96632 4
 3 14 8 28.6672 3.70429 7
 -3 14 -8 35.3629 4.14396 2
 3 14 8 35.1656 4.26283 8
 -3 -14 8 31.37 3.81315 5
 4 -14 8 16.2647 2.5075 2
 4 14 -8 13.8963 2.57351 4
 4 14 -8 27.0886 4.49265 8
 -4 -14 -8 23.702 2.95693 5
 -4 14 8 13.6466 2.6218 2
 4 14 8 25.1412 3.65285 7
 -4 14 -8 14.2487 3.09248 2
 4 14 8 19.9601 3.45562 8
 5 14 -8 13.1531 2.02995 8
 -5 14 8 12.9149 2.50207 2
 5 14 -8 9.55841 2.27367 4
 -5 -14 -8 12.2156 2.12579 5
 5 14 8 11.4464 2.44058 8
 5 14 8 11.1817 2.476 7
 -5 14 -8 12.3899 2.72844 2
 6 14 -8 2.60476 1.50146 8
 -6 -14 -8 6.1398 1.28496 5
 6 -14 8 3.57685 1.50063 7
 -6 14 8 6.8789 1.54286 2
 6 14 -8 8.3846 2.27413 4
 6 14 8 7.27055 2.11815 7
 -6 14 -8 7.28022 1.58767 2
 6 14 8 7.97367 1.88444 8
 0 15 8 -0.4215 1.45258 8
 -1 -15 -8 7.76124 2.38088 5
 -1 15 8 7.81399 1.88043 2
 1 15 8 4.21836 1.7991 8
 -2 15 8 3.87394 1.43757 2
 -2 -15 -8 1.96785 2.30399 5
 -2 15 -8 4.18933 1.61312 2
 2 15 8 0.07358 1.1808 8
 3 -15 8 4.51902 1.5769 2
 -3 15 8 4.65224 1.58586 2
 -3 -15 -8 2.3819 1.1879 5
 3 15 8 1.40643 1.39488 8
 -3 15 -8 2.93501 1.36181 2
 -4 -15 -8 36.9107 3.12917 5
 -4 15 8 30.0139 3.25829 2
 -4 15 -8 33.2772 3.29273 2
 4 15 8 34.7574 3.64075 8
 -5 15 8 21.6963 2.44954 2
 -5 -15 -8 19.8728 2.07294 5
 -5 15 -8 23.2244 3.43719 2
 5 15 8 24.4122 3.63157 8
 1 16 8 19.807 6.04067 8
 -2 -16 -8 2.54356 1.73952 5
 2 16 8 6.5443 1.38918 8
 -3 -16 -8 -0.1784 1.40835 5
 -3 16 8 0.79722 0.97198 2
 3 16 8 0.81354 1.0154 8
 -4 16 8 4.54624 1.16139 2
 -4 -16 -8 3.49023 0.95345 5
 4 16 8 3.19293 1.24943 8
 -4 -16 8 1.29151 1.59327 2
 1 -17 8 36.7893 3.02918 2
 0 0 -9 0.13502 3.14993 1
 0 0 9 -3.6315 4.17578 1
 0 0 9 0.37523 1.9277 6
 1 0 9 250.475 17.0517 6
 1 0 9 235.198 18.8379 3
 1 0 -9 285.978 23.5291 1
 -1 0 9 251.155 23.1766 1
 -1 0 9 232.937 17.6802 6
 1 0 9 265.116 24.3879 1
 -1 0 -9 268.315 24.0945 1
 2 0 9 4.12373 2.63585 6
 -2 0 9 1.44848 2.65969 6
 2 0 9 -2.3917 3.28322 3
 -2 0 -9 0.0135 4.69914 1
 2 0 -9 0.90947 3.99736 1
 2 0 9 3.3118 5.09911 1
 -2 0 9 0.82773 4.78289 1
 3 0 9 69.626 8.29292 6
 -3 0 9 73.7511 10.103 6
 -3 0 -9 76.1822 13.8443 1
 3 0 9 77.2337 7.5471 3
 -4 0 9 99.0078 12.9326 6
 5 0 -9 241.879 12.8939 8
 -5 0 9 199.404 20.9196 6
 5 0 9 212.549 12.8127 7
 6 0 9 0.23893 1.54605 7
 6 0 -9 -1.0552 1.68939 8
 -6 0 -9 6.07959 2.14837 5
 6 0 -9 6.43874 2.86116 4
 -6 0 9 -1.3146 5.66063 6
 7 0 9 76.8403 7.40501 7
 -7 0 -9 74.2453 14.8048 5
 7 0 -9 75.9355 7.32018 8
 -7 0 9 92.2328 19.603 6
 -7 0 -9 64.936 11.4467 2
 8 0 9 61.5295 6.72352 7
 8 0 9 59.7074 5.51625 4
 -8 0 -9 72.878 6.31347 5
 8 0 -9 75.9251 7.74109 8
 9 0 -9 21.4835 5.14566 8
 9 0 9 18.722 3.70738 7
 9 0 9 24.3035 3.23352 4
 -9 0 -9 22.7955 3.58567 5
 -10 0 -9 16.5708 2.68026 5
 10 0 9 13.1818 2.88883 7
 10 0 -9 15.3582 2.89206 8
 11 0 9 4.79344 1.51629 7
 0 1 9 351.994 28.3019 1
 0 1 9 381.165 21.847 6
 0 -1 9 319.059 20.9044 6
 0 1 -9 267.131 25.3495 1
 0 -1 9 375.326 29.3869 1
 0 -1 -9 333.384 28.7694 1
 -1 -1 -9 50.1479 10.6983 1
 1 -1 9 54.0593 11.3994 1
 1 -1 9 63.3116 7.83046 6
 -1 1 9 55.5724 8.16528 6
 1 1 -9 62.0541 10.7705 1
 1 -1 9 46.6762 8.00782 3
 -1 1 9 53.5033 11.1478 1
 1 1 9 59.8015 10.7996 1
 -1 -1 9 50.2077 11.4125 1
 -1 1 -9 62.7822 11.3882 1
 -1 -1 9 45.4015 7.46579 6
 1 -1 -9 45.066 9.83228 1
 1 1 9 62.3604 7.25959 6
 -2 1 9 81.2293 13.273 1
 2 -1 9 78.6229 8.61153 6
 2 1 -9 59.1129 11.7422 1
 -2 -1 -9 70.2435 13.4102 1
 2 -1 9 74.3036 9.56918 3
 -2 1 9 80.1253 11.3329 6
 2 1 9 51.704 11.6706 1
 2 -1 -9 62.678 11.2375 1
 2 1 9 84.8673 8.35969 6
 -2 1 -9 88.9891 13.8499 1
 2 1 9 71.4008 9.89227 3
 -2 -1 9 71.3141 9.6869 6
 -2 -1 9 95.8717 13.6129 1
 3 -1 9 345.267 26.8199 6
 -3 1 9 306.764 23.1226 6
 3 -1 9 312.91 17.2708 3
 -3 -1 -9 302.067 28.4812 1
 -3 -1 9 337.067 23.7622 6
 3 1 9 339.711 19.6795 3
 -3 1 -9 283.732 29.056 1
 3 1 9 316.988 19.2482 6
 -4 1 9 26.1966 7.72436 6
 -4 -1 9 26.812 6.60086 6
 5 1 -9 150.48 9.30301 4
 5 -1 9 160.194 10.4058 7
 -5 1 9 150.158 18.4041 6
 5 1 -9 158.563 9.88567 8
 -5 -1 9 155.312 17.8927 6
 -5 1 -9 127.948 13.2821 2
 5 -1 -9 166.236 10.1922 8
 5 1 9 155.948 10.5292 7
 -5 1 -9 137.172 19.0987 5
 6 1 -9 119.177 8.77988 8
 6 1 -9 129.193 8.72423 4
 6 -1 9 112.186 9.01694 7
 -6 -1 -9 98.2896 8.06286 5
 -6 -1 -9 131.945 8.87145 2
 -6 1 9 128.449 18.8996 6
 6 1 9 112.252 8.72736 7
 6 -1 -9 117.439 8.95819 8
 -6 1 -9 136.237 8.86729 2
 -6 -1 9 109.286 17.1769 6
 -6 1 -9 106.891 8.0899 5
 7 1 -9 50.6614 6.71596 4
 -7 1 9 20.2463 12.4197 6
 -7 -1 -9 38.2799 11.6934 5
 7 1 -9 56.3104 6.07558 8
 -7 1 -9 35.32 5.26971 5
 -7 -1 9 54.1718 14.4114 6
 7 -1 -9 50.6 6.81482 8
 7 1 9 49.7342 5.94781 7
 -7 1 -9 50.7252 10.1526 2
 8 -1 9 232.504 14.7216 7
 8 -1 9 237.937 12.3769 4
 -8 -1 -9 221.04 12.7446 5
 8 1 -9 225.001 13.9071 8
 8 1 9 248.257 12.956 4
 8 -1 -9 243.603 14.7649 8
 8 1 9 245.836 14.8046 7
 -8 1 -9 220.373 13.2776 2
 -8 1 -9 238.636 12.9979 5
 9 1 -9 45.7848 7.09459 8
 9 -1 9 44.368 5.55942 7
 -9 -1 -9 47.2525 5.54609 5
 9 -1 -9 46.9464 6.60845 8
 9 1 9 47.8375 5.47803 7
 -9 1 -9 47.8067 4.9749 5
 9 1 9 49.1707 4.60732 4
 10 -1 9 24.6763 3.98221 7
 10 1 -9 23.5366 4.11145 8
 -10 -1 -9 15.5464 2.86373 5
 10 1 9 22.9353 3.38153 7
 10 1 9 30.4302 2.91849 4
 -10 1 -9 22.7303 3.34166 5
 11 -1 9 23.7345 2.74499 7
 11 1 9 18.0803 2.81075 7
 0 2 -9 22.3795 7.26483 1
 0 -2 -9 39.3284 9.96531 1
 0 -2 9 28.7888 6.47553 6
 0 2 9 17.0626 7.15707 1
 0 2 9 26.9912 6.00628 6
 1 2 -9 1722.05 80.716 1
 1 -2 9 1607.05 69.834 6
 -1 2 9 1646.81 70.881 6
 -1 2 9 1418.36 79.014 1
 -1 -2 -9 1604.03 79.9341 1
 1 2 9 1544.61 80.9293 1
 1 -2 -9 1339.31 75.6025 1
 1 2 9 1721.92 68.3054 6
 -1 -2 9 1557.18 70.2971 6
 -1 2 -9 1542.92 80.82 1
 -2 2 9 87.3191 11.0186 6
 -2 -2 -9 94.4419 15.7337 1
 -2 2 9 87.5474 14.416 1
 2 2 -9 112.596 14.259 1
 2 -2 9 126.338 11.1578 3
 2 -2 -9 121.872 14.7412 1
 2 2 9 123.774 16.68 1
 2 2 9 117.8 9.63966 6
 -2 -2 9 95.7642 11.3861 6
 -2 2 -9 73.7384 14.6008 1
 -2 2 -9 98.5276 14.1499 1
 -3 -2 -9 2163.58 101.188 1
 3 -2 9 1870.27 86.5539 6
 -3 2 9 1928.06 90.0673 6
 3 2 -9 1788.96 89.2264 1
 3 2 9 2057.8 82.5797 6
 -3 2 -9 1961.32 102.338 1
 -3 -2 9 1972.28 89.2466 6
 3 2 9 2032.22 86.0259 3
 3 2 9 2188.68 102.057 1
 4 2 -9 88.5136 7.26911 8
 -4 2 9 110.253 14.0517 6
 -4 -2 9 109.731 13.5628 6
 -5 2 9 562.381 42.308 6
 5 2 -9 536.485 24.2734 8
 -5 2 -9 486.008 24.0568 2
 5 -2 -9 521.058 24.521 8
 5 2 9 532.241 25.7681 7
 -5 -2 9 511.679 34.9985 6
 -5 2 -9 491.007 23.0683 5
 -6 2 9 328.688 29.7806 6
 6 2 -9 349.437 17.5058 8
 6 2 -9 340.105 16.5909 4
 6 -2 9 311.81 17.9217 7
 -6 -2 -9 336.234 16.2518 5
 -6 -2 -9 313.129 16.6146 2
 -6 2 -9 332.502 16.3937 5
 -6 -2 9 290.299 28.5768 6
 -6 2 -9 303.702 16.9589 2
 6 2 9 319.639 17.3495 7
 6 -2 -9 324.101 17.7013 8
 -7 -2 -9 207.561 11.9288 5
 -7 2 9 181.715 25.6697 6
 7 2 -9 210.296 12.5516 4
 7 -2 9 193.426 13.2796 7
 7 2 -9 205.506 12.8292 8
 7 2 9 208.885 11.8854 4
 -7 2 -9 200.541 11.9147 5
 7 -2 -9 193.496 13.1067 8
 7 2 9 210.657 13.2003 7
 -7 -2 9 142.197 22.7591 6
 -7 2 -9 230.483 12.9968 2
 8 2 -9 448.549 21.6216 4
 -8 -2 -9 439.87 22.3315 5
 8 2 -9 458.736 22.5614 8
 8 -2 9 415.753 22.7758 7
 8 2 9 451.758 22.6551 7
 -8 2 -9 419.048 22.3042 2
 -8 2 -9 471.473 21.4431 5
 8 2 9 467.328 21.3134 4
 8 -2 -9 441.082 22.3807 8
 -9 -2 -9 58.537 5.25877 5
 9 -2 9 55.4453 6.21775 7
 9 2 -9 62.1375 6.73955 8
 -9 2 -9 51.6853 5.38267 5
 9 -2 -9 64.3021 5.87318 8
 9 2 9 52.4092 4.93605 4
 9 2 9 64.4018 6.152 7
 10 -2 9 24.1743 5.2702 7
 -10 -2 -9 26.1627 9.11655 5
 10 2 -9 21.2209 4.31344 8
 -10 2 -9 15.6093 2.79787 5
 10 2 9 19.0966 4.13915 7
 10 2 9 17.2342 2.46984 4
 11 -2 9 34.5037 3.72413 7
 11 2 9 32.9475 3.85743 7
 0 3 9 863.68 55.969 1
 0 -3 9 1019.4 47.3276 6
 0 3 -9 1064.9 57.7509 1
 0 -3 -9 781.06 51.2537 1
 0 3 -9 903.499 51.4222 1
 0 3 9 995.878 45.22 6
 -1 3 9 1859.09 91.0212 1
 1 3 -9 1758.16 83.1066 1
 -1 -3 -9 1721.79 86.5125 1
 1 -3 9 1872.29 77.7313 6
 -1 3 9 1818.42 77.7681 6
 1 3 -9 1640.54 97.181 1
 -1 -3 9 1613.65 76.7079 6
 -1 3 -9 1716.84 89.3387 1
 1 -3 -9 1701.41 85.04 1
 1 3 9 1499.15 86.7273 1
 -1 3 -9 1982.7 86.8566 1
 1 3 9 1734.53 73.7451 6
 2 3 -9 191.13 18.8042 1
 -2 3 9 256.532 19.7558 6
 2 -3 9 243.959 17.6471 3
 2 -3 9 251.605 15.6799 3
 -2 -3 -9 231.851 24.4178 1
 2 -3 9 253.617 18.6466 6
 -2 3 9 242.753 24.8684 1
 -2 3 -9 265.414 26.6269 1
 2 3 9 219.63 24.2893 1
 2 -3 -9 237.18 21.8999 1
 -2 3 -9 225.312 21.9472 1
 2 3 9 250.089 14.9378 6
 -2 -3 9 231.834 18.4999 6
 3 3 -9 78.6026 12.0306 1
 -3 -3 -9 89.9184 15.7381 1
 -3 3 9 116.305 13.9581 6
 3 -3 9 90.2149 10.8797 6
 -3 3 -9 112.738 18.8121 1
 -3 -3 9 102.929 12.4736 6
 4 3 -9 31.9829 4.19373 4
 4 3 -9 41.2486 4.41271 8
 -4 3 9 34.6487 9.23741 6
 4 -3 -9 45.0585 5.36344 8
 -4 -3 9 43.5678 10.3306 6
 5 3 -9 270.079 14.5466 8
 5 -3 9 265.557 15.203 7
 -5 -3 -9 221.543 14.2034 5
 -5 -3 -9 248.197 14.6784 2
 5 3 -9 283.316 14.0452 4
 -5 3 9 286.222 26.7512 6
 -5 3 -9 269.34 13.8212 5
 -5 -3 9 295.12 24.1419 6
 5 3 9 266.969 14.4607 7
 5 -3 -9 268.776 15.0509 8
 -5 -3 9 279.559 27.6133 3
 -5 3 -9 255.759 15.0284 2
 -6 3 9 308.35 15.6351 2
 6 -3 9 292.387 17.2408 7
 -6 -3 -9 306.321 15.3086 5
 -6 3 9 327.779 30.2868 6
 -6 -3 -9 269.465 15.5831 2
 6 3 -9 326.878 16.7753 8
 6 3 -9 301.811 15.7713 4
 -6 3 -9 290.605 16.4048 2
 6 -3 -9 331.395 17.241 8
 6 3 9 308.26 16.5966 7
 -6 -3 9 299.793 27.417 6
 -6 3 -9 291.605 15.3986 5
 -7 3 9 59.7365 19.7996 6
 7 -3 9 10.6142 2.98514 7
 7 3 -9 20.1018 4.3389 8
 7 3 -9 18.8624 4.71884 4
 7 3 9 18.7437 3.91222 7
 -7 -3 9 22.4149 12.4951 6
 -7 3 -9 28.7419 4.18037 5
 7 -3 -9 21.3156 4.81423 8
 -7 3 -9 10.0573 3.05821 2
 7 3 9 18.7637 3.62706 4
 8 3 -9 194.458 16.6435 4
 -8 3 9 150.668 12.7049 5
 -8 -3 -9 217.339 14.243 5
 8 3 -9 188.713 12.1896 8
 8 -3 9 188.643 12.9872 7
 8 3 9 191.956 11.234 4
 8 3 9 193.713 12.213 7
 -8 3 -9 219.968 40.7369 2
 -8 3 -9 191.066 14.4393 5
 -9 -3 -9 67.4222 6.90588 5
 9 3 -9 52.5756 7.4776 4
 -9 3 9 20.9093 13.813 5
 9 3 -9 55.0093 6.16863 8
 9 -3 9 51.8764 5.96038 7
 9 3 9 52.6247 4.95443 4
 -9 3 -9 58.3388 5.15556 5
 -9 3 -9 64.5002 8.64596 2
 9 3 9 65.4088 6.03265 7
 -10 -3 -9 30.525 3.37665 5
 10 3 -9 37.7726 5.85982 8
 10 -3 9 36.9663 4.41071 7
 -10 3 -9 41.0446 3.85392 5
 10 3 9 40.6007 4.60121 7
 10 3 9 35.8658 3.4757 4
 11 -3 9 29.0076 2.99907 7
 11 3 9 30.7818 4.57541 7
 0 -4 -9 1051.01 63.8141 1
 0 4 -9 1289.24 71.1046 1
 0 4 9 1218.24 56.146 6
 0 4 9 1283.41 71.6923 1
 0 -4 9 1231.63 58.0333 6
 0 -4 9 1284.59 60.0579 3
 0 4 -9 1248.27 64.4771 1
 1 -4 9 1202.34 57.0088 3
 1 4 -9 1387.6 65.6771 1
 -1 4 9 1191.89 70.3347 1
 -1 -4 -9 1438.78 70.7447 1
 1 4 -9 1075.7 66.5914 1
 1 -4 9 1286.87 58.726 6
 -1 4 9 1219.36 58.097 6
 1 4 9 1155.67 69.9973 1
 1 -4 -9 1121.75 64.3791 1
 -1 4 -9 1070.75 63.3252 1
 -1 -4 9 1335.1 59.4539 6
 -1 4 -9 1148.91 69.885 1
 1 4 9 1309.93 54.4583 6
 2 4 -9 351.053 26.3513 1
 2 -4 9 383.584 24.4418 6
 -2 -4 -9 353.217 29.5729 1
 2 -4 9 365.082 20.5995 3
 -2 4 9 360.903 24.8307 6
 2 4 9 285.047 30.3334 1
 -2 -4 9 316.248 23.1274 6
 -2 4 -9 301.924 35.2574 1
 -2 4 -9 330.225 28.2871 1
 2 -4 -9 380.852 41.4419 1
 2 4 9 342.451 17.9175 6
 -3 4 9 114.103 13.9521 6
 3 -4 9 115.214 13.1964 6
 -3 -4 9 124.716 13.277 6
 -3 -4 9 112.716 15.4778 3
 4 4 -9 91.1946 15.3826 8
 -4 4 9 67.7008 12.1809 6
 4 4 -9 76.0689 9.56457 4
 4 4 9 67.4247 5.62196 7
 4 -4 -9 72.9385 6.68419 8
 -4 4 -9 65.7339 6.00793 2
 -4 -4 9 75.8051 13.4196 3
 -4 4 -9 68.9903 5.53842 5
 -4 -4 9 82.8043 11.2868 6
 -5 -4 -9 191.111 22.0402 5
 -5 -4 -9 190.612 12.2113 2
 -5 4 9 176.569 14.9081 2
 5 4 -9 191.579 11.182 4
 -5 4 9 222.227 23.5797 6
 5 4 -9 198.956 11.8379 8
 -5 4 -9 180.584 10.805 5
 -5 -4 9 202.712 23.0799 3
 5 -4 -9 201.022 12.2897 8
 -5 4 -9 190.167 11.7909 2
 -5 -4 9 168.742 21.0225 6
 5 4 9 199.978 11.5467 7
 6 -4 9 43.1157 15.6971 7
 -6 4 9 59.14 5.25947 2
 -6 -4 -9 51.955 5.25008 2
 6 4 -9 57.9126 6.32827 8
 -6 -4 -9 52.2082 5.51601 5
 -6 4 9 47.5739 13.1267 6
 -6 4 -9 57.5242 5.60666 5
 6 -4 -9 52.2673 6.20632 8
 -6 4 -9 55.9764 6.07675 2
 6 4 9 84.0298 14.7327 7
 -6 -4 9 58.7612 13.0376 6
 7 4 -9 82.0534 7.88712 4
 7 4 -9 75.4519 7.27439 8
 -7 -4 -9 71.9573 6.22196 5
 -7 4 9 73.7493 5.87009 2
 7 -4 9 65.6119 7.48653 7
 -7 4 9 77.6496 6.46454 5
 7 4 9 89.1553 6.8512 4
 -7 4 -9 68.7713 7.03178 2
 7 -4 -9 79.3984 7.44973 8
 7 4 9 79.0939 7.06911 7
 -7 4 -9 77.0288 6.6158 5
 7 4 9 68.5924 6.81779 8
 -8 4 9 15.0389 2.97464 5
 8 4 -9 10.7422 5.98958 8
 8 -4 9 17.7419 5.53019 7
 -8 -4 -9 21.1912 3.32829 5
 8 4 -9 12.2268 5.53347 4
 8 4 9 17.2486 7.06677 4
 8 4 9 12.9221 4.21506 7
 -8 4 -9 14.989 3.01723 5
 -8 4 -9 15.406 3.37484 2
 -9 4 9 33.0337 10.7531 5
 9 4 -9 17.4122 5.03701 4
 9 4 -9 18.4478 3.95836 8
 9 -4 9 27.4236 5.14128 7
 -9 4 -9 23.2133 3.44267 5
 -9 4 -9 16.6461 3.78136 2
 9 4 9 19.9305 3.35311 4
 9 4 9 23.8876 3.73864 7
 10 4 -9 9.07448 3.16829 8
 -10 -4 -9 8.68825 1.77674 5
 -10 4 9 5.67495 1.71415 5
 10 -4 9 10.8171 2.43056 7
 10 4 -9 17.0636 3.01638 4
 10 4 9 15.4269 2.39928 4
 10 4 9 16.0915 4.03166 7
 -10 4 -9 15.0848 2.49575 5
 11 -4 9 16.2797 2.74007 7
 11 4 9 10.0716 3.28122 7
 0 -5 9 369.544 24.9046 3
 0 -5 -9 344.774 29.8923 1
 0 5 9 352.29 22.0649 6
 0 5 -9 357.662 28.5376 1
 0 -5 9 346.864 23.7607 6
 0 5 9 372.174 34.8976 1
 0 5 -9 326.401 32.2101 1
 -1 -5 -9 199.963 22.3984 1
 -1 5 9 182.71 25.65 1
 1 -5 9 246.998 18.3365 3
 1 5 -9 260.348 23.6989 1
 1 -5 9 243.168 18.8997 6
 -1 5 9 212.499 26.6263 6
 -1 -5 -9 238.621 30.5509 3
 1 5 9 236.577 14.9281 6
 1 5 9 225.968 26.2684 1
 1 -5 -9 184.022 24.0032 1
 -1 5 -9 245.196 23.8879 1
 -1 5 -9 218.724 27.8387 1
 -1 -5 9 254.244 19.1456 6
 2 -5 9 418.916 24.4135 3
 -2 -5 -9 427.562 49.3244 3
 -2 5 9 432.529 28.8685 6
 2 -5 9 427.245 28.0961 6
 -2 5 -9 347.204 36.5274 1
 -2 -5 9 427.495 27.7181 6
 -2 5 -9 460.919 35.0629 1
 -2 -5 9 460.031 31.6941 3
 2 5 9 430.125 19.1481 6
 3 5 -9 195.224 10.75 4
 -3 5 9 184.428 17.1216 2
 3 5 -9 180.612 11.0241 8
 -3 -5 -9 189.039 20.4004 3
 -3 5 9 202.014 19.8772 6
 -3 -5 9 189.766 17.1394 6
 -3 5 -9 177.649 11.0366 2
 -3 5 -9 193.205 10.3959 5
 -3 -5 9 189.38 21.0101 3
 3 -5 -9 169.716 17.9853 8
 4 5 -9 147.584 9.20384 4
 4 -5 9 124.334 9.09049 2
 -4 5 9 173.444 20.3053 6
 -4 -5 -9 139.371 8.51795 5
 -4 5 9 120.096 13.5605 2
 4 5 -9 166.204 9.84611 8
 -4 -5 -9 145.549 8.92471 2
 -4 5 -9 144.598 9.62845 2
 4 5 9 140.403 11.6673 7
 -4 -5 9 113.458 30.3797 3
 -4 -5 9 148.578 15.906 6
 -4 5 -9 158.507 9.02715 5
 -5 5 9 55.8548 5.32881 2
 -5 -5 -9 77.6099 5.77604 2
 -5 5 9 32.8017 11.4208 6
 5 5 -9 67.784 6.44841 8
 -5 -5 -9 50.183 5.6053 5
 5 5 -9 68.2552 6.16371 4
 -5 -5 9 65.221 12.1649 6
 -5 5 -9 71.4297 6.55996 2
 5 -5 -9 64.2945 6.2986 8
 -5 5 -9 60.1743 5.69418 5
 5 5 9 59.8569 5.69109 7
 -6 5 9 23.5739 16.4078 6
 -6 5 9 73.4051 21.2022 2
 -6 5 9 58.1622 8.87278 5
 -6 -5 -9 70.7289 5.85136 2
 6 5 -9 61.9583 6.59776 4
 6 5 -9 70.7864 6.76276 8
 -6 -5 -9 74.5991 6.76014 5
 6 -5 9 64.8756 6.85969 7
 6 5 9 71.544 6.15503 4
 -6 5 -9 64.9194 6.67071 2
 6 -5 -9 68.9958 10.909 8
 -6 5 -9 74.0279 6.26687 5
 6 5 9 69.6956 6.4116 7
 -7 -5 -9 91.0118 7.00556 5
 7 5 -9 93.6704 8.63888 4
 -7 5 9 95.5079 6.82973 2
 7 5 -9 96.2831 8.31307 8
 -7 5 9 89.6303 6.93373 5
 7 -5 9 87.9995 8.43123 7
 -7 5 -9 103.976 8.21024 2
 7 5 9 102.532 8.06026 7
 7 -5 -9 77.6062 7.33054 8
 -7 5 -9 95.7377 7.45094 5
 7 5 9 102.69 7.47368 4
 7 5 9 107.342 8.28012 8
 -8 5 9 3.39165 1.76996 5
 8 5 -9 4.86493 2.52144 8
 8 5 -9 3.05827 4.60325 4
 -8 5 9 6.65444 2.18617 2
 -8 -5 -9 2.65721 1.82192 5
 8 -5 9 0.40299 1.49523 7
 8 5 9 4.64367 2.77988 7
 -8 5 -9 2.53552 1.87504 2
 8 5 9 6.77101 2.12538 8
 8 5 9 6.19745 2.16399 4
 -8 5 -9 2.15398 1.99341 5
 -9 -5 -9 17.2204 2.55319 5
 9 5 -9 10.8518 3.06552 8
 -9 5 9 21.2632 3.26775 5
 9 -5 9 12.5421 3.661 7
 9 5 -9 13.3674 4.86595 4
 -9 5 -9 11.3035 2.9205 2
 9 5 9 15.28 2.93853 4
 9 5 9 17.5949 4.29584 7
 -9 5 -9 20.0928 3.44767 5
 -10 5 9 9.34753 1.67579 5
 10 5 -9 4.75759 2.71619 8
 10 -5 9 13.0158 2.84946 7
 10 5 -9 2.70688 2.59412 4
 -10 5 -9 7.70046 1.85421 5
 10 5 9 8.07431 1.96413 4
 10 5 9 13.8572 4.83487 7
 0 6 9 224.387 29.418 1
 0 -6 9 185.217 20.3579 3
 0 -6 9 189.068 17.0531 6
 0 6 9 201.877 15.5533 6
 -1 6 9 146.551 13.9785 6
 -1 -6 -9 106.182 15.8526 3
 1 -6 9 125.134 13.8636 6
 1 -6 9 121.8 13.6108 3
 1 6 9 127.833 9.99823 6
 -1 6 -9 142.434 20.3871 1
 1 -6 -9 163.912 24.8885 1
 -1 -6 9 135.087 15.5808 3
 -1 -6 9 128.396 13.6761 6
 -1 6 -9 145.988 23.5391 1
 -2 6 9 171.554 10.0941 5
 -2 6 9 205.953 10.9845 2
 -2 -6 -9 197.027 21.8154 3
 2 -6 9 199.621 18.4447 6
 2 -6 9 185.309 15.9376 3
 -2 6 9 197.234 18.6782 6
 2 6 -9 198.284 11.1118 4
 -2 -6 -9 199.668 10.0518 5
 -2 -6 9 203.637 17.5662 6
 -2 6 -9 196.968 10.5048 5
 -2 -6 9 192.362 19.6434 3
 -2 6 -9 194.807 11.4248 2
 3 6 -9 64.0346 6.32243 8
 -3 6 9 79.601 12.4007 2
 3 6 -9 70.9301 5.95643 4
 -3 6 9 62.9426 11.5718 6
 -3 -6 -9 62.3812 5.01675 5
 -3 6 9 68.0498 5.49251 5
 -3 -6 -9 73.9154 13.1265 3
 -3 -6 9 66.7436 10.8059 6
 3 -6 -9 61.9655 5.77095 8
 -3 6 -9 59.7295 6.02849 2
 3 6 9 63.0778 5.23667 7
 -3 6 -9 68.0731 5.55627 5
 -3 -6 9 69.899 12.8273 3
 4 -6 9 53.8152 5.66751 2
 4 6 -9 57.0984 5.70322 4
 -4 -6 -9 71.0883 5.22912 5
 -4 6 9 56.1362 5.2046 2
 4 6 -9 56.9062 5.61895 8
 -4 -6 -9 46.0369 12.1546 3
 -4 6 9 67.1166 5.43982 5
 -4 6 9 86.724 17.5931 6
 4 -6 -9 62.0742 6.09216 8
 -4 -6 9 50.9903 10.9425 6
 -4 6 -9 60.9975 6.16037 2
 4 6 9 58.4816 5.54068 7
 -4 6 -9 62.9558 5.35293 5
 5 6 -9 63.7237 6.52895 8
 5 6 -9 73.691 7.07746 4
 -5 6 9 55.244 13.1745 6
 -5 6 9 59.0458 5.55116 2
 -5 6 9 73.4466 6.08871 5
 -5 -6 -9 71.8203 5.57191 5
 -5 -6 9 69.0504 13.3022 6
 -5 6 -9 68.4808 6.17655 5
 5 -6 -9 69.976 6.74838 8
 -5 6 -9 66.1983 6.36373 2
 5 6 9 61.2883 5.93352 7
 6 6 -9 43.1824 5.56367 8
 -6 6 9 36.3781 4.6336 5
 -6 6 9 32.8313 11.3001 6
 6 6 -9 32.6221 5.2243 4
 -6 6 9 35.306 4.27053 2
 -6 -6 -9 32.8928 4.25027 5
 -6 6 -9 35.4029 5.71296 2
 -6 6 -9 32.9631 4.61258 5
 6 -6 -9 46.5622 5.22736 8
 6 6 9 38.3774 4.57798 4
 6 6 9 43.06 5.18574 7
 -7 -6 -9 74.0272 5.9387 5
 -7 6 9 69.708 5.90455 2
 -7 6 9 63.2033 5.85409 5
 7 6 -9 68.3941 7.63412 4
 7 -6 9 79.3797 7.74058 7
 7 6 -9 76.4981 7.42426 8
 -7 6 -9 78.2307 6.66456 5
 7 6 9 80.8619 7.29959 8
 -7 6 -9 74.8818 7.164 2
 7 6 9 82.414 7.37278 7
 7 6 9 76.195 6.62198 4
 -8 6 9 9.52356 2.28069 5
 8 6 -9 10.8068 3.26909 8
 -8 6 9 4.21756 1.86609 2
 -8 -6 -9 9.43057 2.05228 5
 8 -6 9 5.36586 2.2337 7
 8 6 -9 8.91445 4.80259 4
 8 6 9 6.25454 3.86449 7
 8 6 9 6.46919 2.23017 4
 -8 6 -9 9.38403 2.55597 5
 8 6 9 2.56425 1.96627 8
 -8 6 -9 3.61206 2.28185 2
 -9 -6 -9 7.77891 1.73718 5
 9 6 -9 11.4634 8.04105 4
 -9 6 9 8.3651 1.88248 5
 9 -6 9 3.73268 2.19299 7
 9 6 -9 5.00637 2.13789 8
 -9 6 -9 4.73454 1.9712 2
 -9 6 -9 8.53858 2.14299 5
 9 6 9 4.86833 4.92393 7
 9 6 9 7.05966 1.98409 4
 10 6 -9 12.0861 2.85551 4
 10 6 -9 11.6847 2.63438 8
 10 -6 9 12.0813 2.37273 7
 -10 6 9 14.9937 1.98142 5
 -10 6 -9 15.7919 2.32028 5
 10 6 9 13.3683 4.15698 7
 10 6 9 16.4667 2.27976 4
 0 -7 -9 99.0139 15.2778 3
 0 -7 -9 97.1625 5.85177 5
 0 7 9 98.6416 6.57523 2
 0 -7 9 86.9332 12.1276 6
 0 7 9 102.004 11.2153 6
 0 7 -9 88.2872 6.99757 2
 0 7 9 98.165 5.85392 5
 0 -7 9 105.111 14.1624 3
 -1 7 9 91.945 10.992 6
 1 7 -9 97.1203 6.68388 4
 -1 7 9 82.2864 17.2915 2
 -1 7 9 77.014 7.32962 5
 1 -7 9 77.4325 11.4591 6
 -1 -7 -9 77.953 13.922 3
 1 -7 9 103.001 12.4122 3
 -1 -7 9 81.5592 10.8719 6
 -1 7 -9 76.4982 5.53935 5
 1 7 9 84.7918 5.84578 2
 -1 -7 9 73.8582 5.94888 5
 -1 -7 9 64.7 11.9177 3
 -1 7 -9 77.4944 6.91385 2
 1 -7 -9 75.2751 4.92305 5
 -2 7 9 227.615 11.7145 2
 -2 -7 -9 215.86 10.7305 5
 -2 7 9 231.172 11.2098 5
 -2 -7 -9 185.621 22.1822 3
 2 7 -9 228.326 12.1554 4
 -2 7 9 207.297 20.5214 6
 2 7 -9 192.906 11.4937 8
 2 -7 9 197.599 18.4421 3
 -2 -7 9 184.057 20.755 3
 -2 -7 9 202.406 11.3921 5
 -2 7 -9 228.196 12.6517 2
 -2 -7 9 201.877 18.4607 6
 2 7 9 195.814 10.9767 2
 2 7 9 225.141 11.4725 7
 -2 7 -9 206.96 11.1448 5
 3 7 -9 152.777 9.48934 4
 -3 -7 -9 166.196 21.5577 3
 -3 -7 -9 134.695 8.00829 5
 3 7 -9 127.943 9.18166 8
 -3 7 9 138.85 18.9929 6
 -3 7 9 138.691 8.48748 5
 -3 7 9 141.89 8.81742 2
 -3 7 -9 140.991 8.75407 5
 -3 -7 9 124.754 19.4041 3
 -3 7 -9 146.37 9.84717 2
 3 7 9 136.99 8.53703 7
 -3 -7 9 149.653 15.2718 6
 -4 -7 -9 66.9432 15.4761 3
 4 7 -9 92.1754 7.58294 4
 -4 -7 -9 92.873 6.47619 5
 -4 7 9 95.8097 6.95 2
 4 7 -9 95.2938 7.78929 8
 -4 7 9 112.833 17.9927 6
 -4 7 9 98.1875 6.94286 5
 4 -7 9 93.5926 7.54697 2
 -4 -7 9 75.3705 6.92506 5
 4 7 9 99.5786 7.17538 7
 -4 7 -9 91.756 7.06453 5
 -4 7 -9 90.1295 7.85102 2
 -4 -7 9 80.1891 14.2277 6
 5 7 -9 16.7034 3.86656 4
 -5 7 9 18.674 3.33738 2
 -5 7 9 1.05802 9.91721 6
 -5 -7 -9 19.2407 3.86825 5
 -5 7 9 17.3676 3.21996 5
 5 7 -9 17.0909 3.81298 8
 -5 -7 9 -1.144 7.89364 6
 -5 7 -9 13.3646 3.82603 2
 -5 7 -9 16.1458 3.44413 5
 -5 -7 9 18.8529 7.02504 5
 5 7 9 10.3957 2.87581 7
 5 7 9 16.9212 3.29159 4
 6 7 -9 257.337 14.7058 4
 -6 7 9 258.728 13.6561 2
 -6 7 9 243.201 13.2225 5
 -6 -7 -9 250.188 12.9901 5
 6 7 -9 244.839 14.8466 8
 6 7 9 259.167 14.7569 7
 -6 7 -9 267.985 15.4167 2
 -6 7 -9 247.472 13.8675 5
 6 7 9 261.496 14.0132 4
 7 -7 9 6.07286 3.3306 7
 -7 -7 -9 5.8227 2.38743 5
 -7 7 9 8.93643 2.40324 2
 -7 7 9 9.23322 2.71981 5
 7 7 -9 4.61317 4.57224 8
 7 7 9 7.76702 5.51319 4
 -7 7 -9 14.6542 3.81244 2
 -7 7 -9 6.38059 5.39607 5
 7 7 9 4.13302 5.16451 7
 7 7 9 9.9831 3.59483 8
 -8 7 9 10.3724 2.25708 5
 -8 -7 -9 10.4966 2.14745 5
 8 -7 9 4.989 2.31003 7
 8 7 -9 8.73079 5.30342 4
 8 7 -9 6.23497 2.53028 8
 -8 7 9 9.63473 2.32064 2
 -8 7 -9 5.36678 2.41581 2
 8 7 9 17.6302 5.95532 7
 -8 7 -9 6.71529 2.20952 5
 8 7 9 7.8169 2.40039 4
 8 7 9 3.49252 2.15407 8
 9 -7 9 30.2167 4.35117 7
 -9 -7 -9 38.1079 3.15267 5
 9 7 -9 38.271 6.12825 4
 -9 7 9 38.2667 3.45881 5
 9 7 9 41.5722 8.8411 7
 -9 7 -9 35.1845 3.8916 5
 9 7 9 37.9285 7.13372 4
 9 7 9 29.2179 3.50029 8
 -9 7 -9 36.183 4.13619 2
 10 7 -9 12.3903 3.09775 8
 10 7 -9 15.7404 2.75948 4
 -10 7 9 19.0927 1.91644 5
 10 -7 9 18.2767 2.82452 7
 10 7 9 15.2857 2.25154 4
 10 7 9 15.0886 3.84223 7
 -10 7 -9 20.4876 3.20225 5
 0 -8 -9 98.5492 18.2572 3
 0 8 9 109.431 6.99083 2
 0 8 9 107 6.95967 7
 0 -8 9 144.956 17.2604 3
 0 -8 -9 103.08 6.24065 5
 0 -8 9 97.2871 7.13927 5
 0 8 -9 98.8485 7.41584 2
 0 -8 9 98.4174 13.296 6
 0 8 9 70.0004 10.9718 5
 -1 8 9 81.9525 5.96223 2
 1 8 -9 66.856 6.39115 2
 1 8 -9 86.8608 6.3734 4
 -1 -8 -9 74.7618 5.24692 5
 -1 -8 -9 44.8845 10.4623 3
 1 -8 9 68.1724 11.7147 6
 -1 8 9 72.9502 5.1588 5
 -1 8 9 73.6442 12.9391 6
 -1 8 -9 79.862 6.56146 2
 -1 -8 9 77.8501 11.3579 6
 1 8 9 74.7985 5.46107 2
 -1 -8 9 67.4001 5.82534 5
 -1 -8 9 88.7475 27.7476 3
 1 -8 -9 73.0672 4.89836 5
 -1 8 -9 74.3306 6.60886 4
 2 -8 9 50.5274 12.3213 3
 -2 -8 -9 32.8284 10.0059 3
 2 8 -9 36.5722 4.53958 4
 -2 -8 -9 47.8515 4.09204 5
 -2 8 9 41.5971 4.40719 2
 -2 8 9 62.9838 12.9451 6
 2 8 -9 39.1907 4.46081 8
 -2 8 9 38.6159 4.08519 5
 -2 -8 9 47.686 13.7828 6
 2 8 9 38.7763 4.03647 2
 2 -8 -9 38.3223 3.67011 5
 -2 -8 9 35.2721 4.19153 5
 -2 8 -9 45.2096 4.32889 5
 -2 8 -9 39.837 5.04498 2
 2 8 9 41.9546 4.18671 7
 -2 -8 9 60.3691 14.1992 3
 -3 8 9 13.0016 2.63531 5
 -3 8 9 13.0148 2.78939 2
 3 8 -9 11.5645 3.08982 8
 -3 -8 -9 13.8233 2.503 5
 3 8 -9 13.6507 3.44182 4
 -3 8 9 11.3435 7.7125 6
 -3 8 -9 7.83116 2.48371 5
 3 8 9 16.4647 2.94763 7
 -3 8 -9 19.6234 4.0066 2
 3 8 9 20.4254 3.46354 4
 -3 -8 9 5.10239 5.0539 6
 4 -8 9 125.233 13.2917 2
 -4 8 9 119.657 20.6456 6
 4 8 -9 122.457 10.3562 8
 -4 8 9 132.852 8.77061 2
 -4 8 9 138.873 8.61065 5
 -4 -8 -9 167.58 24.4425 5
 4 8 -9 141.276 9.79856 4
 4 8 9 142.559 9.16342 7
 -4 -8 9 142.474 9.19203 5
 4 8 9 121.507 8.93083 4
 -4 -8 9 99.1401 16.6092 6
 -4 8 -9 145.265 9.14435 5
 -4 8 -9 132.928 10.0619 2
 5 8 -9 151.001 10.5451 8
 -5 8 9 145.623 9.60072 2
 -5 -8 -9 152.776 9.09204 5
 5 8 -9 162.311 10.9309 4
 -5 8 9 196.353 33.1163 6
 -5 8 9 153.919 9.42431 5
 5 8 9 153.718 9.73903 4
 -5 8 -9 158.328 11.1809 2
 -5 -8 9 139.632 9.66311 5
 -5 8 -9 165.497 10.1515 5
 5 8 9 148.523 9.83012 7
 6 8 -9 35.6945 5.86442 4
 -6 8 9 38.1917 4.60464 2
 -6 -8 -9 38.7891 4.24999 5
 -6 8 9 44.8053 4.64104 5
 6 8 -9 37.2811 5.26068 8
 -6 8 -9 42.6122 5.03121 5
 -6 8 -9 48.9503 5.87478 2
 6 8 9 32.6178 5.56004 7
 -6 -8 9 32.068 5.20096 5
 6 8 9 42.8242 4.83339 4
 -7 8 9 30.8328 3.81376 5
 7 8 -9 42.2423 5.2962 8
 7 -8 9 30.1864 4.77138 7
 7 8 -9 42.1073 6.81016 4
 -7 -8 -9 33.3655 3.72648 5
 -7 8 9 32.1816 3.89467 2
 -7 8 -9 32.5799 5.3452 2
 7 8 9 26.9888 5.96331 7
 7 8 9 34.967 4.47497 4
 7 8 9 32.2442 4.9577 8
 -7 8 -9 30.4301 4.34261 5
 -8 8 9 26.2855 4.95537 2
 -8 -8 -9 37.793 3.45536 5
 8 -8 9 31.4089 4.42731 7
 -8 8 9 31.7884 3.4878 5
 8 8 -9 20.6077 5.59364 4
 8 8 -9 43.7999 5.12815 8
 8 8 9 31.4976 3.91926 4
 -8 8 -9 30.0615 4.41784 2
 8 8 9 31.266 5.82361 7
 -8 8 -9 38.4909 4.27623 5
 8 8 9 35.9474 4.38062 8
 -9 8 9 26.6366 2.68263 5
 9 -8 9 19.6198 3.07605 7
 -9 -8 -9 25.2119 2.45729 5
 9 8 -9 16.4193 3.07539 8
 9 8 -9 17.1236 4.37517 4
 9 8 9 19.7699 4.94961 7
 9 8 9 26.5183 3.69798 8
 9 8 9 26.1688 3.17846 4
 -9 8 -9 26.4496 3.29019 2
 -9 8 -9 22.9815 2.97887 5
 10 8 -9 17.1246 2.74042 4
 10 -8 9 14.7501 2.00134 7
 -10 8 9 21.2542 1.83301 5
 10 8 -9 15.951 2.62086 8
 10 8 9 21.4592 3.57582 7
 10 8 9 16.8958 1.91004 4
 -10 8 -9 18.4065 2.13205 5
 0 -9 -9 167.379 8.81082 5
 0 9 9 154.622 8.13041 5
 0 9 9 156.766 9.61255 7
 0 9 -9 164.385 10.3519 2
 0 -9 9 159.242 17.5224 6
 0 9 -9 156.146 10.3484 4
 0 -9 9 157.4 22.8514 3
 0 9 9 165.911 9.50234 2
 1 9 -9 225.083 12.6475 4
 -1 -9 -9 226.249 11.2295 5
 -1 9 9 223.724 10.8973 5
 -1 9 9 241.092 12.2529 2
 1 -9 9 175.648 24.8614 3
 1 9 -9 202.681 11.9735 2
 -1 9 9 233.674 22.5536 6
 -1 -9 9 220.199 12.3066 5
 -1 9 -9 202.839 12.4244 4
 -1 9 -9 210.947 10.5488 5
 1 9 9 219.013 11.4929 2
 -1 -9 9 211.401 20.2286 6
 1 9 9 221.73 12.0475 7
 1 -9 -9 218.457 10.7551 5
 -1 9 -9 218.876 13.0006 2
 -2 9 9 242.041 12.3658 5
 -2 9 9 241.048 24.6738 6
 2 9 -9 242.042 13.3751 8
 -2 9 9 229.313 13.0649 2
 2 9 -9 267.49 14.0291 4
 -2 -9 -9 254.508 12.5016 5
 -2 -9 9 244.588 22.6438 6
 -2 -9 9 259.423 13.5019 5
 -2 9 -9 247.271 12.5224 5
 2 9 9 240.406 12.1855 2
 2 9 9 237.009 13.1111 7
 2 9 9 246.216 12.6741 4
 -2 9 -9 259.942 14.582 2
 -3 9 9 2.84761 2.09174 2
 -3 -9 -9 5.54293 1.9473 5
 -3 9 9 6.81917 2.21487 5
 3 9 -9 2.39815 1.99722 4
 3 9 -9 4.37284 3.34508 8
 -3 9 -9 4.29343 2.09178 5
[truncated: 329,430 more chars]
